# Supplementary material for: Molecular Scale Hydrophobicity and Adsorption Thermodynamics on Hydrophobic-Charged Surfaces
Source: ACS Nano. 2026 Feb 16;20(8):6970–82. doi: 10.1021/acsnano.5c18643 (PMC12961923; doi:10.1021/acsnano.5c18643)
Supplement: Supplementary file 2 [file nn5c18643_si_002.zip]

Archive with 585 entries (458 files):
- supplementary-files/linear-indus/
- supplementary-files/linear-indus/free-energy.png
- supplementary-files/linear-indus/free-energy-all.csv
- supplementary-files/linear-indus/free-energy-s0s1.png
- supplementary-files/linear-indus/indus-free-energy-all.csv
- supplementary-files/linear-indus/indus-free-energy-all.xlsx
- supplementary-files/linear-indus/indus-free-energy-charged.png
- supplementary-files/linear-indus/indus-free-energy-charged-s0s1.png
- supplementary-files/linear-indus/indus-free-energy-summary.csv
- supplementary-files/linear-indus/indus-free-energy-uncharged.png
- supplementary-files/linear-indus/indus-free-energy-uncharged-s0s1.png
- supplementary-files/linear-indus/linear-indus-all.csv
- supplementary-files/linear-indus/linear-indus-all.xlsx
- supplementary-files/linear-indus/linear-indus-charged.png
- supplementary-files/linear-indus/linear-indus-charged-s0s1.png
- supplementary-files/linear-indus/linear-indus-uncharged.png
- supplementary-files/linear-indus/linear-indus-uncharged-s0s1.png
- supplementary-files/linear-indus/plot-free-energy-all.py
- supplementary-files/linear-indus/plot-free-energy-s0s1.py
- supplementary-files/linear-indus/plot-indus-free-energy-all.py
- supplementary-files/linear-indus/plot-linear-indus-all.py
- supplementary-files/pmf/
- supplementary-files/pmf/all-2ns-equilibration/
- supplementary-files/pmf/all-2ns-equilibration/gnp/
- supplementary-files/pmf/all-2ns-equilibration/gnp/final-results/
- supplementary-files/pmf/all-2ns-equilibration/gnp/final-results/delg-all.png
- supplementary-files/pmf/all-2ns-equilibration/gnp/final-results/delg-bind-all.py
- supplementary-files/pmf/all-2ns-equilibration/gnp/final-results/delg-vs-area.csv
- supplementary-files/pmf/all-2ns-equilibration/gnp/final-results/delg-vs-area.png
- supplementary-files/pmf/all-2ns-equilibration/gnp/final-results/gnp-delg-all.csv
- supplementary-files/pmf/all-2ns-equilibration/gnp/final-results/pmf-vs-area.py
- supplementary-files/pmf/all-2ns-equilibration/gnp/simulation-1/
- supplementary-files/pmf/all-2ns-equilibration/gnp/simulation-1/ch3_100ns/
- supplementary-files/pmf/all-2ns-equilibration/gnp/simulation-1/ch3_100ns/pmf-hb.csv
- supplementary-files/pmf/all-2ns-equilibration/gnp/simulation-1/delg.py
- supplementary-files/pmf/all-2ns-equilibration/gnp/simulation-1/delg.txt
- supplementary-files/pmf/all-2ns-equilibration/gnp/simulation-1/delg_summary.csv
- supplementary-files/pmf/all-2ns-equilibration/gnp/simulation-1/delg-summary.py
- supplementary-files/pmf/all-2ns-equilibration/gnp/simulation-1/gms0_100ns/
- supplementary-files/pmf/all-2ns-equilibration/gnp/simulation-1/gms0_100ns/pmf-hb.csv
- supplementary-files/pmf/all-2ns-equilibration/gnp/simulation-1/gms1_100ns/
- supplementary-files/pmf/all-2ns-equilibration/gnp/simulation-1/gms1_100ns/pmf-hb.csv
- supplementary-files/pmf/all-2ns-equilibration/gnp/simulation-1/gms2_100ns/
- supplementary-files/pmf/all-2ns-equilibration/gnp/simulation-1/gms2_100ns/pmf-hb.csv
- supplementary-files/pmf/all-2ns-equilibration/gnp/simulation-1/gms3_100ns/
- supplementary-files/pmf/all-2ns-equilibration/gnp/simulation-1/gms3_100ns/pmf-hb.csv
- supplementary-files/pmf/all-2ns-equilibration/gnp/simulation-1/nh3s0_100ns/
- supplementary-files/pmf/all-2ns-equilibration/gnp/simulation-1/nh3s0_100ns/pmf-hb.csv
- supplementary-files/pmf/all-2ns-equilibration/gnp/simulation-1/nh3s1_100ns/
- supplementary-files/pmf/all-2ns-equilibration/gnp/simulation-1/nh3s1_100ns/pmf-hb.csv
- supplementary-files/pmf/all-2ns-equilibration/gnp/simulation-1/nh3s2_100ns/
- supplementary-files/pmf/all-2ns-equilibration/gnp/simulation-1/nh3s2_100ns/pmf-hb.csv
- supplementary-files/pmf/all-2ns-equilibration/gnp/simulation-1/nh3s3_100ns/
- supplementary-files/pmf/all-2ns-equilibration/gnp/simulation-1/nh3s3_100ns/pmf-hb.csv
- supplementary-files/pmf/all-2ns-equilibration/gnp/simulation-1/oh_sam_100ns/
- supplementary-files/pmf/all-2ns-equilibration/gnp/simulation-1/oh_sam_100ns/pmf-hb.csv
- supplementary-files/pmf/all-2ns-equilibration/gnp/simulation-1/ohs0_100ns/
- supplementary-files/pmf/all-2ns-equilibration/gnp/simulation-1/ohs0_100ns/pmf-hb.csv
- supplementary-files/pmf/all-2ns-equilibration/gnp/simulation-1/ohs1_100ns/
- supplementary-files/pmf/all-2ns-equilibration/gnp/simulation-1/ohs1_100ns/pmf-hb.csv
- supplementary-files/pmf/all-2ns-equilibration/gnp/simulation-1/ohs2_100ns/
- supplementary-files/pmf/all-2ns-equilibration/gnp/simulation-1/ohs2_100ns/pmf-hb.csv
- supplementary-files/pmf/all-2ns-equilibration/gnp/simulation-1/ohs3_100ns/
- supplementary-files/pmf/all-2ns-equilibration/gnp/simulation-1/ohs3_100ns/pmf-hb.csv
- supplementary-files/pmf/all-2ns-equilibration/gnp/simulation-2/
- supplementary-files/pmf/all-2ns-equilibration/gnp/simulation-2/ch3_100ns/
- supplementary-files/pmf/all-2ns-equilibration/gnp/simulation-2/ch3_100ns/pmf-hb.csv
- supplementary-files/pmf/all-2ns-equilibration/gnp/simulation-2/delg.py
- supplementary-files/pmf/all-2ns-equilibration/gnp/simulation-2/delg.txt
- supplementary-files/pmf/all-2ns-equilibration/gnp/simulation-2/delg_summary.csv
- supplementary-files/pmf/all-2ns-equilibration/gnp/simulation-2/delg-summary.py
- supplementary-files/pmf/all-2ns-equilibration/gnp/simulation-2/gms0_100ns/
- supplementary-files/pmf/all-2ns-equilibration/gnp/simulation-2/gms0_100ns/pmf-hb.csv
- supplementary-files/pmf/all-2ns-equilibration/gnp/simulation-2/gms1_100ns/
- supplementary-files/pmf/all-2ns-equilibration/gnp/simulation-2/gms1_100ns/pmf-hb.csv
- supplementary-files/pmf/all-2ns-equilibration/gnp/simulation-2/gms2_100ns/
- supplementary-files/pmf/all-2ns-equilibration/gnp/simulation-2/gms2_100ns/pmf-hb.csv
- supplementary-files/pmf/all-2ns-equilibration/gnp/simulation-2/gms3_100ns/
- supplementary-files/pmf/all-2ns-equilibration/gnp/simulation-2/gms3_100ns/pmf-hb.csv
- supplementary-files/pmf/all-2ns-equilibration/gnp/simulation-2/nh3s0_100ns/
- supplementary-files/pmf/all-2ns-equilibration/gnp/simulation-2/nh3s0_100ns/pmf-hb.csv
- supplementary-files/pmf/all-2ns-equilibration/gnp/simulation-2/nh3s1_100ns/
- supplementary-files/pmf/all-2ns-equilibration/gnp/simulation-2/nh3s1_100ns/pmf-hb.csv
- supplementary-files/pmf/all-2ns-equilibration/gnp/simulation-2/nh3s2_100ns/
- supplementary-files/pmf/all-2ns-equilibration/gnp/simulation-2/nh3s2_100ns/pmf-hb.csv
- supplementary-files/pmf/all-2ns-equilibration/gnp/simulation-2/nh3s3_100ns/
- supplementary-files/pmf/all-2ns-equilibration/gnp/simulation-2/nh3s3_100ns/pmf-hb.csv
- supplementary-files/pmf/all-2ns-equilibration/gnp/simulation-2/oh_sam_100ns/
- supplementary-files/pmf/all-2ns-equilibration/gnp/simulation-2/oh_sam_100ns/pmf-hb.csv
- supplementary-files/pmf/all-2ns-equilibration/gnp/simulation-2/ohs0_100ns/
- supplementary-files/pmf/all-2ns-equilibration/gnp/simulation-2/ohs0_100ns/pmf-hb.csv
- supplementary-files/pmf/all-2ns-equilibration/gnp/simulation-2/ohs1_100ns/
- supplementary-files/pmf/all-2ns-equilibration/gnp/simulation-2/ohs1_100ns/pmf-hb.csv
- supplementary-files/pmf/all-2ns-equilibration/gnp/simulation-2/ohs2_100ns/
- supplementary-files/pmf/all-2ns-equilibration/gnp/simulation-2/ohs2_100ns/pmf-hb.csv
- supplementary-files/pmf/all-2ns-equilibration/gnp/simulation-2/ohs3_100ns/
- supplementary-files/pmf/all-2ns-equilibration/gnp/simulation-2/ohs3_100ns/pmf-hb.csv
- supplementary-files/pmf/all-2ns-equilibration/gnp/simulation-3/
- supplementary-files/pmf/all-2ns-equilibration/gnp/simulation-3/ch3_100ns/
- supplementary-files/pmf/all-2ns-equilibration/gnp/simulation-3/ch3_100ns/pmf-hb.csv
- supplementary-files/pmf/all-2ns-equilibration/gnp/simulation-3/delg.py
- supplementary-files/pmf/all-2ns-equilibration/gnp/simulation-3/delg.txt
- supplementary-files/pmf/all-2ns-equilibration/gnp/simulation-3/delg_summary.csv
- supplementary-files/pmf/all-2ns-equilibration/gnp/simulation-3/delg-summary.py
- supplementary-files/pmf/all-2ns-equilibration/gnp/simulation-3/gms0_100ns/
- supplementary-files/pmf/all-2ns-equilibration/gnp/simulation-3/gms0_100ns/pmf-hb.csv
- supplementary-files/pmf/all-2ns-equilibration/gnp/simulation-3/gms1_100ns/
- supplementary-files/pmf/all-2ns-equilibration/gnp/simulation-3/gms1_100ns/pmf-hb.csv
- supplementary-files/pmf/all-2ns-equilibration/gnp/simulation-3/gms2_100ns/
- supplementary-files/pmf/all-2ns-equilibration/gnp/simulation-3/gms2_100ns/pmf-hb.csv
- supplementary-files/pmf/all-2ns-equilibration/gnp/simulation-3/gms3_100ns/
- supplementary-files/pmf/all-2ns-equilibration/gnp/simulation-3/gms3_100ns/pmf-hb.csv
- supplementary-files/pmf/all-2ns-equilibration/gnp/simulation-3/nh3s0_100ns/
- supplementary-files/pmf/all-2ns-equilibration/gnp/simulation-3/nh3s0_100ns/pmf-hb.csv
- supplementary-files/pmf/all-2ns-equilibration/gnp/simulation-3/nh3s1_100ns/
- supplementary-files/pmf/all-2ns-equilibration/gnp/simulation-3/nh3s1_100ns/pmf-hb.csv
- supplementary-files/pmf/all-2ns-equilibration/gnp/simulation-3/nh3s2_100ns/
- supplementary-files/pmf/all-2ns-equilibration/gnp/simulation-3/nh3s2_100ns/pmf-hb.csv
- supplementary-files/pmf/all-2ns-equilibration/gnp/simulation-3/nh3s3_100ns/
- supplementary-files/pmf/all-2ns-equilibration/gnp/simulation-3/nh3s3_100ns/pmf-hb.csv
- supplementary-files/pmf/all-2ns-equilibration/gnp/simulation-3/oh_sam_100ns/
- supplementary-files/pmf/all-2ns-equilibration/gnp/simulation-3/oh_sam_100ns/pmf-hb.csv
- supplementary-files/pmf/all-2ns-equilibration/gnp/simulation-3/ohs0_100ns/
- supplementary-files/pmf/all-2ns-equilibration/gnp/simulation-3/ohs0_100ns/pmf-hb.csv
- supplementary-files/pmf/all-2ns-equilibration/gnp/simulation-3/ohs1_100ns/
- supplementary-files/pmf/all-2ns-equilibration/gnp/simulation-3/ohs1_100ns/pmf-hb.csv
- supplementary-files/pmf/all-2ns-equilibration/gnp/simulation-3/ohs2_100ns/
- supplementary-files/pmf/all-2ns-equilibration/gnp/simulation-3/ohs2_100ns/pmf-hb.csv
- supplementary-files/pmf/all-2ns-equilibration/gnp/simulation-3/ohs3_100ns/
- supplementary-files/pmf/all-2ns-equilibration/gnp/simulation-3/ohs3_100ns/pmf-hb.csv
- supplementary-files/pmf/all-2ns-equilibration/hydrophobin/
- supplementary-files/pmf/all-2ns-equilibration/hydrophobin/final-results/
- supplementary-files/pmf/all-2ns-equilibration/hydrophobin/final-results/delg-all.png
- supplementary-files/pmf/all-2ns-equilibration/hydrophobin/final-results/delg-all-simulation1.png
- supplementary-files/pmf/all-2ns-equilibration/hydrophobin/final-results/delg-all-simulation2.png
- supplementary-files/pmf/all-2ns-equilibration/hydrophobin/final-results/delg-all-simulation3.png
- supplementary-files/pmf/all-2ns-equilibration/hydrophobin/final-results/delg-bind-all.py
- supplementary-files/pmf/all-2ns-equilibration/hydrophobin/final-results/delg-vs-area.csv
- supplementary-files/pmf/all-2ns-equilibration/hydrophobin/final-results/delg-vs-area.png
- supplementary-files/pmf/all-2ns-equilibration/hydrophobin/final-results/hydrophobin-delg-all.csv
- supplementary-files/pmf/all-2ns-equilibration/hydrophobin/final-results/pmf-vs-area.py
- supplementary-files/pmf/all-2ns-equilibration/hydrophobin/simulation-1/
- supplementary-files/pmf/all-2ns-equilibration/hydrophobin/simulation-1/ch3_100ns/
- supplementary-files/pmf/all-2ns-equilibration/hydrophobin/simulation-1/ch3_100ns/pmf-hb.csv
- supplementary-files/pmf/all-2ns-equilibration/hydrophobin/simulation-1/delg.py
- supplementary-files/pmf/all-2ns-equilibration/hydrophobin/simulation-1/delg.txt
- supplementary-files/pmf/all-2ns-equilibration/hydrophobin/simulation-1/delg_summary.csv
- supplementary-files/pmf/all-2ns-equilibration/hydrophobin/simulation-1/delg-summary.py
- supplementary-files/pmf/all-2ns-equilibration/hydrophobin/simulation-1/gms0_100ns/
- supplementary-files/pmf/all-2ns-equilibration/hydrophobin/simulation-1/gms0_100ns/pmf-hb.csv
- supplementary-files/pmf/all-2ns-equilibration/hydrophobin/simulation-1/gms1_100ns/
- supplementary-files/pmf/all-2ns-equilibration/hydrophobin/simulation-1/gms1_100ns/pmf-hb.csv
- supplementary-files/pmf/all-2ns-equilibration/hydrophobin/simulation-1/gms2_100ns/
- supplementary-files/pmf/all-2ns-equilibration/hydrophobin/simulation-1/gms2_100ns/pmf-hb.csv
- supplementary-files/pmf/all-2ns-equilibration/hydrophobin/simulation-1/gms3_100ns/
- supplementary-files/pmf/all-2ns-equilibration/hydrophobin/simulation-1/gms3_100ns/pmf-hb.csv
- supplementary-files/pmf/all-2ns-equilibration/hydrophobin/simulation-1/nh3s0_100ns/
- supplementary-files/pmf/all-2ns-equilibration/hydrophobin/simulation-1/nh3s0_100ns/pmf-hb.csv
- supplementary-files/pmf/all-2ns-equilibration/hydrophobin/simulation-1/nh3s1_100ns/
- supplementary-files/pmf/all-2ns-equilibration/hydrophobin/simulation-1/nh3s1_100ns/pmf-hb.csv
- supplementary-files/pmf/all-2ns-equilibration/hydrophobin/simulation-1/nh3s2_100ns/
- supplementary-files/pmf/all-2ns-equilibration/hydrophobin/simulation-1/nh3s2_100ns/pmf-hb.csv
- supplementary-files/pmf/all-2ns-equilibration/hydrophobin/simulation-1/nh3s3_100ns/
- supplementary-files/pmf/all-2ns-equilibration/hydrophobin/simulation-1/nh3s3_100ns/pmf-hb.csv
- supplementary-files/pmf/all-2ns-equilibration/hydrophobin/simulation-1/oh_sam_100ns/
- supplementary-files/pmf/all-2ns-equilibration/hydrophobin/simulation-1/oh_sam_100ns/pmf-hb.csv
- supplementary-files/pmf/all-2ns-equilibration/hydrophobin/simulation-1/ohs0_100ns/
- supplementary-files/pmf/all-2ns-equilibration/hydrophobin/simulation-1/ohs0_100ns/pmf-hb.csv
- supplementary-files/pmf/all-2ns-equilibration/hydrophobin/simulation-1/ohs1_100ns/
- supplementary-files/pmf/all-2ns-equilibration/hydrophobin/simulation-1/ohs1_100ns/pmf-hb.csv
- supplementary-files/pmf/all-2ns-equilibration/hydrophobin/simulation-1/ohs2_100ns/
- supplementary-files/pmf/all-2ns-equilibration/hydrophobin/simulation-1/ohs2_100ns/pmf-hb.csv
- supplementary-files/pmf/all-2ns-equilibration/hydrophobin/simulation-1/ohs3_100ns/
- supplementary-files/pmf/all-2ns-equilibration/hydrophobin/simulation-1/ohs3_100ns/pmf-hb.csv
- supplementary-files/pmf/all-2ns-equilibration/hydrophobin/simulation-2/
- supplementary-files/pmf/all-2ns-equilibration/hydrophobin/simulation-2/ch3_100ns/
- supplementary-files/pmf/all-2ns-equilibration/hydrophobin/simulation-2/ch3_100ns/pmf-hb.csv
- supplementary-files/pmf/all-2ns-equilibration/hydrophobin/simulation-2/delg.py
- supplementary-files/pmf/all-2ns-equilibration/hydrophobin/simulation-2/delg.txt
- supplementary-files/pmf/all-2ns-equilibration/hydrophobin/simulation-2/delg_summary.csv
- supplementary-files/pmf/all-2ns-equilibration/hydrophobin/simulation-2/delg-summary.py
- supplementary-files/pmf/all-2ns-equilibration/hydrophobin/simulation-2/gms0_100ns/
- supplementary-files/pmf/all-2ns-equilibration/hydrophobin/simulation-2/gms0_100ns/pmf-hb.csv
- supplementary-files/pmf/all-2ns-equilibration/hydrophobin/simulation-2/gms1_100ns/
- supplementary-files/pmf/all-2ns-equilibration/hydrophobin/simulation-2/gms1_100ns/pmf-hb.csv
- supplementary-files/pmf/all-2ns-equilibration/hydrophobin/simulation-2/gms2_100ns/
- supplementary-files/pmf/all-2ns-equilibration/hydrophobin/simulation-2/gms2_100ns/pmf-hb.csv
- supplementary-files/pmf/all-2ns-equilibration/hydrophobin/simulation-2/gms3_100ns/
- supplementary-files/pmf/all-2ns-equilibration/hydrophobin/simulation-2/gms3_100ns/pmf-hb.csv
- supplementary-files/pmf/all-2ns-equilibration/hydrophobin/simulation-2/nh3s0_100ns/
- supplementary-files/pmf/all-2ns-equilibration/hydrophobin/simulation-2/nh3s0_100ns/pmf-hb.csv
- supplementary-files/pmf/all-2ns-equilibration/hydrophobin/simulation-2/nh3s1_100ns/
- supplementary-files/pmf/all-2ns-equilibration/hydrophobin/simulation-2/nh3s1_100ns/pmf-hb.csv
- supplementary-files/pmf/all-2ns-equilibration/hydrophobin/simulation-2/nh3s2_100ns/
- supplementary-files/pmf/all-2ns-equilibration/hydrophobin/simulation-2/nh3s2_100ns/pmf-hb.csv
- supplementary-files/pmf/all-2ns-equilibration/hydrophobin/simulation-2/nh3s3_100ns/
- supplementary-files/pmf/all-2ns-equilibration/hydrophobin/simulation-2/nh3s3_100ns/pmf-hb.csv
- supplementary-files/pmf/all-2ns-equilibration/hydrophobin/simulation-2/oh_sam_100ns/
- supplementary-files/pmf/all-2ns-equilibration/hydrophobin/simulation-2/oh_sam_100ns/pmf-hb.csv
- supplementary-files/pmf/all-2ns-equilibration/hydrophobin/simulation-2/ohs0_100ns/
- supplementary-files/pmf/all-2ns-equilibration/hydrophobin/simulation-2/ohs0_100ns/pmf-hb.csv
- supplementary-files/pmf/all-2ns-equilibration/hydrophobin/simulation-2/ohs1_100ns/
- supplementary-files/pmf/all-2ns-equilibration/hydrophobin/simulation-2/ohs1_100ns/pmf-hb.csv
- supplementary-files/pmf/all-2ns-equilibration/hydrophobin/simulation-2/ohs2_100ns/
- supplementary-files/pmf/all-2ns-equilibration/hydrophobin/simulation-2/ohs2_100ns/pmf-hb.csv
- supplementary-files/pmf/all-2ns-equilibration/hydrophobin/simulation-2/ohs3_100ns/
- supplementary-files/pmf/all-2ns-equilibration/hydrophobin/simulation-2/ohs3_100ns/pmf-hb.csv
- supplementary-files/pmf/all-2ns-equilibration/hydrophobin/simulation-3/
- supplementary-files/pmf/all-2ns-equilibration/hydrophobin/simulation-3/ch3_100ns/
- supplementary-files/pmf/all-2ns-equilibration/hydrophobin/simulation-3/ch3_100ns/pmf-hb.csv
- supplementary-files/pmf/all-2ns-equilibration/hydrophobin/simulation-3/delg.py
- supplementary-files/pmf/all-2ns-equilibration/hydrophobin/simulation-3/delg.txt
- supplementary-files/pmf/all-2ns-equilibration/hydrophobin/simulation-3/delg_summary.csv
- supplementary-files/pmf/all-2ns-equilibration/hydrophobin/simulation-3/delg-summary.py
- supplementary-files/pmf/all-2ns-equilibration/hydrophobin/simulation-3/gms0_100ns/
- supplementary-files/pmf/all-2ns-equilibration/hydrophobin/simulation-3/gms0_100ns/pmf-hb.csv
- supplementary-files/pmf/all-2ns-equilibration/hydrophobin/simulation-3/gms1_100ns/
- supplementary-files/pmf/all-2ns-equilibration/hydrophobin/simulation-3/gms1_100ns/pmf-hb.csv
- supplementary-files/pmf/all-2ns-equilibration/hydrophobin/simulation-3/gms2_100ns/
- supplementary-files/pmf/all-2ns-equilibration/hydrophobin/simulation-3/gms2_100ns/pmf-hb.csv
- supplementary-files/pmf/all-2ns-equilibration/hydrophobin/simulation-3/gms3_100ns/
- supplementary-files/pmf/all-2ns-equilibration/hydrophobin/simulation-3/gms3_100ns/pmf-hb.csv
- supplementary-files/pmf/all-2ns-equilibration/hydrophobin/simulation-3/nh3s0_100ns/
- supplementary-files/pmf/all-2ns-equilibration/hydrophobin/simulation-3/nh3s0_100ns/pmf-hb.csv
- supplementary-files/pmf/all-2ns-equilibration/hydrophobin/simulation-3/nh3s1_100ns/
- supplementary-files/pmf/all-2ns-equilibration/hydrophobin/simulation-3/nh3s1_100ns/pmf-hb.csv
- supplementary-files/pmf/all-2ns-equilibration/hydrophobin/simulation-3/nh3s2_100ns/
- supplementary-files/pmf/all-2ns-equilibration/hydrophobin/simulation-3/nh3s2_100ns/pmf-hb.csv
- supplementary-files/pmf/all-2ns-equilibration/hydrophobin/simulation-3/nh3s3_100ns/
- supplementary-files/pmf/all-2ns-equilibration/hydrophobin/simulation-3/nh3s3_100ns/pmf-hb.csv
- supplementary-files/pmf/all-2ns-equilibration/hydrophobin/simulation-3/oh_sam_100ns/
- supplementary-files/pmf/all-2ns-equilibration/hydrophobin/simulation-3/oh_sam_100ns/pmf-hb.csv
- supplementary-files/pmf/all-2ns-equilibration/hydrophobin/simulation-3/ohs0_100ns/
- supplementary-files/pmf/all-2ns-equilibration/hydrophobin/simulation-3/ohs0_100ns/pmf-hb.csv
- supplementary-files/pmf/all-2ns-equilibration/hydrophobin/simulation-3/ohs1_100ns/
- supplementary-files/pmf/all-2ns-equilibration/hydrophobin/simulation-3/ohs1_100ns/pmf-hb.csv
- supplementary-files/pmf/all-2ns-equilibration/hydrophobin/simulation-3/ohs2_100ns/
- supplementary-files/pmf/all-2ns-equilibration/hydrophobin/simulation-3/ohs2_100ns/pmf-hb.csv
- supplementary-files/pmf/all-2ns-equilibration/hydrophobin/simulation-3/ohs3_100ns/
- supplementary-files/pmf/all-2ns-equilibration/hydrophobin/simulation-3/ohs3_100ns/pmf-hb.csv
- supplementary-files/pmf/reported-equilibration/
- supplementary-files/pmf/reported-equilibration/gnp/
- supplementary-files/pmf/reported-equilibration/gnp/.plot-charged-uncharged.py.swp
- supplementary-files/pmf/reported-equilibration/gnp/delg-all-final.png
- supplementary-files/pmf/reported-equilibration/gnp/delg-bind-all-final.py
- supplementary-files/pmf/reported-equilibration/gnp/delg-vs-area.png
- supplementary-files/pmf/reported-equilibration/gnp/delg-vs-area-final.csv
- supplementary-files/pmf/reported-equilibration/gnp/gnp-delg-all-final.csv
- supplementary-files/pmf/reported-equilibration/gnp/plot-pmf.py
- supplementary-files/pmf/reported-equilibration/gnp/plot-pmf/
- supplementary-files/pmf/reported-equilibration/gnp/plot-pmf/pmf-hb-ch3_100ns.png
- supplementary-files/pmf/reported-equilibration/gnp/plot-pmf/pmf-hb-gms0_100ns.png
- supplementary-files/pmf/reported-equilibration/gnp/plot-pmf/pmf-hb-gms1_100ns.png
- supplementary-files/pmf/reported-equilibration/gnp/plot-pmf/pmf-hb-gms2_100ns.png
- supplementary-files/pmf/reported-equilibration/gnp/plot-pmf/pmf-hb-gms3_100ns.png
- supplementary-files/pmf/reported-equilibration/gnp/plot-pmf/pmf-hb-nh3s0_100ns.png
- supplementary-files/pmf/reported-equilibration/gnp/plot-pmf/pmf-hb-nh3s1_100ns.png
- supplementary-files/pmf/reported-equilibration/gnp/plot-pmf/pmf-hb-nh3s2_100ns.png
- supplementary-files/pmf/reported-equilibration/gnp/plot-pmf/pmf-hb-nh3s3_100ns.png
- supplementary-files/pmf/reported-equilibration/gnp/plot-pmf/pmf-hb-oh_sam_100ns.png
- supplementary-files/pmf/reported-equilibration/gnp/plot-pmf/pmf-hb-ohs0_100ns.png
- supplementary-files/pmf/reported-equilibration/gnp/plot-pmf/pmf-hb-ohs1_100ns.png
- supplementary-files/pmf/reported-equilibration/gnp/plot-pmf/pmf-hb-ohs2_100ns.png
- supplementary-files/pmf/reported-equilibration/gnp/plot-pmf/pmf-hb-ohs3_100ns.png
- supplementary-files/pmf/reported-equilibration/gnp/pmf-simulation1/
- supplementary-files/pmf/reported-equilibration/gnp/pmf-simulation1/delg.py
- supplementary-files/pmf/reported-equilibration/gnp/pmf-simulation1/delg.txt
- supplementary-files/pmf/reported-equilibration/gnp/pmf-simulation1/pmf-hb-ch3_100ns.csv
- supplementary-files/pmf/reported-equilibration/gnp/pmf-simulation1/pmf-hb-gms0_100ns.csv
- supplementary-files/pmf/reported-equilibration/gnp/pmf-simulation1/pmf-hb-gms1_100ns.csv
- supplementary-files/pmf/reported-equilibration/gnp/pmf-simulation1/pmf-hb-gms2_100ns.csv
- supplementary-files/pmf/reported-equilibration/gnp/pmf-simulation1/pmf-hb-gms3_100ns.csv
- supplementary-files/pmf/reported-equilibration/gnp/pmf-simulation1/pmf-hb-nh3s0_100ns.csv
- supplementary-files/pmf/reported-equilibration/gnp/pmf-simulation1/pmf-hb-nh3s1_100ns.csv
- supplementary-files/pmf/reported-equilibration/gnp/pmf-simulation1/pmf-hb-nh3s2_100ns.csv
- supplementary-files/pmf/reported-equilibration/gnp/pmf-simulation1/pmf-hb-nh3s3_100ns.csv
- supplementary-files/pmf/reported-equilibration/gnp/pmf-simulation1/pmf-hb-oh_sam_100ns.csv
- supplementary-files/pmf/reported-equilibration/gnp/pmf-simulation1/pmf-hb-ohs0_100ns.csv
- supplementary-files/pmf/reported-equilibration/gnp/pmf-simulation1/pmf-hb-ohs1_100ns.csv
- supplementary-files/pmf/reported-equilibration/gnp/pmf-simulation1/pmf-hb-ohs2_100ns.csv
- supplementary-files/pmf/reported-equilibration/gnp/pmf-simulation1/pmf-hb-ohs3_100ns.csv
- supplementary-files/pmf/reported-equilibration/gnp/pmf-simulation2/
- supplementary-files/pmf/reported-equilibration/gnp/pmf-simulation2/delg.py
- supplementary-files/pmf/reported-equilibration/gnp/pmf-simulation2/delg.txt
- supplementary-files/pmf/reported-equilibration/gnp/pmf-simulation2/pmf-hb-ch3_100ns.csv
- supplementary-files/pmf/reported-equilibration/gnp/pmf-simulation2/pmf-hb-gms0_100ns.csv
- supplementary-files/pmf/reported-equilibration/gnp/pmf-simulation2/pmf-hb-gms1_100ns.csv
- supplementary-files/pmf/reported-equilibration/gnp/pmf-simulation2/pmf-hb-gms2_100ns.csv
- supplementary-files/pmf/reported-equilibration/gnp/pmf-simulation2/pmf-hb-gms3_100ns.csv
- supplementary-files/pmf/reported-equilibration/gnp/pmf-simulation2/pmf-hb-nh3s0_100ns.csv
- supplementary-files/pmf/reported-equilibration/gnp/pmf-simulation2/pmf-hb-nh3s1_100ns.csv
- supplementary-files/pmf/reported-equilibration/gnp/pmf-simulation2/pmf-hb-nh3s2_100ns.csv
- supplementary-files/pmf/reported-equilibration/gnp/pmf-simulation2/pmf-hb-nh3s3_100ns.csv
- supplementary-files/pmf/reported-equilibration/gnp/pmf-simulation2/pmf-hb-oh_sam_100ns.csv
- supplementary-files/pmf/reported-equilibration/gnp/pmf-simulation2/pmf-hb-ohs0_100ns.csv
- supplementary-files/pmf/reported-equilibration/gnp/pmf-simulation2/pmf-hb-ohs1_100ns.csv
- supplementary-files/pmf/reported-equilibration/gnp/pmf-simulation2/pmf-hb-ohs2_100ns.csv
- supplementary-files/pmf/reported-equilibration/gnp/pmf-simulation2/pmf-hb-ohs3_100ns.csv
- supplementary-files/pmf/reported-equilibration/gnp/pmf-simulation3/
- supplementary-files/pmf/reported-equilibration/gnp/pmf-simulation3/delg.py
[truncated: 285 more entries]
