# Supplementary material for: Molecular Scale Hydrophobicity and Adsorption Thermodynamics on Hydrophobic-Charged Surfaces
Source: ACS Nano. 2026 Feb 16;20(8):6970–82. doi: 10.1021/acsnano.5c18643 (PMC12961923; doi:10.1021/acsnano.5c18643)
Supplement: Supplementary file 2 [file nn5c18643_si_002.zip › supplementary-files/linear-indus/free-energy-all.csv]

system	fe	err
CH3	77.09	0.18
OH	154.76	0.09
OH S0	87.07	0.25
OH S1	85.47	1.71
OH S2	82.69	0.67
OH S3	85.23	0.39
Gdm S0	146.22	1.26
Gdm S1	165.11	1.81
Gdm S2	143.25	0.57
Gdm S3	135.89	1.32
Amm S0	145.89	1.51
Amm S1	172.12	3.71
Amm S2	147.53	1.06
Amm S3	142.22	2.04
