# Supplementary material for: Molecular Scale Hydrophobicity and Adsorption Thermodynamics on Hydrophobic-Charged Surfaces
Source: ACS Nano. 2026 Feb 16;20(8):6970–82. doi: 10.1021/acsnano.5c18643 (PMC12961923; doi:10.1021/acsnano.5c18643)
Supplement: Supplementary file 2 [file nn5c18643_si_002.zip › supplementary-files/linear-indus/indus-free-energy-all.csv]

ch3						oh						ohs0						ohs1						ohs2						ohs3						gdms0						gdms1						gdms2
n	free energy (kT)	n	free energy (kT)	n	free energy (kT)	n	free energy (kT)	n	free energy (kT)	n	free energy (kT)	n	free energy (kT)	n	free energy (kT)	n	free energy (kT)	n	free energy (kT)	n	free energy (kT)	n	free energy (kT)	n	free energy (kT)	n	free energy (kT)	n	free energy (kT)	n	free energy (kT)	n	free energy (kT)	n	free energy (kT)	n	free energy (kT)	n	free energy (kT)	n	free energy (kT)	n	free energy (kT)	n	free energy (kT)	n	free energy (kT)	n	free energy (kT)
0.24682	130.693767	0.243654	129.50347	0.242291	130.45949	0.576628	261.769473	0.554411	262.317271	0.597739	261.709057	0.225439	147.8677	0.20882	146.097322	0.213826	147.268405	0.222916	137.304131	0.214227	147.588878	0.226366	148.246588	0.225729	139.156926	0.222336	137.584136	0.217732	142.291425	0.227335	142.373233	0.220707	144.775233	0.220707	144.775233	1.065221	243.95237	1.353767	244.843445	0.959071	252.193434	2.65458	283.009515	2.881367	282.270742	3.585328	271.438861	1.791569	240.688676
0.264852	130.95129	0.254201	129.347112	0.248581	130.494512	0.629152	261.409046	0.644678	261.612834	0.775125	261.25227	0.244938	147.319055	0.229432	145.889111	0.227959	147.068352	0.225935	137.566474	0.232131	147.767239	0.228179	148.250612	0.229754	138.733645	0.238884	137.830461	0.227138	142.343602	0.237818	142.736062	0.237732	144.319925	0.237732	144.319925	1.325061	244.195394	1.776989	243.530652	1.484072	242.332629	4.456911	264.894644	3.555648	272.115056	4.231951	264.611555	1.801762	241.15656
0.269583	130.797096	0.276325	129.227755	0.277974	130.271875	0.719352	261.116548	0.65399	261.914222	0.798784	260.860724	0.253669	147.648386	0.249552	145.779388	0.262466	146.938201	0.251413	137.416893	0.253644	147.606241	0.241567	147.802579	0.247461	138.931851	0.251675	137.666872	0.245724	142.037573	0.257699	142.584195	0.246787	144.687153	0.246787	144.687153	2.48453	233.793587	2.765104	233.174478	1.592271	240.320734	4.479181	264.5431	4.050072	267.519902	4.731451	261.647648	4.121922	220.151486
0.288094	130.654997	0.297784	129.07782	0.307216	130.124591	1.036071	259.420092	0.788049	261.540419	0.811033	261.044501	0.264531	147.661745	0.268287	145.314302	0.263291	146.977957	0.263881	137.397032	0.263904	147.634821	0.253146	148.085223	0.265365	139.006414	0.256798	137.736205	0.265947	141.876906	0.268759	142.236204	0.273132	144.480357	0.273132	144.480357	3.045287	229.852317	2.785419	234.683055	2.847759	233.34006	5.202265	257.649475	6.613478	250.235476	5.341156	256.629085	4.233772	219.503158
0.356939	130.048139	0.337488	129.199765	0.336221	129.994524	1.042208	259.54356	1.189387	258.485631	0.877539	260.454143	0.321661	147.296491	0.324584	145.34508	0.33948	146.125152	0.32027	137.029589	0.309011	147.387439	0.321304	147.573618	0.314739	138.606631	0.318685	137.328138	0.321935	141.540977	0.323687	141.825296	0.329858	143.79996	0.329858	143.79996	3.436788	227.653319	2.958856	232.454372	3.096876	229.112212	5.495823	256.773348	7.071066	245.623335	5.358132	256.614571	5.223908	213.10416
0.393282	130.140833	0.391064	128.459062	0.371573	129.970857	1.100243	258.842779	1.219603	258.485366	1.024129	259.461705	0.346551	147.121826	0.340406	145.191714	0.38312	146.129114	0.326966	136.91922	0.328992	147.106041	0.321367	147.61307	0.322049	138.511762	0.333663	137.554794	0.344204	141.48672	0.360935	141.752479	0.341487	143.964858	0.341487	143.964858	3.569235	227.654721	2.968654	232.594576	3.123659	228.996853	6.01175	252.771121	7.309009	244.952592	6.214446	251.410701	5.286717	212.394157
0.409515	129.686521	0.431791	128.344959	0.416209	129.824031	1.655698	256.572419	1.48087	257.44682	1.260469	258.248829	0.35819	147.286346	0.367156	144.994829	0.400989	145.876503	0.36152	136.792074	0.382288	147.132608	0.360562	147.521644	0.360605	138.613631	0.384432	137.143794	0.388742	141.38177	0.398102	141.590882	0.414262	143.756831	0.414262	143.756831	3.735576	227.092067	3.220575	229.14646	3.542917	227.125243	6.53723	249.506262	7.364589	244.302185	6.214838	250.910885	5.713546	210.391001
0.454311	129.584017	0.477394	128.471551	0.466101	129.502029	1.673942	256.206288	1.852626	256.095134	1.377077	257.428435	0.426982	147.051426	0.381678	145.080954	0.520647	145.607967	0.421567	136.887257	0.419914	146.892917	0.419746	147.255034	0.411337	138.015396	0.394381	137.008179	0.419359	141.424033	0.42635	141.743943	0.419967	143.782479	0.419967	143.782479	4.138758	223.124567	3.472731	228.04866	4.017991	224.11983	7.233746	244.74304	8.22133	239.129095	6.927358	246.677591	6.329468	205.975493
0.561363	129.343877	0.590309	128.099565	0.61275	128.748023	2.092662	254.632987	1.996823	255.399174	2.073509	255.262946	0.521789	146.753579	0.532562	144.332265	0.570926	145.003331	0.501611	136.150562	0.5154	146.455763	0.485543	146.845081	0.511815	137.856648	0.500297	136.736423	0.523741	140.895055	0.547365	140.781367	0.53172	143.507569	0.53172	143.507569	4.2863	222.293486	4.070978	225.193536	4.720788	220.916326	9.248585	233.669863	9.195028	234.407133	7.79469	242.67829	6.938395	203.116018
0.663604	128.607891	0.641323	127.933229	0.646406	128.745133	2.580026	252.683708	2.412363	253.907936	2.452053	253.54388	0.596348	146.196659	0.562543	144.475208	0.649645	145.326157	0.579931	136.168124	0.535782	146.670743	0.578882	147.024636	0.575443	137.704581	0.564444	136.391763	0.566763	140.618241	0.619127	140.90116	0.566991	143.489604	0.566991	143.489604	4.53672	221.216247	4.375123	222.929375	4.780338	220.056132	9.648114	232.077972	9.516839	231.051558	8.588449	237.319084	7.282853	200.590797
0.723952	128.569635	0.706642	127.531079	0.712045	128.643344	3.38398	249.865299	2.725809	252.994489	2.776883	252.593851	0.678275	146.151117	0.665376	144.134069	0.70624	145.126283	0.65771	136.266505	0.625354	146.020517	0.616853	146.37223	0.652685	137.276948	0.630721	136.705537	0.651107	140.791797	0.633666	140.86417	0.680383	143.10156	0.680383	143.10156	4.923666	219.489455	5.310829	217.96815	4.788069	220.019169	10.469783	226.372345	10.497721	227.542082	11.11796	224.606464	8.147132	196.21182
0.825616	128.645741	0.888172	126.785289	0.851435	128.043964	3.572597	249.058671	3.61173	249.694321	3.543794	249.92866	0.751544	145.710292	0.791715	143.653054	1.140731	142.273115	0.714185	135.710008	0.712178	146.067345	0.687899	146.278791	0.716943	137.167693	0.719933	136.154874	0.732842	140.342961	0.752901	140.225164	0.745263	142.793015	0.745263	142.793015	5.432478	216.587998	5.506545	217.176259	5.553199	215.632828	10.567337	225.89415	11.432204	222.715512	11.526351	220.897996	9.158441	191.24815
1.121554	126.470548	1.083749	125.515433	1.122536	126.494424	5.568362	243.317787	5.712596	243.424159	5.208564	244.916544	0.96815	144.527066	1.104343	141.802524	1.296521	140.614867	0.913226	134.514808	0.945024	145.253744	1.004801	144.27942	0.950646	135.630054	0.911079	135.173759	0.932832	139.735685	0.979194	139.113946	1.021939	140.84458	1.021939	140.84458	6.504546	211.369481	5.971545	215.269725	7.006149	208.956056	13.073192	214.906415	12.263407	218.628921	12.171516	219.745349	9.228214	190.998637
1.227238	126.225406	1.261172	124.765633	1.249066	125.637195	6.683861	240.289132	7.862287	238.028209	6.717591	240.967334	1.126012	143.513521	1.234644	141.419392	1.34003	141.657062	1.107511	133.546074	1.096167	143.642821	1.145706	144.228076	1.094623	135.164202	1.14007	133.791193	1.119431	138.175021	1.193683	137.709819	1.222537	140.331806	1.222537	140.331806	6.831604	210.378757	6.628786	212.450645	8.02014	204.443329	15.10239	202.972627	14.052756	210.625764	14.129585	211.202743	9.714131	188.788603
1.532517	125.439388	1.561697	124.162251	1.500022	125.135797	11.610551	228.394679	9.998244	232.336613	10.589616	231.216502	1.31453	143.08009	1.300697	141.370346	1.613419	140.958175	1.274077	133.279664	1.295526	142.865358	1.2893	143.465466	1.335526	134.51406	1.265646	133.484466	1.389815	137.316164	1.418933	137.332544	1.330323	140.184298	1.330323	140.184298	8.558623	202.800865	10.508071	195.543681	9.003741	200.699732	15.181557	205.630021	15.393672	205.108991	15.588303	204.949232	10.922041	183.78985
1.794274	124.647565	1.826995	123.204939	1.76282	124.453297	13.562185	223.51755	15.33001	220.308389	16.259361	217.868423	1.517865	142.541842	1.51904	140.719776	1.730507	140.725003	1.490101	132.66832	1.472492	142.29763	1.562298	142.836797	1.525947	134.016439	1.558537	132.827542	1.61734	136.832279	1.753367	136.545247	1.656701	139.211874	1.656701	139.211874	10.95979	193.368597	12.143812	189.143372	10.040035	196.015557	18.743786	191.472511	19.542388	188.290339	20.10783	185.55862	13.170437	174.613945
2.53427	122.154932	2.611648	120.829777	2.657975	121.474732	108.039246	34.315312	109.431991	31.813075	109.416769	31.71693	2.340589	139.873002	2.179849	138.226523	2.403577	138.442673	2.188277	130.380086	2.157529	140.541191	2.213147	140.544281	2.361546	131.459455	2.250168	130.368925	2.242829	134.729689	2.421404	134.230465	2.41137	136.444422	2.41137	136.444422	12.95832	185.654634	13.626044	183.39419	13.358179	183.581812	20.479719	184.737424	20.957362	183.105014	22.326438	178.006713	15.158122	167.238988
3.257725	120.416261	3.194056	118.967846	3.154706	120.112165	114.045526	24.474856	112.786368	26.041641	113.087567	25.560658	2.786521	139.03727	2.869999	136.738601	2.796199	137.593315	2.592347	129.4752	2.782309	139.147507	2.72748	139.861915	2.822577	130.153634	2.881354	128.838292	2.695117	133.642043	3.170288	132.375018	3.154907	134.648966	3.154907	134.648966	15.570157	176.600444	15.691656	176.266788	15.847607	174.844543	23.81141	172.977686	23.923084	172.780558	23.051369	175.164319	15.299946	166.691441
3.891377	118.694208	4.066063	116.952506	4.032223	118.204292	117.365986	19.338161	117.61516	18.783186	117.120822	19.426693	3.472516	136.93896	3.377233	135.613129	3.587957	135.492031	3.241117	127.57702	3.371701	137.348194	3.247611	138.20138	3.287257	128.7372	3.369144	127.46187	3.558831	131.545936	3.954715	130.441163	3.6318	133.554795	3.6318	133.554795	17.689952	169.575187	17.82081	169.047922	18.042388	167.694681	25.518441	167.513332	27.701399	160.235154	27.162141	161.878992	17.902808	158.140387
4.958105	116.19282	4.947981	114.829907	4.950905	115.965747	120.769452	15.102665	120.860383	14.549359	120.540557	15.030634	4.801273	133.965767	4.820487	132.089663	4.158672	134.313699	4.164852	125.343627	4.095585	135.883931	4.09686	136.104595	4.737865	125.766762	4.616609	124.656121	4.72951	128.817784	5.644865	126.546946	5.342041	129.677329	5.342041	129.677329	23.063688	153.492236	23.863128	151.20244	22.806825	153.601749	34.752197	139.862541	34.717226	139.239247	33.023101	144.510183	22.531022	144.38461
8.93613	108.110575	8.618562	107.439421	9.217206	107.408603	128.310171	7.418399	127.618162	8.01348	127.499579	8.006014	7.573325	128.536074	7.812779	126.069988	7.676368	127.154983	7.461781	118.835845	7.523485	128.801073	7.571524	129.210225	9.209497	116.801678	10.248831	113.56688	8.293115	121.697589	11.505476	114.536329	11.489646	117.113855	11.489646	117.113855	28.181359	139.711407	28.234991	139.392237	27.017148	142.057468	38.898765	128.800725	40.635579	123.362272	39.426052	127.425397	25.79146	135.483254
12.523074	102.054882	12.398954	101.156267	12.742984	101.564899	131.105498	5.383418	131.441474	5.248083	131.440039	5.274503	10.97139	122.741344	10.43991	121.633022	10.432499	122.574308	10.829267	113.128115	10.276501	124.131416	10.282551	124.520133	13.721514	109.09591	13.383192	108.289388	14.311227	111.31064	18.676865	102.476304	19.278841	104.159906	19.278841	104.159906	33.94368	125.531642	34.142969	124.484538	33.666018	125.427239	48.878526	103.785035	49.279497	101.859897	48.659287	103.978546	29.650519	125.846053
18.524864	93.267307	19.199581	90.849965	19.290666	91.764728	134.69808	3.677075	134.467064	3.607454	134.60429	3.813563	15.73669	115.617491	16.017503	113.108264	20.779832	107.129777	16.973287	104.014276	16.016216	115.799055	18.459884	112.387665	22.438533	95.890329	21.105555	96.509933	21.166165	101.052624	29.018165	86.929868	26.298739	93.42939	26.298739	93.42939	43.766326	102.696327	42.27842	105.874497	42.222806	105.81868	60.853296	76.312472	59.216074	78.752168	59.816661	78.367302	35.570563	112.222107
33.713339	73.509045	29.554624	77.518771	31.119481	76.07472	137.572084	2.752175	137.648054	2.758517	137.728029	2.717918	84.043988	26.551894	77.558794	33.487579	77.377164	34.139711	52.19641	58.832465	87.677878	22.478809	87.225859	22.778323	48.590764	62.449	44.826833	65.672272	60.250177	51.929808	47.565896	62.789961	57.884891	52.723303	57.884891	52.723303	69.643865	50.949809	69.600075	51.07492	68.427688	53.444006	78.934314	39.9026	79.279926	38.743247	79.184661	39.556162	56.243263	70.908455
97.221953	9.842529	96.783157	10.148828	97.143401	9.95549	141.064781	2.430918	141.148777	2.349129	141.415923	2.408445	101.44173	9.476704	101.505907	9.152435	101.663949	9.010742	101.399346	8.795608	101.102949	9.01885	100.903352	9.234362	101.357492	8.818396	100.49932	9.668584	101.073893	9.292353	100.998936	9.228209	100.203172	9.868572	100.203172	9.868572	79.273635	34.457919	79.166017	34.765721	79.894399	33.909775	87.00873	26.215899	85.103926	28.669175	86.666145	26.8871	74.927042	39.384752
102.41153	6.255809	102.429409	6.127457	102.887566	5.968642							105.82863	6.284513	106.07661	6.333592	105.778168	6.322384	105.649645	5.830552	105.255455	5.973577	105.788545	5.776986	105.685088	5.928391	105.935161	6.036173	105.760712	6.056031	105.629477	5.877132	106.074285	6.089036	106.074285	6.089036	86.448053	23.649197	87.343664	22.489612	86.905553	23.279717	91.424537	19.569604	89.025574	22.978156	89.854537	21.924539	84.531071	24.595095
106.363304	4.315855	106.911657	3.901837	107.254217	3.820583							110.60522	3.829896	110.418788	3.887773	110.525744	3.87671	109.688066	3.907673	109.732033	3.908695	109.679947	3.869026	109.677126	3.963788	110.318356	3.932063	110.213977	3.768774	110.029387	3.995629	110.334405	3.803938	110.334405	3.803938	91.766868	16.863782	90.90239	18.021424	92.401498	15.964211	94.133133	16.104565	94.764203	15.230257	94.435086	16.166844	89.629516	17.886717
111.146576	2.667533	110.739742	2.76916	111.01121	2.916629							114.175173	2.764271	114.133517	2.708467	113.952869	2.673986	113.453142	2.707661	113.268408	2.841882	113.343195	2.680754	113.947535	2.646108	114.0737	2.75531	113.709836	2.758168	113.776529	2.895585	113.884107	2.600191	113.884107	2.600191	100.33441	8.341318	99.926865	9.100438	100.28419	8.32366	102.668211	7.439242	102.000212	8.116053	102.718866	7.849258	99.124918	8.700691
114.939945	2.36496	114.834793	2.471504	114.662038	2.370294							118.061329	2.370294	117.726891	2.386467	117.957474	2.402905	117.038454	2.425253	117.031193	2.465604	117.069751	2.448111	117.12459	2.150364	117.762129	2.278392	117.207063	2.645575	117.717018	2.551546	117.624777	2.288196	117.624777	2.288196	104.878302	5.056675	103.9533	6.121129	103.520452	5.984365	106.195491	5.056739	105.441748	5.825085	106.324233	5.190931	103.382317	5.741191
																																				106.774751	4.21815	108.748674	3.705046	108.081856	3.831034	109.148541	3.623867	108.441268	4.274178	109.625237	3.486234	107.162092	3.8075
																																				111.7695	2.663371	112.27682	2.583528	111.581729	2.758213	112.31126	2.6415	114.026788	2.485984	112.80953	2.700506	110.7155	2.691329
																																				114.459194	2.212081	115.306262	2.307848	114.913835	2.338462	115.546766	2.471254	115.957786	2.196225	115.952422	2.295363	113.766622	2.20299
[truncated: 34 more columns]
