# Supplementary material for: Molecular Scale Hydrophobicity and Adsorption Thermodynamics on Hydrophobic-Charged Surfaces
Source: ACS Nano. 2026 Feb 16;20(8):6970–82. doi: 10.1021/acsnano.5c18643 (PMC12961923; doi:10.1021/acsnano.5c18643)
Supplement: Supplementary file 2 [file nn5c18643_si_002.zip › supplementary-files/linear-indus/indus-free-energy-all.xlsx]

## Sheet: Sheet1
ch3						oh						ohs0						ohs1						ohs2						ohs3						gdms0						gdms1						gdms2
n	free energy (kT)	n	free energy (kT)	n	free energy (kT)	n	free energy (kT)	n	free energy (kT)	n	free energy (kT)	n	free energy (kT)	n	free energy (kT)	n	free energy (kT)	n	free energy (kT)	n	free energy (kT)	n	free energy (kT)	n	free energy (kT)	n	free energy (kT)	n	free energy (kT)	n	free energy (kT)	n	free energy (kT)	n	free energy (kT)	n	free energy (kT)	n	free energy (kT)	n	free energy (kT)	n	free energy (kT)	n	free energy (kT)	n	free energy (kT)	n	free energy (kT)
0.24682	130.694	0.243654	129.503	0.242291	130.459	0.576628	261.769	0.554411	262.317	0.597739	261.709	0.225439	147.868	0.20882	146.097	0.213826	147.268	0.222916	137.304	0.214227	147.589	0.226366	148.247	0.225729	139.157	0.222336	137.584	0.217732	142.291	0.227335	142.373	0.220707	144.775	0.220707	144.775	1.06522	243.952	1.35377	244.843	0.959071	252.193	2.65458	283.01	2.88137	282.271	3.58533	271.439	1.79157	240.689
0.264852	130.951	0.254201	129.347	0.248581	130.495	0.629152	261.409	0.644678	261.613	0.775125	261.252	0.244938	147.319	0.229432	145.889	0.227959	147.068	0.225935	137.566	0.232131	147.767	0.228179	148.251	0.229754	138.734	0.238884	137.83	0.227138	142.344	0.237818	142.736	0.237732	144.32	0.237732	144.32	1.32506	244.195	1.77699	243.531	1.48407	242.333	4.45691	264.895	3.55565	272.115	4.23195	264.612	1.80176	241.157
0.269583	130.797	0.276325	129.228	0.277974	130.272	0.719352	261.117	0.65399	261.914	0.798784	260.861	0.253669	147.648	0.249552	145.779	0.262466	146.938	0.251413	137.417	0.253644	147.606	0.241567	147.803	0.247461	138.932	0.251675	137.667	0.245724	142.038	0.257699	142.584	0.246787	144.687	0.246787	144.687	2.48453	233.794	2.7651	233.174	1.59227	240.321	4.47918	264.543	4.05007	267.52	4.73145	261.648	4.12192	220.151
0.288094	130.655	0.297784	129.078	0.307216	130.125	1.03607	259.42	0.788049	261.54	0.811033	261.045	0.264531	147.662	0.268287	145.314	0.263291	146.978	0.263881	137.397	0.263904	147.635	0.253146	148.085	0.265365	139.006	0.256798	137.736	0.265947	141.877	0.268759	142.236	0.273132	144.48	0.273132	144.48	3.04529	229.852	2.78542	234.683	2.84776	233.34	5.20226	257.649	6.61348	250.235	5.34116	256.629	4.23377	219.503
0.356939	130.048	0.337488	129.2	0.336221	129.995	1.04221	259.544	1.18939	258.486	0.877539	260.454	0.321661	147.296	0.324584	145.345	0.33948	146.125	0.32027	137.03	0.309011	147.387	0.321304	147.574	0.314739	138.607	0.318685	137.328	0.321935	141.541	0.323687	141.825	0.329858	143.8	0.329858	143.8	3.43679	227.653	2.95886	232.454	3.09688	229.112	5.49582	256.773	7.07107	245.623	5.35813	256.615	5.22391	213.104
0.393282	130.141	0.391064	128.459	0.371573	129.971	1.10024	258.843	1.2196	258.485	1.02413	259.462	0.346551	147.122	0.340406	145.192	0.38312	146.129	0.326966	136.919	0.328992	147.106	0.321367	147.613	0.322049	138.512	0.333663	137.555	0.344204	141.487	0.360935	141.752	0.341487	143.965	0.341487	143.965	3.56923	227.655	2.96865	232.595	3.12366	228.997	6.01175	252.771	7.30901	244.953	6.21445	251.411	5.28672	212.394
0.409515	129.687	0.431791	128.345	0.416209	129.824	1.6557	256.572	1.48087	257.447	1.26047	258.249	0.35819	147.286	0.367156	144.995	0.400989	145.877	0.36152	136.792	0.382288	147.133	0.360562	147.522	0.360605	138.614	0.384432	137.144	0.388742	141.382	0.398102	141.591	0.414262	143.757	0.414262	143.757	3.73558	227.092	3.22058	229.146	3.54292	227.125	6.53723	249.506	7.36459	244.302	6.21484	250.911	5.71355	210.391
0.454311	129.584	0.477394	128.472	0.466101	129.502	1.67394	256.206	1.85263	256.095	1.37708	257.428	0.426982	147.051	0.381678	145.081	0.520647	145.608	0.421567	136.887	0.419914	146.893	0.419746	147.255	0.411337	138.015	0.394381	137.008	0.419359	141.424	0.42635	141.744	0.419967	143.782	0.419967	143.782	4.13876	223.125	3.47273	228.049	4.01799	224.12	7.23375	244.743	8.22133	239.129	6.92736	246.678	6.32947	205.975
0.561363	129.344	0.590309	128.1	0.61275	128.748	2.09266	254.633	1.99682	255.399	2.07351	255.263	0.521789	146.754	0.532562	144.332	0.570926	145.003	0.501611	136.151	0.5154	146.456	0.485543	146.845	0.511815	137.857	0.500297	136.736	0.523741	140.895	0.547365	140.781	0.53172	143.508	0.53172	143.508	4.2863	222.293	4.07098	225.194	4.72079	220.916	9.24859	233.67	9.19503	234.407	7.79469	242.678	6.93839	203.116
0.663604	128.608	0.641323	127.933	0.646406	128.745	2.58003	252.684	2.41236	253.908	2.45205	253.544	0.596348	146.197	0.562543	144.475	0.649645	145.326	0.579931	136.168	0.535782	146.671	0.578882	147.025	0.575443	137.705	0.564444	136.392	0.566763	140.618	0.619127	140.901	0.566991	143.49	0.566991	143.49	4.53672	221.216	4.37512	222.929	4.78034	220.056	9.64811	232.078	9.51684	231.052	8.58845	237.319	7.28285	200.591
0.723952	128.57	0.706642	127.531	0.712045	128.643	3.38398	249.865	2.72581	252.994	2.77688	252.594	0.678275	146.151	0.665376	144.134	0.70624	145.126	0.65771	136.267	0.625354	146.021	0.616853	146.372	0.652685	137.277	0.630721	136.706	0.651107	140.792	0.633666	140.864	0.680383	143.102	0.680383	143.102	4.92367	219.489	5.31083	217.968	4.78807	220.019	10.4698	226.372	10.4977	227.542	11.118	224.606	8.14713	196.212
0.825616	128.646	0.888172	126.785	0.851435	128.044	3.5726	249.059	3.61173	249.694	3.54379	249.929	0.751544	145.71	0.791715	143.653	1.14073	142.273	0.714185	135.71	0.712178	146.067	0.687899	146.279	0.716943	137.168	0.719933	136.155	0.732842	140.343	0.752901	140.225	0.745263	142.793	0.745263	142.793	5.43248	216.588	5.50655	217.176	5.5532	215.633	10.5673	225.894	11.4322	222.716	11.5264	220.898	9.15844	191.248
1.12155	126.471	1.08375	125.515	1.12254	126.494	5.56836	243.318	5.7126	243.424	5.20856	244.917	0.96815	144.527	1.10434	141.803	1.29652	140.615	0.913226	134.515	0.945024	145.254	1.0048	144.279	0.950646	135.63	0.911079	135.174	0.932832	139.736	0.979194	139.114	1.02194	140.845	1.02194	140.845	6.50455	211.369	5.97154	215.27	7.00615	208.956	13.0732	214.906	12.2634	218.629	12.1715	219.745	9.22821	190.999
1.22724	126.225	1.26117	124.766	1.24907	125.637	6.68386	240.289	7.86229	238.028	6.71759	240.967	1.12601	143.514	1.23464	141.419	1.34003	141.657	1.10751	133.546	1.09617	143.643	1.14571	144.228	1.09462	135.164	1.14007	133.791	1.11943	138.175	1.19368	137.71	1.22254	140.332	1.22254	140.332	6.8316	210.379	6.62879	212.451	8.02014	204.443	15.1024	202.973	14.0528	210.626	14.1296	211.203	9.71413	188.789
1.53252	125.439	1.5617	124.162	1.50002	125.136	11.6106	228.395	9.99824	232.337	10.5896	231.217	1.31453	143.08	1.3007	141.37	1.61342	140.958	1.27408	133.28	1.29553	142.865	1.2893	143.465	1.33553	134.514	1.26565	133.484	1.38982	137.316	1.41893	137.333	1.33032	140.184	1.33032	140.184	8.55862	202.801	10.5081	195.544	9.00374	200.7	15.1816	205.63	15.3937	205.109	15.5883	204.949	10.922	183.79
1.79427	124.648	1.82699	123.205	1.76282	124.453	13.5622	223.518	15.33	220.308	16.2594	217.868	1.51787	142.542	1.51904	140.72	1.73051	140.725	1.4901	132.668	1.47249	142.298	1.5623	142.837	1.52595	134.016	1.55854	132.828	1.61734	136.832	1.75337	136.545	1.6567	139.212	1.6567	139.212	10.9598	193.369	12.1438	189.143	10.04	196.016	18.7438	191.473	19.5424	188.29	20.1078	185.559	13.1704	174.614
2.53427	122.155	2.61165	120.83	2.65797	121.475	108.039	34.3153	109.432	31.8131	109.417	31.7169	2.34059	139.873	2.17985	138.227	2.40358	138.443	2.18828	130.38	2.15753	140.541	2.21315	140.544	2.36155	131.459	2.25017	130.369	2.24283	134.73	2.4214	134.23	2.41137	136.444	2.41137	136.444	12.9583	185.655	13.626	183.394	13.3582	183.582	20.4797	184.737	20.9574	183.105	22.3264	178.007	15.1581	167.239
3.25773	120.416	3.19406	118.968	3.15471	120.112	114.046	24.4749	112.786	26.0416	113.088	25.5607	2.78652	139.037	2.87	136.739	2.7962	137.593	2.59235	129.475	2.78231	139.148	2.72748	139.862	2.82258	130.154	2.88135	128.838	2.69512	133.642	3.17029	132.375	3.15491	134.649	3.15491	134.649	15.5702	176.6	15.6917	176.267	15.8476	174.845	23.8114	172.978	23.9231	172.781	23.0514	175.164	15.2999	166.691
3.89138	118.694	4.06606	116.953	4.03222	118.204	117.366	19.3382	117.615	18.7832	117.121	19.4267	3.47252	136.939	3.37723	135.613	3.58796	135.492	3.24112	127.577	3.3717	137.348	3.24761	138.201	3.28726	128.737	3.36914	127.462	3.55883	131.546	3.95472	130.441	3.6318	133.555	3.6318	133.555	17.69	169.575	17.8208	169.048	18.0424	167.695	25.5184	167.513	27.7014	160.235	27.1621	161.879	17.9028	158.14
4.9581	116.193	4.94798	114.83	4.9509	115.966	120.769	15.1027	120.86	14.5494	120.541	15.0306	4.80127	133.966	4.82049	132.09	4.15867	134.314	4.16485	125.344	4.09558	135.884	4.09686	136.105	4.73787	125.767	4.61661	124.656	4.72951	128.818	5.64487	126.547	5.34204	129.677	5.34204	129.677	23.0637	153.492	23.8631	151.202	22.8068	153.602	34.7522	139.863	34.7172	139.239	33.0231	144.51	22.531	144.385
8.93613	108.111	8.61856	107.439	9.21721	107.409	128.31	7.4184	127.618	8.01348	127.5	8.00601	7.57332	128.536	7.81278	126.07	7.67637	127.155	7.46178	118.836	7.52348	128.801	7.57152	129.21	9.2095	116.802	10.2488	113.567	8.29312	121.698	11.5055	114.536	11.4896	117.114	11.4896	117.114	28.1814	139.711	28.235	139.392	27.0171	142.057	38.8988	128.801	40.6356	123.362	39.4261	127.425	25.7915	135.483
12.5231	102.055	12.399	101.156	12.743	101.565	131.105	5.38342	131.441	5.24808	131.44	5.2745	10.9714	122.741	10.4399	121.633	10.4325	122.574	10.8293	113.128	10.2765	124.131	10.2826	124.52	13.7215	109.096	13.3832	108.289	14.3112	111.311	18.6769	102.476	19.2788	104.16	19.2788	104.16	33.9437	125.532	34.143	124.485	33.666	125.427	48.8785	103.785	49.2795	101.86	48.6593	103.979	29.6505	125.846
18.5249	93.2673	19.1996	90.85	19.2907	91.7647	134.698	3.67707	134.467	3.60745	134.604	3.81356	15.7367	115.617	16.0175	113.108	20.7798	107.13	16.9733	104.014	16.0162	115.799	18.4599	112.388	22.4385	95.8903	21.1056	96.5099	21.1662	101.053	29.0182	86.9299	26.2987	93.4294	26.2987	93.4294	43.7663	102.696	42.2784	105.874	42.2228	105.819	60.8533	76.3125	59.2161	78.7522	59.8167	78.3673	35.5706	112.222
33.7133	73.509	29.5546	77.5188	31.1195	76.0747	137.572	2.75217	137.648	2.75852	137.728	2.71792	84.044	26.5519	77.5588	33.4876	77.3772	34.1397	52.1964	58.8325	87.6779	22.4788	87.2259	22.7783	48.5908	62.449	44.8268	65.6723	60.2502	51.9298	47.5659	62.79	57.8849	52.7233	57.8849	52.7233	69.6439	50.9498	69.6001	51.0749	68.4277	53.444	78.9343	39.9026	79.2799	38.7432	79.1847	39.5562	56.2433	70.9085
97.222	9.84253	96.7832	10.1488	97.1434	9.95549	141.065	2.43092	141.149	2.34913	141.416	2.40844	101.442	9.4767	101.506	9.15244	101.664	9.01074	101.399	8.79561	101.103	9.01885	100.903	9.23436	101.357	8.8184	100.499	9.66858	101.074	9.29235	100.999	9.22821	100.203	9.86857	100.203	9.86857	79.2736	34.4579	79.166	34.7657	79.8944	33.9098	87.0087	26.2159	85.1039	28.6692	86.6661	26.8871	74.927	39.3848
102.412	6.25581	102.429	6.12746	102.888	5.96864							105.829	6.28451	106.077	6.33359	105.778	6.32238	105.65	5.83055	105.255	5.97358	105.789	5.77699	105.685	5.92839	105.935	6.03617	105.761	6.05603	105.629	5.87713	106.074	6.08904	106.074	6.08904	86.4481	23.6492	87.3437	22.4896	86.9056	23.2797	91.4245	19.5696	89.0256	22.9782	89.8545	21.9245	84.5311	24.5951
106.363	4.31585	106.912	3.90184	107.254	3.82058							110.605	3.8299	110.419	3.88777	110.526	3.87671	109.688	3.90767	109.732	3.90869	109.68	3.86903	109.677	3.96379	110.318	3.93206	110.214	3.76877	110.029	3.99563	110.334	3.80394	110.334	3.80394	91.7669	16.8638	90.9024	18.0214	92.4015	15.9642	94.1331	16.1046	94.7642	15.2303	94.4351	16.1668	89.6295	17.8867
111.147	2.66753	110.74	2.76916	111.011	2.91663							114.175	2.76427	114.134	2.70847	113.953	2.67399	113.453	2.70766	113.268	2.84188	113.343	2.68075	113.948	2.64611	114.074	2.75531	113.71	2.75817	113.777	2.89559	113.884	2.60019	113.884	2.60019	100.334	8.34132	99.9269	9.10044	100.284	8.32366	102.668	7.43924	102	8.11605	102.719	7.84926	99.1249	8.70069
114.94	2.36496	114.835	2.4715	114.662	2.37029							118.061	2.37029	117.727	2.38647	117.957	2.40291	117.038	2.42525	117.031	2.4656	117.07	2.44811	117.125	2.15036	117.762	2.27839	117.207	2.64558	117.717	2.55155	117.625	2.2882	117.625	2.2882	104.878	5.05668	103.953	6.12113	103.52	5.98437	106.195	5.05674	105.442	5.82508	106.324	5.19093	103.382	5.74119
																																				106.775	4.21815	108.749	3.70505	108.082	3.83103	109.149	3.62387	108.441	4.27418	109.625	3.48623	107.162	3.8075
																																				111.769	2.66337	112.277	2.58353	111.582	2.75821	112.311	2.6415	114.027	2.48598	112.81	2.70051	110.716	2.69133
																																				114.459	2.21208	115.306	2.30785	114.914	2.33846	115.547	2.47125	115.958	2.19623	115.952	2.29536	113.767	2.20299
[truncated: 34 more columns]
