# Supplementary material for: Molecular Scale Hydrophobicity and Adsorption Thermodynamics on Hydrophobic-Charged Surfaces
Source: ACS Nano. 2026 Feb 16;20(8):6970–82. doi: 10.1021/acsnano.5c18643 (PMC12961923; doi:10.1021/acsnano.5c18643)
Supplement: Supplementary file 2 [file nn5c18643_si_002.zip › supplementary-files/linear-indus/indus-free-energy-summary.csv]

Label	Type	Min_N	x_err_at_min	Free_Energy_at_min	y_err_at_min	Closest_N	x_err_at_closest	Free_Energy_at_closest	y_err_at_closest
CH$_3$	Uncharged	0.0021274163397856775	1.029335188802073e-05	77.08959412799997	0.175972468902099	1.0	0.0	1.4221335786666662	0.01675341002278363
OH	Uncharged	0.004080782015638127	8.637326586085851e-05	155.06370473066667	0.09351025511853878	1.0	0.0	1.418529088	0.01179213989006486
OH S0	Uncharged	0.0018320039883280021	4.035178722597167e-05	87.070062928	0.25128905694160547	1.0	0.0	1.4128407573333333	0.004550450036382734
OH S1	Uncharged	0.0018895834454748012	3.069612242267035e-05	85.47288047466665	1.7125455160495333	1.0	0.0	1.4482230186666665	0.005646971171233654
Gdm S0	Charged	0.009797725997813159	0.0010102465884389586	146.22187846933335	1.26216992008547	1.0	0.0	1.353389157333333	0.01839921878111589
Gdm S1	Charged	0.0262477233528301	0.002398311591463093	165.11257261866663	1.8077121562084084	1.0	0.0	1.3740008213333332	0.03887131715899195
Amm S0	Charged	0.0345952669851666	0.00434599755443587	145.89042279999998	1.507414306957722	1.0	0.0	1.4169642346666667	0.020970150019803745
Amm S1	Charged	0.07898882113786948	0.00614774993322311	172.12079945066662	3.709238879238814	1.0	0.0	1.3598644533333333	0.014295881375876576
