# Supplementary material for: Molecular Scale Hydrophobicity and Adsorption Thermodynamics on Hydrophobic-Charged Surfaces
Source: ACS Nano. 2026 Feb 16;20(8):6970–82. doi: 10.1021/acsnano.5c18643 (PMC12961923; doi:10.1021/acsnano.5c18643)
Supplement: Supplementary file 2 [file nn5c18643_si_002.zip › supplementary-files/linear-indus/linear-indus-all.xlsx]

## Sheet: Sheet1
ch3						oh						ohs0						ohs1						ohs2						ohs3						gdms0						gdms1						gdms2
beta*phi	N	beta*phi	N	beta*phi	N	beta*phi	N	beta*phi	N	beta*phi	N	beta*phi	N	beta*phi	N	beta*phi	N	beta*phi	N	beta*phi	N	beta*phi	N	beta*phi	N	beta*phi	N	beta*phi	N	beta*phi	N	beta*phi	N	beta*phi	N	beta*phi	N	beta*phi	N	beta*phi	N	beta*phi	N	beta*phi	N	beta*phi	N	beta*phi	N
0	114.911	0	114.815	0	114.684	0	140.932	0	141.073	0	141.229	0	117.896	0	117.714	0	117.988	0	117.004	0	116.996	0	117.088	0	116.978	0	117.543	0	117.308	0	117.719	0	117.593	0	117.678	0	114.258	0	115.321	0	114.968	0	115.735	0	115.705	0	115.545	0	113.867
0.2	111.111	0.2	110.924	0.2	110.866	0.2	137.594	0.2	137.544	0.2	137.823	0.2	114.219	0.2	114.102	0.2	114.02	0.2	113.394	0.2	113.343	0.2	113.27	0.2	113.889	0.2	113.912	0.2	113.612	0.2	113.774	0.2	113.904	0.2	113.843	0.2	111.873	0.2	112.314	0.2	111.847	0.2	111.745	0.2	113.946	0.2	112.905	0.2	110.93
0.4	106.235	0.4	107.073	0.4	107.089	0.4	134.807	0.4	134.274	0.4	134.404	0.4	110.592	0.4	110.45	0.4	110.508	0.4	109.888	0.4	109.653	0.4	109.877	0.4	110.01	0.4	110.362	0.4	110.26	0.4	109.951	0.4	110.289	0.4	110.522	0.4	106.658	0.4	108.614	0.4	107.711	0.4	109.078	0.4	108.284	0.4	109.761	0.4	107.096
0.6	102.328	0.6	102.317	0.6	102.698	0.6	131.1	0.6	131.268	0.6	131.452	0.6	105.78	0.6	106.072	0.6	105.794	0.6	105.702	0.6	105.381	0.6	105.861	0.6	105.743	0.6	105.78	0.6	105.92	0.6	105.661	0.6	106.072	0.6	105.941	0.6	104.591	0.6	104.011	0.6	103.398	0.6	106.114	0.6	105.396	0.6	105.837	0.6	103.256
0.8	97.3551	0.8	96.7867	0.8	97.0093	0.8	128.335	0.8	127.713	0.8	127.451	0.8	101.344	0.8	101.561	0.8	101.695	0.8	101.384	0.8	101.429	0.8	101.029	0.8	101.264	0.8	100.741	0.8	101.225	0.8	101.129	0.8	100.575	0.8	101.164	0.8	100.701	0.8	99.8014	0.8	100.29	0.8	102.73	0.8	102.342	0.8	102.748	0.8	98.9636
1	86.0068	1	85.4311	1	88.0768	1	124.123	1	123.907	1	124.427	1	96.2688	1	95.5636	1	95.138	1	95.8801	1	95.6426	1	95.4569	1	94.848	1	94.5498	1	94.0683	1	92.7341	1	94.4282	1	93.9542	1	96.2253	1	95.8899	1	96.3525	1	98.7358	1	98.5056	1	99.962	1	95.0213
1.2	34.0744	1.2	29.9759	1.2	31.3824	1.2	120.701	1.2	121.002	1.2	120.588	1.2	81.2431	1.2	78.4961	1.2	73.0503	1.2	58.5523	1.2	80.6563	1.2	86.8253	1.2	49.6292	1.2	52.4244	1.2	56.4894	1.2	48.1651	1.2	57.0142	1.2	50.8985	1.2	91.6328	1.2	91.0415	1.2	92.8509	1.2	94.0521	1.2	94.8307	1.2	94.357	1.2	89.5175
1.4	18.2939	1.4	19.4485	1.4	19.1387	1.4	117.341	1.4	117.454	1.4	117.245	1.4	15.8532	1.4	16.1607	1.4	19.8307	1.4	16.6992	1.4	15.5881	1.4	17.9694	1.4	21.9696	1.4	20.9864	1.4	21.545	1.4	29.1607	1.4	27.03	1.4	29.5158	1.4	86.2508	1.4	87.0673	1.4	86.7206	1.4	91.2055	1.4	88.517	1.4	89.8471	1.4	84.9045
1.6	12.3314	1.6	12.4837	1.6	12.5784	1.6	113.878	1.6	112.87	1.6	113.275	1.6	10.9495	1.6	10.3372	1.6	10.3412	1.6	10.7275	1.6	10.2752	1.6	10.2009	1.6	13.9849	1.6	13.546	1.6	14.5834	1.6	18.5172	1.6	19.1322	1.6	17.8207	1.6	79.0944	1.6	79.7348	1.6	79.821	1.6	87.2989	1.6	84.7745	1.6	86.7678	1.6	74.7678
1.8	8.97796	1.8	8.76184	1.8	9.13941	1.8	108.329	1.8	109.129	1.8	109.356	1.8	7.54397	1.8	7.72328	1.8	7.69508	1.8	7.54407	1.8	7.44877	1.8	7.48336	1.8	8.92242	1.8	9.8142	1.8	8.54459	1.8	11.6419	1.8	11.5055	1.8	12.1238	1.8	68.9995	1.8	69.5503	1.8	67.5679	1.8	79.1472	1.8	79.3727	1.8	78.9411	1.8	55.0647
2	6.80077	2	6.53602	2	6.50738	2	43.8637	2	50.3383	2	104.388	2	5.81402	2	5.74271	2	5.95897	2	5.58251	2	5.39984	2	5.53436	2	6.07163	2	6.20743	2	6.16239	2	7.41255	2	6.91977	2	7.12347	2	53.93	2	57.4075	2	54.225	2	70.8931	2	70.38	2	69.3079	2	43.8118
2.2	4.94009	2.2	5.01094	2.2	4.90101	2.2	13.4243	2.2	14.6735	2.2	15.6501	2.2	4.80634	2.2	4.66862	2.2	4.18905	2.2	4.20797	2.2	4.11006	2.2	4.11427	2.2	4.75358	2.2	4.5878	2.2	4.53464	2.2	5.56355	2.2	5.38035	2.2	5.15431	2.2	44.1391	2.2	41.9528	2.2	41.4561	2.2	61.0634	2.2	58.0602	2.2	60.1876	2.2	35.637
2.4	3.91349	2.4	4.09339	2.4	4.00017	2.4	11.7618	2.4	10.1514	2.4	10.2212	2.4	3.61211	2.4	3.41973	2.4	3.53461	2.4	3.27861	2.4	3.3725	2.4	3.21788	2.4	3.35377	2.4	3.3715	2.4	3.48622	2.4	3.87981	2.4	3.84416	2.4	3.94576	2.4	33.5142	2.4	34.2658	2.4	33.7871	2.4	48.6007	2.4	48.9772	2.4	48.0291	2.4	29.4988
2.6	3.23103	2.6	3.14022	2.6	3.13789	2.6	6.68669	2.6	7.78346	2.6	6.74096	2.6	2.79969	2.6	2.85436	2.6	2.78885	2.6	2.63913	2.6	2.7793	2.6	2.71086	2.6	2.82275	2.6	2.84585	2.6	2.71107	2.6	3.17617	2.6	3.07385	2.6	3.21817	2.6	28.6046	2.6	28.3085	2.6	26.695	2.6	38.7557	2.6	40.6161	2.6	39.2573	2.6	25.76
2.8	2.52668	2.8	2.65001	2.8	2.67803	2.8	5.45797	2.8	5.90992	2.8	5.22862	2.8	2.34516	2.8	2.21665	2.8	2.35015	2.8	2.17098	2.8	2.16744	2.8	2.19828	2.8	2.43181	2.8	2.22082	2.8	2.28473	2.8	2.3994	2.8	2.43413	2.8	2.54434	2.8	23.2396	2.8	23.8831	2.8	23	2.8	35.1227	2.8	34.2586	2.8	32.6402	2.8	22.6607
3	2.15387	3	2.10788	3	2.2326	3	4.29939	3	4.49237	3	4.30119	3	1.86623	3	1.94106	3	1.91608	3	1.83071	3	1.87403	3	1.83852	3	1.7631	3	1.89784	3	1.79059	3	2.09388	3	1.97562	3	1.87425	3	20.1451	3	19.0027	3	18.0518	3	29.9576	3	27.4298	3	29.1359	3	19.5826
3.2	1.7831	3.2	1.80879	3.2	1.79072	3.2	3.36349	3.2	3.6092	3.2	3.80132	3.2	1.53142	3.2	1.51243	3.2	1.62656	3.2	1.49409	3.2	1.4728	3.2	1.56248	3.2	1.50787	3.2	1.5826	3.2	1.59721	3.2	1.70156	3.2	1.63729	3.2	1.68955	3.2	17.5265	3.2	17.869	3.2	18.3427	3.2	25.4464	3.2	26.3815	3.2	27.5417	3.2	17.9799
3.4	1.54989	3.4	1.57129	3.4	1.49089	3.4	3.52712	3.4	2.79187	3.4	2.74906	3.4	1.32223	3.4	1.42273	3.4	1.55759	3.4	1.27078	3.4	1.28813	3.4	1.27219	3.4	1.34222	3.4	1.2652	3.4	1.39886	3.4	1.42386	3.4	1.36983	3.4	1.48344	3.4	15.3438	3.4	15.3403	3.4	15.8475	3.4	23.7567	3.4	23.7833	3.4	21.7102	3.4	15.1816
3.6	1.23461	3.6	1.26336	3.6	1.2473	3.6	2.52315	3.6	2.56981	3.6	2.50653	3.6	1.15105	3.6	1.1028	3.6	1.14663	3.6	1.10299	3.6	1.08158	3.6	1.15052	3.6	1.08744	3.6	1.15601	3.6	1.10049	3.6	1.19658	3.6	1.25298	3.6	1.18618	3.6	13.2236	3.6	13.3038	3.6	13.9355	3.6	20.5392	3.6	20.6555	3.6	19.7941	3.6	15.3487
3.8	1.14032	3.8	1.09201	3.8	1.12171	3.8	2.14978	3.8	1.90502	3.8	2.07351	3.8	0.967894	3.8	1.40053	3.8	1.78848	3.8	0.918475	3.8	0.949097	3.8	1.02778	3.8	0.942269	3.8	0.910754	3.8	0.94475	3.8	0.983797	3.8	1.01886	3.8	1.04125	3.8	10.7792	3.8	12.2597	3.8	9.91066	3.8	18.439	3.8	19.4836	3.8	22.4895	3.8	13.0988
4	0.919113	4	0.913203	4	0.997467	4	1.62063	4	1.78239	4	1.68461	4	0.805451	4	0.830744	4	0.868185	4	0.833373	4	0.826483	4	0.832785	4	0.85436	4	0.826864	4	0.837653	4	0.896416	4	0.85687	4	0.92075	4	10.4655	4	8.94764	4	11.4459	4	17.7593	4	16.7835	4	17.2061	4	12.699
4.2	0.823521	4.2	0.892106	4.2	0.846073	4.2	1.60993	4.2	1.43574	4.2	1.47203	4.2	0.761224	4.2	0.78241	4.2	0.715775	4.2	0.719985	4.2	0.72093	4.2	0.685767	4.2	0.737691	4.2	0.716153	4.2	0.741293	4.2	0.763172	4.2	0.739064	4.2	0.772997	4.2	8.49864	4.2	9.93615	4.2	8.43105	4.2	15.308	4.2	14.9338	4.2	15.4047	4.2	10.7618
4.4	0.716879	4.4	0.706109	4.4	0.710678	4.4	1.64219	4.4	1.25311	4.4	1.25029	4.4	0.666698	4.4	0.652856	4.4	0.655563	4.4	0.674333	4.4	0.629538	4.4	0.621451	4.4	0.647051	4.4	0.633019	4.4	0.672537	4.4	0.635342	4.4	0.681402	4.4	0.667278	4.4	6.53965	4.4	6.71105	4.4	8.09722	4.4	13.4903	4.4	14.2698	4.4	13.6765	4.4	9.64583
4.6	0.660316	4.6	0.631504	4.6	0.656252	4.6	1.1621	4.6	1.19862	4.6	1.00428	4.6	0.593017	4.6	0.565391	4.6	0.777168	4.6	0.580259	4.6	0.542091	4.6	0.570367	4.6	0.571108	4.6	0.563228	4.6	0.567508	4.6	0.616318	4.6	0.573087	4.6	0.569108	4.6	6.59546	4.6	6.14767	4.6	7.18934	4.6	10.5154	4.6	12.3469	4.6	11.504	4.6	9.12653
4.8	0.564447	4.8	0.595996	4.8	0.617801	4.8	1.00196	4.8	1.97445	4.8	0.870021	4.8	0.51309	4.8	0.531762	4.8	0.526324	4.8	0.495063	4.8	0.521195	4.8	0.494109	4.8	0.505984	4.8	0.508785	4.8	0.522028	4.8	0.546788	4.8	0.522753	4.8	0.558388	4.8	5.32342	4.8	5.40758	4.8	5.67779	4.8	10.2742	4.8	11.5781	4.8	10.8932	4.8	9.01724
5	0.509887	5	0.509355	5	0.530475	5	0.874954	5	0.81924	5	0.910361	5	0.467348	5	0.46948	5	1.46742	5	0.443	5	0.450661	5	0.458459	5	0.459797	5	0.460974	5	0.441446	5	0.47595	5	0.483287	5	0.459039	5	5.58949	5	5.74772	5	5.68566	5	10.2885	5	10.3414	5	9.19786	5	8.48251
5.2	0.448844	5.2	0.474588	5.2	0.467637	5.2	1.16821	5.2	0.775811	5.2	0.797585	5.2	0.419657	5.2	0.386408	5.2	0.411458	5.2	0.411129	5.2	0.415875	5.2	0.415639	5.2	0.418878	5.2	0.400911	5.2	0.422186	5.2	0.415893	5.2	0.416747	5.2	0.438426	5.2	4.90665	5.2	5.64967	5.2	4.74326	5.2	14.8014	5.2	10.2118	5.2	8.17668	5.2	8.36996
5.4	0.411362	5.4	0.425188	5.4	0.408322	5.4	0.704101	5.4	0.647168	5.4	0.76772	5.4	0.361475	5.4	0.389218	5.4	0.384329	5.4	0.364119	5.4	0.375218	5.4	0.366182	5.4	0.36135	5.4	0.382188	5.4	0.386863	5.4	0.392505	5.4	0.412316	5.4	0.386647	5.4	4.59477	5.4	4.34513	5.4	4.72698	5.4	9.10312	5.4	9.11632	5.4	6.8648	5.4	6.15599
5.6	0.401494	5.6	0.389541	5.6	0.369765	5.6	0.6232	5.6	0.649823	5.6	0.637729	5.6	0.353932	5.6	0.337169	5.6	0.342527	5.6	0.328809	5.6	0.331762	5.6	0.325148	5.6	0.326299	5.6	0.330797	5.6	0.336044	5.6	0.365026	5.6	0.34544	5.6	0.365725	5.6	4.29303	5.6	4.10437	5.6	5.21385	5.6	5.80525	5.6	6.6406	5.6	10.8907	5.6	7.13723
5.8	0.348644	5.8	0.341059	5.8	0.34004	5.8	0.568992	5.8	0.55398	5.8	0.736271	5.8	0.318004	5.8	0.319899	5.8	1.30348	5.8	0.333096	5.8	0.310586	5.8	0.329796	5.8	0.311652	5.8	0.315549	5.8	0.321465	5.8	0.347807	5.8	0.331636	5.8	0.316684	5.8	4.33373	5.8	2.64146	5.8	4.14862	5.8	8.48985	5.8	8.62265	5.8	8.14421	5.8	6.95909
6	0.322325	6	0.327941	6	0.321175	6	0.507043	6	0.605764	6	0.504366	6	0.287221	6	0.297621	6	0.288715	6	0.349783	6	0.280119	6	0.279822	6	0.288461	6	0.298497	6	0.284804	6	0.294581	6	0.307671	6	0.302272	6	3.84596	6	2.99208	6	3.54756	6	6.99697	6	10.8576	6	7.89636	6	5.86088
6.2	0.287124	6.2	0.298556	6.2	0.301899							6.2	0.262078	6.2	0.270916	6.2	0.267924	6.2	0.268976	6.2	0.264354	6.2	0.252162	6.2	0.263058	6.2	0.254963	6.2	0.269457	6.2	0.276102	6.2	0.272438	6.2	0.268739	6.2	3.97286	6.2	3.42417	6.2	3.29421	6.2	5.54528	6.2	7.7585	6.2	6.03038	6.2	5.54832
6.4	0.266989	6.4	0.271978	6.4	0.269777							6.4	0.252706	6.4	0.247428	6.4	0.260386	6.4	0.246011	6.4	0.258022	6.4	0.241229	6.4	0.24918	6.4	0.253683	6.4	0.246302	6.4	0.258516	6.4	0.244875	6.4	0.265412	6.4	3.671	6.4	3.16576	6.4	3.54588	6.4	7.23017	6.4	9.32146	6.4	4.64585	6.4	5.08522
6.6	0.265109	6.6	0.256768	6.6	0.258243							6.6	0.248513	6.6	0.228839	6.6	0.244429	6.6	0.227493	6.6	0.232138	6.6	0.227419	6.6	0.229059	6.6	0.239507	6.6	0.227938	6.6	0.237501	6.6	0.239074	6.6	0.253374	6.6	3.57247	6.6	2.92526	6.6	3.01121	6.6	5.45129	6.6	6.79688	6.6	6.0918	6.6	5.25837
6.8	0.249865	6.8	0.24494	6.8	0.24727							6.8	0.223822	6.8	0.213899	6.8	0.216155	6.8	0.224833	6.8	0.212688	6.8	0.228011	6.8	0.23271	6.8	0.224243	6.8	0.220571	6.8	0.224854	6.8	0.221974	6.8	0.22574	6.8	3.07391	6.8	3.04993	6.8	1.37735	6.8	6.38817	6.8	6.97154	6.8	5.13031	6.8	4.13178
7	0.222877	7	0.23064	7	0.230784							7	0.207011	7	0.21442	7	0.907103	7	0.205804	7	0.204616	7	0.198262	7	0.209093	7	0.193243	7	0.215577	7	0.220395	7	0.206606	7	0.208592	7	2.88852	7	2.82662	7	3.16477	7	5.36818	7	7.38513	7	3.8356	7	3.79274
																																				7.5	1.25979	7.5	2.90509	7.5	2.86542	7.5	4.05763	7.5	3.21582	7.5	5.19405	7.5	3.98368
																																				8	1.64795	8	1.6395	8	2.52237	8	4.42786	8	6.06916	8	3.94426	8	3.34294
																																				8.5	2.40668	8.5	1.48624	8.5	1.43443	8.5	4.48831	8.5	3.93868	8.5	3.71411	8.5	1.64764
																																				9	2.25969	9	1.7817	9	1.71207	9	3.28932	9	4.55496	9	3.37177	9	1.92113
																																				9.5	1.3675	9.5	1.34113	9.5	0.88339	9.5	2.44655	9.5	2.99373	9.5	4.18271	9.5	1.76221
																																				10	1.4055	10	1.31392	10	1.21588	10	2.81626	10	3.22184	10	4.12114	10	1.72733
[truncated: 34 more columns]
