# Supplementary material for: Molecular Scale Hydrophobicity and Adsorption Thermodynamics on Hydrophobic-Charged Surfaces
Source: ACS Nano. 2026 Feb 16;20(8):6970–82. doi: 10.1021/acsnano.5c18643 (PMC12961923; doi:10.1021/acsnano.5c18643)
Supplement: Supplementary file 2 [file nn5c18643_si_002.zip › supplementary-files/linear-indus/plot-free-energy-s0s1.py]

import matplotlib.pyplot as plt
import pandas as pd
import sys

# Assuming the custom ColorScheme class is available in the path
sys.path.append('/sfs/weka/scratch/was7vu/water-structural-feature/')
from bg_colors import ColorScheme

cs = ColorScheme()

# Load the data
df = pd.read_csv('free-energy-all.csv')

# Map system names to custom labels
label_mapping = {
    "CH3": "Methyl",
    "OH": "Hydroxyl",
    "OH S0": "Hydroxyl S0",
    "OH S1": "Hydroxyl S1",
    "OH S2": "Hydroxyl S2",
    "OH S3": "Hydroxyl S3",
    "Gdm S0": "Guanidinium S0",
    "Gdm S1": "Guanidinium S1",
    "Gdm S2": "Guanidinium S2",
    "Gdm S3": "Guanidinium S3",
    "Amm S0": "Ammonium S0",
    "Amm S1": "Ammonium S1",
    "Amm S2": "Ammonium S2",
    "Amm S3": "Ammonium S3"
}

# Clean and map labels
df["system"] = df["system"].str.strip()
df["label"] = df["system"].map(label_mapping)

# Filter the desired subset
subset_labels = [
    "Methyl",
    "Hydroxyl",
    "Hydroxyl S0",
    "Hydroxyl S1",
    "Guanidinium S0",
    "Guanidinium S1",
    "Ammonium S0",
    "Ammonium S1"
]

df_subset = df[df["label"].isin(subset_labels)].copy()

# Define the desired order for the subset
subset_order = subset_labels
df_subset["order"] = df_subset["label"].apply(lambda x: subset_order.index(x))
df_subset_sorted = df_subset.sort_values("order")

# Define corresponding colors for the subset
color_mapping = {
    "Methyl": "gray",
    "Hydroxyl": "black",
    "Hydroxyl S0": cs.ddb,
    "Hydroxyl S1": cs.db,
    "Guanidinium S0": cs.ddg,
    "Guanidinium S1": cs.dg,
    "Ammonium S0": cs.ddr,
    "Ammonium S1": cs.dr
}
colors = [color_mapping[label] for label in df_subset_sorted["label"]]

# Set plot style
plt.rcParams.update({
    "font.size": 14,
    "font.family": "Arial"
})

# Create the plot
fig, ax = plt.subplots(figsize=(4.5, 3), dpi=600)

ax.bar(
    range(len(df_subset_sorted)),
    df_subset_sorted["fe"],
    yerr=df_subset_sorted["err"],
    capsize=4,
    color=colors
)

# Remove x-axis labels
ax.set_xticks(range(len(df_subset_sorted)))
ax.set_xticklabels([])

# Customize spines
ax.spines["top"].set_visible(False)
ax.spines["right"].set_visible(False)
ax.spines["left"].set_linewidth(1.5)
ax.spines["bottom"].set_linewidth(1.5)

# Final layout and save
plt.tight_layout()
plt.savefig("free-energy-s0s1.png", dpi=600)
plt.show()
plt.close()
