# Supplementary material for: Molecular Scale Hydrophobicity and Adsorption Thermodynamics on Hydrophobic-Charged Surfaces
Source: ACS Nano. 2026 Feb 16;20(8):6970–82. doi: 10.1021/acsnano.5c18643 (PMC12961923; doi:10.1021/acsnano.5c18643)
Supplement: Supplementary file 2 [file nn5c18643_si_002.zip › supplementary-files/linear-indus/plot-indus-free-energy-all.py]

import pandas as pd
import matplotlib.pyplot as plt
import numpy as np
import sys

# Add custom module path and import color scheme
sys.path.append('/sfs/weka/scratch/was7vu/water-structural-feature/')
from bg_colors import ColorScheme

# Initialize color scheme
cs = ColorScheme()
# Load the CSV file
df = pd.read_csv("indus-free-energy-all.csv", skiprows=1)
KT_TO_KCAL_MOL = 0.592
TARGET_N = 0.10

# Define column mappings for uncharged and charged species
uncharged_columns = [
    (0, 1, 2, 3, 4, 5, "CH$_3$", 'gray'),
    (6, 7, 8, 9, 10, 11, "OH", 'black'),
    (12, 13, 14, 15, 16, 17, "OH S0", cs.ddb),
    (18, 19, 20, 21, 22, 23, "OH S1", cs.db),
    (24, 25, 26, 27, 28, 29, "OH S2", cs.b),
    (30, 31, 32, 33, 34, 35, "OH S3", cs.lb),
]

charged_columns = [
    (36, 37, 38, 39, 40, 41, "Gdm S0", cs.ddg),
    (42, 43, 44, 45, 46, 47, "Gdm S1", cs.dg),
    (48, 49, 50, 51, 52, 53, "Gdm S2", cs.g),
    (54, 55, 56, 57, 58, 59, "Gdm S3", cs.lg),
    (60, 61, 62, 63, 64, 65, "Amm S0", cs.ddr),
    (66, 67, 68, 69, 70, 71, "Amm S1", cs.dr),
    (72, 73, 74, 75, 76, 77, "Amm S2", cs.r),
    (78, 79, 80, 81, 82, 83, "Amm S3", cs.lr),
]


# Plot uncharged species
plt.rcParams.update({"font.size": 13, "font.family": "Arial"})
fig1, ax1 = plt.subplots(figsize=(4, 3), dpi=600)
for n1_col, f1_col, n2_col, f2_col, n3_col, f3_col, label, color in uncharged_columns:
    n1 = df.iloc[:, n1_col].dropna().astype(float)
    n2 = df.iloc[:, n2_col].dropna().astype(float)
    n3 = df.iloc[:, n3_col].dropna().astype(float)
    f1 = df.iloc[:, f1_col].dropna().astype(float)
    f2 = df.iloc[:, f2_col].dropna().astype(float)
    f3 = df.iloc[:, f3_col].dropna().astype(float)

    n1_norm = n1 / n1.iloc[-1]
    n2_norm = n2 / n2.iloc[-1]
    n3_norm = n3 / n3.iloc[-1]
    N = (n1_norm + n2_norm + n3_norm) / 3
    #print(n1.iloc[-1])
    #print(n2.iloc[-1])
    #print(n3.iloc[-1])

    f = ((f1 + f2 + f3) / 3) * KT_TO_KCAL_MOL
    y_err = np.std([f1, f2, f3], axis=0) * KT_TO_KCAL_MOL / np.sqrt(3)
    x_err = np.std([n1_norm, n2_norm, n3_norm], axis=0, ddof=1) / np.sqrt(3)

    # Debug/summary printouts
    min_index = N.idxmin()
    print(f"{label} - Min ⟨N⟩: {N[min_index]:.2f}, x_err: {x_err[min_index]:.2f}, Free Energy: {f[min_index]:.2f}, y_err: {y_err[min_index]:.2f}")

    closest_index = (N - TARGET_N).abs().idxmin()
    print(f"{label} - Closest ⟨N⟩: {N[closest_index]:.2f}, x_err: {x_err[closest_index]:.2f}, Free Energy: {f[closest_index]:.2f}, y_err: {y_err[closest_index]:.2f}")

    ax1.plot(N, f, label=label, color=color, marker='o', markersize=3, linewidth=2.5)
    ax1.fill_between(N, f - y_err, f + y_err, alpha=0.3, color=color)

for spine in ax1.spines.values():
    spine.set_linewidth(1.5)

ax1.legend(fontsize=10)
ax1.grid(True, alpha=0.2)
ax1.set_xticks(np.arange(0, 1.1, 0.2))
ax1.set_ylim(0,190)
#ax1.set_xlabel("Normalized N")
#ax1.set_ylabel("Free Energy (kcal/mol)")
plt.tight_layout()
plt.savefig("indus-free-energy-uncharged.png", dpi=600)
plt.close(fig1)

# Plot charged species
fig2, ax2 = plt.subplots(figsize=(4, 3), dpi=600)
for n1_col, f1_col, n2_col, f2_col, n3_col, f3_col, label, color in charged_columns:
    n1 = df.iloc[:, n1_col]
    n2 = df.iloc[:, n2_col]
    n3 = df.iloc[:, n3_col]
    f1 = df.iloc[:, f1_col]
    f2 = df.iloc[:, f2_col]
    f3 = df.iloc[:, f3_col]

    n1_norm = n1 / n1.iloc[-1]
    n2_norm = n2 / n2.iloc[-1]
    n3_norm = n3 / n3.iloc[-1]
    N = (n1_norm + n2_norm + n3_norm) / 3
    #print(n1.iloc[-1])
    #print(n2.iloc[-1])
    #print(n3.iloc[-1])
    

    f = ((f1 + f2 + f3) / 3) * KT_TO_KCAL_MOL
    y_err = np.std([f1, f2, f3], axis=0) * KT_TO_KCAL_MOL / np.sqrt(3)
    x_err = np.std([n1_norm, n2_norm, n3_norm], axis=0, ddof=1) / np.sqrt(3)
    
    # Debug/summary printouts
    min_index = N.idxmin()
    print(f"{label} - Min ⟨N⟩: {N[min_index]:.2f}, x_err: {x_err[min_index]:.2f}, Free Energy: {f[min_index]:.2f}, y_err: {y_err[min_index]:.2f}")

    closest_index = (N - TARGET_N).abs().idxmin()
    print(f"{label} - Closest ⟨N⟩: {N[closest_index]:.2f}, x_err: {x_err[closest_index]:.2f}, Free Energy: {f[closest_index]:.2f}, y_err: {y_err[closest_index]:.2f}")

    ax2.plot(N, f, label=label, color=color, marker='o', markersize=3, linewidth=2.5)
    ax2.fill_between(N, f - y_err, f + y_err, alpha=0.3, color=color)

for spine in ax2.spines.values():
    spine.set_linewidth(1.5)

ax2.legend(fontsize=10)
ax2.grid(True, alpha=0.2)
ax2.set_xticks(np.arange(0, 1.1, 0.2))
ax2.set_ylim(0,190)
#ax2.set_xlabel("Normalized N")
#ax2.set_ylabel("Free Energy (kcal/mol)")
plt.tight_layout()
plt.savefig("indus-free-energy-charged.png", dpi=600)
plt.close(fig2)
