# Supplementary material for: Molecular Scale Hydrophobicity and Adsorption Thermodynamics on Hydrophobic-Charged Surfaces
Source: ACS Nano. 2026 Feb 16;20(8):6970–82. doi: 10.1021/acsnano.5c18643 (PMC12961923; doi:10.1021/acsnano.5c18643)
Supplement: Supplementary file 2 [file nn5c18643_si_002.zip › supplementary-files/pmf/all-2ns-equilibration/gnp/final-results/delg-bind-all.py]

import sys
import os
import matplotlib.pyplot as plt
import numpy as np
import pandas as pd

# Add custom module path
sys.path.append('/sfs/weka/scratch/was7vu/water-structural-feature/')
from bg_colors import ColorScheme
cs = ColorScheme()

# Systems (fixed labels for x-axis)
systems = [
    "Methyl", "Hydroxyl", "Hydroxyl S0", "Hydroxyl S1", "Hydroxyl S2", "Hydroxyl S3",
    "Guanidinium S0", "Guanidinium S1", "Guanidinium S2", "Guanidinium S3",
    "Ammonium S0", "Ammonium S1", "Ammonium S2", "Ammonium S3"
]

# === Read CSV file ===
file = "gnp-delg-all.csv"

# Read CSV correctly, assuming data is in the first row after the header.
# We use header=None to treat the first row as data.
df = pd.read_csv(
    file,
    skiprows=2,  # ignore first two rows
    header=None,
    sep=","
)

# Extract mean and error from the correct rows using iloc
# The last two rows (at index -2 and -1) are selected
# We use .values to get the underlying numpy array
pmf_values = df.iloc[:,-2].values
error = df.iloc[:,-1].values
pmf_values = pmf_values.astype(float)
error = error.astype(float)


# Colors
colors = [
    "gray", "black", cs.ddb, cs.db, cs.b, cs.lb,
    cs.ddg, cs.dg, cs.g, cs.lg,
    cs.ddr, cs.dr, cs.r, cs.lr
]

# Plot settings
plt.rcParams.update({
    "font.size": 14,
    "font.family": "Arial"
})

fig, ax = plt.subplots(figsize=(6, 3), dpi=600)

# Bar plot
bars = ax.bar(
    np.arange(len(systems)),
    pmf_values,
    color=colors,
    yerr=error,
    capsize=5,
    error_kw=dict(ecolor='black', lw=2, capsize=3, capthick=1)
)

# Dashed horizontal line at y=0
ax.axhline(y=0, color='gray', linestyle='--', linewidth=1)

# Move x-axis to y=0
ax.xaxis.set_ticks_position('top')
ax.spines['top'].set_position(('data', 0))

# Hide default tick labels
ax.set_xticks(np.arange(len(systems)))
ax.set_xticklabels([""] * len(systems))

# Style spines
for spine in ax.spines.values():
    spine.set_linewidth(1.5)

ax.set_ylim(-40, 0)
plt.tight_layout()

# Save and show
plt.savefig("delg-all.png", dpi=300)
plt.show()
