# Supplementary material for: Molecular Scale Hydrophobicity and Adsorption Thermodynamics on Hydrophobic-Charged Surfaces
Source: ACS Nano. 2026 Feb 16;20(8):6970–82. doi: 10.1021/acsnano.5c18643 (PMC12961923; doi:10.1021/acsnano.5c18643)
Supplement: Supplementary file 2 [file nn5c18643_si_002.zip › supplementary-files/pmf/all-2ns-equilibration/gnp/simulation-1/ch3_100ns/pmf-hb.csv]

com_nm	pmf_kcal_per_mol	error	shifted_pmf_kcal_per_mol
1.808874	0.0	0.0	-24.54814
1.822039	-1.603383	1.236981e-05	-26.151523
1.835205	-3.227952	7.370006e-05	-27.776092
1.84837	-4.835931	0.000377443	-29.384071
1.861535	-6.199236	0.001075828	-30.747376
1.8747	-7.381839	0.005354326	-31.929979
1.887865	-8.410934	0.009384186	-32.959074
1.90103	-9.296258	0.004220568	-33.844398
1.914195	-10.05096	0.009702327	-34.5991
1.92736	-10.7373	0.02601291	-35.28544
1.940525	-11.37156	0.04041872	-35.9197
1.95369	-11.95464	0.04283989	-36.50278
1.966856	-12.43425	0.03529583	-36.98239
1.980021	-12.74998	0.03416061	-37.29812
1.993186	-12.87697	0.0415759	-37.425110000000004
2.006351	-12.84673	0.05299887	-37.39487
2.019516	-12.70737	0.07942872	-37.25551
2.032681	-12.521	0.1079041	-37.069140000000004
2.045846	-12.29019	0.1278326	-36.83833
2.059011	-11.99192	0.1290154	-36.54006
2.072176	-11.61542	0.1217135	-36.163560000000004
2.085341	-11.14527	0.1218839	-35.69341
2.098507	-10.60345	0.1216358	-35.15159
2.111672	-9.995167	0.1251592	-34.543307
2.124837	-9.365833	0.123735	-33.913973
2.138002	-8.750443	0.1208123	-33.298583
2.151167	-8.176272	0.1227683	-32.724412
2.164332	-7.658779	0.1231387	-32.206919
2.177497	-7.157457	0.1363404	-31.705597
2.190662	-6.626445	0.1663843	-31.174585
2.203827	-6.031883	0.1991502	-30.580023
2.216993	-5.440457	0.2100854	-29.988597
2.230158	-4.824153	0.2112643	-29.372293
2.243323	-4.200303	0.1968789	-28.748443
2.256488	-3.563834	0.1872701	-28.111974
2.269653	-2.892294	0.1970076	-27.440434
2.282818	-2.216231	0.2477417	-26.764371
2.295983	-1.625849	0.2909113	-26.173989
2.309148	-1.091986	0.2976138	-25.640126
2.322313	-0.5426098	0.2913047	-25.0907498
2.335478	0.01138209	0.2853299	-24.53675791
2.348644	0.598311	0.2879264	-23.949829
2.361809	1.249831	0.2935684	-23.298309
2.374974	1.98474	0.3016731	-22.5634
2.388139	2.80892	0.3120871	-21.73922
2.401304	3.692388	0.3139161	-20.855752
2.414469	4.625122	0.3114175	-19.923018
2.427634	5.613728	0.309985	-18.934412000000002
2.440799	6.640697	0.3106138	-17.907443
2.453964	7.64851	0.3157771	-16.899630000000002
2.46713	8.572199	0.3249188	-15.975941
2.480295	9.394128	0.3314992	-15.154012
2.49346	10.21359	0.3269211	-14.33455
2.506625	11.02177	0.3251467	-13.52637
2.51979	11.85603	0.3250135	-12.69211
2.532955	12.67831	0.325226	-11.86983
2.54612	13.49358	0.3259663	-11.05456
2.559285	14.34302	0.3253114	-10.20512
2.57245	15.17308	0.3254092	-9.37506
2.585615	15.90042	0.332405	-8.64772
2.598781	16.59895	0.3337928	-7.9491900000000015
2.611946	17.30132	0.3314004	-7.24682
2.625111	17.9686	0.3306652	-6.5795400000000015
2.638276	18.62125	0.3306825	-5.92689
2.651441	19.26961	0.331402	-5.27853
2.664606	19.89455	0.3319772	-4.653590000000001
2.677771	20.48455	0.3289814	-4.063590000000001
2.690936	21.06808	0.3265864	-3.4800600000000017
2.704101	21.60548	0.3252973	-2.94266
2.717266	22.11031	0.3257409	-2.4378300000000017
2.730432	22.58184	0.3258541	-1.9663000000000004
2.743597	23.07335	0.3257541	-1.4747899999999987
2.756762	23.54941	0.325568	-0.9987299999999983
2.769927	23.97908	0.3255822	-0.5690600000000003
2.783092	24.36595	0.3246004	-0.18218999999999852
2.796257	24.68578	0.3234395	0.1376400000000011
2.809422	24.86452	0.3238439	0.3163799999999988
2.822587	24.93904	0.3291614	0.39089999999999847
2.835752	24.95173	0.3363031	0.4035900000000012
2.848918	24.98103	0.3393428	0.43289000000000044
2.862083	24.96219	0.3384888	0.4140499999999996
2.875248	24.88674	0.3396553	0.33859999999999957
2.888413	24.81465	0.3401713	0.26651000000000025
2.901578	24.73838	0.3401863	0.1902399999999993
2.914743	24.66307	0.3395858	0.11493000000000109
2.927908	24.60697	0.3390055	0.05883000000000038
2.941073	24.56396	0.3401928	0.0158200000000015
2.954238	24.52603	0.3413544	-0.022110000000001406
2.967403	24.42838	0.3413516	-0.11975999999999942
2.980569	24.35524	0.3413487	-0.19290000000000163
2.993734	24.29345	0.3416494	-0.2546900000000001
3.006899	24.26235	0.345728	-0.28578999999999866
3.020064	24.24958	0.3460445	-0.2985599999999984
3.033229	24.22128	0.3440622	-0.32685999999999993
3.046394	24.21909	0.3441909	-0.32904999999999873
3.059559	24.22606	0.344442	-0.3220799999999997
3.072724	24.19497	0.3441758	-0.35316999999999865
3.085889	24.19081	0.3438099	-0.35733000000000104
3.099055	24.18508	0.3436972	-0.3630600000000008
3.11222	24.19993	0.3440606	-0.3482100000000017
3.125385	24.23041	0.3439487	-0.31773000000000096
3.13855	24.27129	0.3433825	-0.2768499999999996
3.151715	24.29298	0.3438849	-0.25516000000000005
3.16488	24.29992	0.3472619	-0.24821999999999989
3.178045	24.29151	0.3485524	-0.25663000000000125
3.19121	24.29777	0.3519705	-0.2503700000000002
3.204375	24.32336	0.3491707	-0.2247799999999991
3.21754	24.3736	0.3503246	-0.17454000000000036
3.230706	24.43874	0.3478809	-0.10940000000000083
3.243871	24.46186	0.344635	-0.08627999999999858
3.257036	24.49232	0.3416072	-0.05582000000000065
3.270201	24.4906	0.3410954	-0.05753999999999948
3.283366	24.4773	0.3417375	-0.07084000000000046
3.296531	24.47128	0.3413701	-0.07685999999999993
3.309696	24.46027	0.3413032	-0.08786999999999878
3.322861	24.45592	0.3415006	-0.09222000000000108
3.336026	24.49549	0.3423235	-0.052649999999999864
3.349191	24.53596	0.3434324	-0.012180000000000746
3.362357	24.55163	0.3436423	0.003489999999999327
3.375522	24.55286	0.3420532	0.004719999999998947
3.388687	24.53517	0.3400449	-0.01296999999999926
3.401852	24.5263	0.3406247	-0.02184000000000097
3.415017	24.52872	0.340532	-0.019420000000000215
3.428182	24.53609	0.3405096	-0.012049999999998562
3.441347	24.57379	0.3407892	0.02564999999999884
3.454512	24.61448	0.3432874	0.06634000000000029
3.467677	24.61832	0.3488636	0.07018000000000058
3.480843	24.62124	0.3541994	0.07310000000000016
3.494008	24.59778	0.3498019	0.04964000000000013
3.507173	24.61304	0.3520358	0.06490000000000151
3.520338	24.61556	0.3527935	0.06741999999999848
3.533503	24.61763	0.3560631	0.06948999999999828
3.546668	24.63199	0.3557938	0.0838499999999982
3.559833	24.64792	0.350507	0.09977999999999909
3.572998	24.64908	0.3483969	0.10094000000000136
3.586163	24.64394	0.3497278	0.09580000000000055
3.599328	24.61822	0.3502619	0.07008000000000081
3.612494	24.60886	0.3499067	0.060719999999999885
3.625659	24.62649	0.3498862	0.07835000000000036
3.638824	24.65774	0.3500517	0.10960000000000036
3.651989	24.69284	0.3505929	0.14470000000000027
3.665154	24.68825	0.352197	0.14010999999999996
3.678319	24.66248	0.3546791	0.11433999999999855
3.691484	24.62371	0.3545057	0.07556999999999903
3.704649	24.61092	0.3536795	0.06278000000000006
3.717814	24.60203	0.3535286	0.053889999999999105
3.73098	24.60018	0.3535063	0.05204000000000164
3.744145	24.61259	0.3532366	0.06445000000000078
3.75731	24.63577	0.3529538	0.08763000000000076
3.770475	24.63163	0.3548342	0.08349000000000117
3.78364	24.63632	0.3550137	0.08818000000000126
3.796805	24.61846	0.354657	0.07031999999999883
3.80997	24.60755	0.3554837	0.05940999999999974
3.823135	24.6008	0.3560706	0.052659999999999485
3.8363	24.6041	0.3576446	0.0559599999999989
3.849465	24.60864	0.3531912	0.06050000000000111
3.862631	24.59413	0.3488652	0.04598999999999975
3.875796	24.57061	0.3463696	0.022469999999998436
3.888961	24.5384	0.3423476	-0.009740000000000748
3.902126	24.51818	0.3427734	-0.0299599999999991
3.915291	24.51624	0.3430893	-0.03190000000000026
3.928456	24.54178	0.3428067	-0.0063600000000008095
3.941621	24.57049	0.3426533	0.022349999999999426
3.954786	24.57992	0.3461044	0.03178000000000125
3.967951	24.57323	0.3555164	0.025089999999998724
3.981116	24.54119	0.3636068	-0.00694999999999979
3.994282	24.52844	0.3641593	-0.019700000000000273
4.007447	24.52426	0.3621227	-0.023879999999998347
4.020612	24.51516	0.3639037	-0.032979999999998455
4.033777	24.52001	0.3596746	-0.028130000000000877
4.046942	24.53128	0.3556565	-0.016860000000001207
4.060107	24.55891	0.3520769	0.010770000000000834
4.073272	24.55347	0.3507552	0.005330000000000723
4.086437	24.52634	0.3532029	-0.02179999999999893
4.099602	24.51922	0.3534231	-0.02891999999999939
4.112768	24.53295	0.3521489	-0.015190000000000481
4.125933	24.55068	0.3534203	0.0025399999999997647
4.139098	24.57008	0.3515042	0.021940000000000737
4.152263	24.57475	0.3508274	0.026610000000001577
4.165428	24.55411	0.3517339	0.005970000000001363
4.178593	24.52878	0.3516848	-0.019359999999998934
4.191758	24.5035	0.3512131	-0.04464000000000112
4.204923	24.52278	0.3511036	-0.02535999999999916
4.218088	24.55263	0.3517033	0.004490000000000549
4.231253	24.58431	0.3525132	0.03616999999999848
4.244419	24.61012	0.3512581	0.06197999999999837
4.257584	24.59455	0.3516849	0.04641000000000162
4.270749	24.58959	0.3528371	0.0414500000000011
4.283914	24.55949	0.3538931	0.011350000000000193
4.297079	24.53672	0.3533439	-0.011420000000001096
4.310244	24.5247	0.3531802	-0.023440000000000794
4.323409	24.51615	0.3531113	-0.03199000000000041
4.336574	24.52518	0.3530882	-0.0229600000000012
4.349739	24.53396	0.3530841	-0.014179999999999637
4.362905	24.52912	0.3530834	-0.019020000000001147
4.37607	24.51906	0.3530833	-0.02908000000000044
4.389235	24.49931	0.3530833	-0.04882999999999882
4.4024	24.5857	0.3530833	0.03755999999999915
4.415565	24.72415	0.3530833	0.17601000000000155
4.42873	24.52407	0.3530833	-0.024070000000001812
