# Supplementary material for: Molecular Scale Hydrophobicity and Adsorption Thermodynamics on Hydrophobic-Charged Surfaces
Source: ACS Nano. 2026 Feb 16;20(8):6970–82. doi: 10.1021/acsnano.5c18643 (PMC12961923; doi:10.1021/acsnano.5c18643)
Supplement: Supplementary file 2 [file nn5c18643_si_002.zip › supplementary-files/pmf/all-2ns-equilibration/gnp/simulation-1/delg.py]

#!/usr/bin/env python
"""
Iterate over multiple PMF folders and collect ΔG_bind results (with ±σ error)
-------------------------------------------------------------------------------
* For each directory in DIRS, read   <dir>/pmf-hb.csv
* Columns assumed:
    0: z (nm)
    2: σ_W (bootstrapped PMF error, kcal/mol)
    3: PMF  (kcal/mol)
* Writes ΔG_bind (from W) and error (std of {ΔG(W), ΔG(W+σ), ΔG(W−σ)}) to delg.txt
"""
import numpy as np
import pandas as pd
from pathlib import Path

# ---------------- user settings -----------------
DIRS = [
    "ch3_100ns",  "oh_sam_100ns",
    "ohs0_100ns", "ohs1_100ns", "ohs2_100ns", "ohs3_100ns",
    "gms0_100ns", "gms1_100ns", "gms2_100ns", "gms3_100ns",
    "nh3s0_100ns","nh3s1_100ns","nh3s2_100ns","nh3s3_100ns"
]
CSV_NAME = "pmf-hb.csv"       # file present in every folder
COL_PMF   = 3                 # 0-based index of PMF column
COL_ERR   = 2                 # 0-based index of σ_W column
KBT       = 0.0019872041 * 300.0
BETA      = 1.0 / KBT
DELTA_W   = 0.592             # +1 kBT

# --------------- helper functions ----------------
def crossing(z, W, W_thr, i, forward=True):
    """Linear z at which W crosses W_thr between i and neighbor."""
    j = i + 1 if forward else i - 1
    return z[i] + (W_thr - W[i]) * (z[j] - z[i]) / (W[j] - W[i])

def compute_dG(z, W):
    """
    Given arrays z (nm) and W(z) (kcal/mol), 
    find z1,z2 at W_min+DELTA_W and return ΔG_bind = -kBT ln(I_b/I_u).
    """
    idx_min = np.argmin(W)
    W_min   = W[idx_min]
    W_thr   = W_min + DELTA_W

    # find bound limits z1, z2
    i = idx_min
    while i > 0 and W[i] < W_thr:
        i -= 1
    z1 = crossing(z, W, W_thr, i, forward=True)

    i = idx_min
    while i < len(W) - 1 and W[i] < W_thr:
        i += 1
    z2 = crossing(z, W, W_thr, i - 1, forward=True)

    # I_bound
    mask_b = (z >= z1) & (z <= z2)
    I_b = np.trapz(np.exp(-BETA * W[mask_b]), z[mask_b])

    # I_unbound over same width at tail
    width     = z2 - z1
    plateau_end = z[-1]
    plateau_beg = plateau_end - width
    mask_u    = (z >= plateau_beg) & (z <= plateau_end)
    I_u = np.trapz(np.exp(-BETA * W[mask_u]), z[mask_u])

    return -KBT * np.log(I_b / I_u)

def process_folder(folder: Path):
    """Return dict with ΔG_main and ΔG_error (±σ method) for one directory."""
    df = pd.read_csv(folder / CSV_NAME)
    z     = df.iloc[:, 0].to_numpy(dtype=float)
    sigma = df.iloc[:, COL_ERR].to_numpy(dtype=float)
    W     = df.iloc[:, COL_PMF].to_numpy(dtype=float)

    # 1. Compute ΔG_bind at W, W+σ, W−σ
    dG_main  = compute_dG(z, W)
    dG_plus  = compute_dG(z, W + sigma)
    dG_minus = compute_dG(z, W - sigma)

    # 2. Error = std of {dG_main, dG_plus, dG_minus}
    dG_values = np.array([dG_main, dG_plus, dG_minus])
    dG_err    = np.std(dG_values, ddof=0)

    # 3. Find W_min, z_min, z1, z2, width, I_b, I_u (all from original W) for diagnostics
    idx_min = np.argmin(W)
    W_min   = W[idx_min]
    W_thr   = W_min + DELTA_W

    # z at W_min
    z_min = z[idx_min]

    # bound limits z1, z2
    i = idx_min
    while i > 0 and W[i] < W_thr:
        i -= 1
    z1 = crossing(z, W, W_thr, i, forward=True)

    i = idx_min
    while i < len(W) - 1 and W[i] < W_thr:
        i += 1
    z2 = crossing(z, W, W_thr, i - 1, forward=True)

    width = z2 - z1

    # I_bound and I_unbound from original
    mask_b = (z >= z1) & (z <= z2)
    I_b = np.trapz(np.exp(-BETA * W[mask_b]), z[mask_b])

    plateau_end = z[-1]
    plateau_beg = plateau_end - width
    mask_u = (z >= plateau_beg) & (z <= plateau_end)
    I_u = np.trapz(np.exp(-BETA * W[mask_u]), z[mask_u])

    return dict(
        W_min  = W_min,
        z_min  = z_min,
        z1     = z1,
        z2     = z2,
        width  = width,
        I_b    = I_b,
        I_u    = I_u,
        dG     = dG_main,   # original ΔG_bind
        dG_err = dG_err     # error from ±σ method
    )

# ------------------- main loop -------------------
out_file = Path("delg.txt")
with out_file.open("w") as f:
    f.write("Free-energy of binding results for all directories\n")
    f.write("==================================================\n\n")

for d in DIRS:
    p = Path(d)
    if not (p / CSV_NAME).is_file():
        print(f"[WARN] {CSV_NAME} missing in {p}, skipping.")
        continue

    res = process_folder(p)
    with out_file.open("a") as f:
        f.write(f"Directory: {p}\n")
        f.write("---------------------------------\n")
        f.write(f"PMF minimum (W_min)       : {res['W_min']:8.3f} kcal/mol\n")
        f.write(f"z at W_min                : {res['z_min']:8.3f} nm\n")
        f.write(f"Bound limits z1 – z2      : {res['z1']:8.3f} – {res['z2']:8.3f} nm\n")
        f.write(f"Bound width               : {res['width']:8.3f} nm\n")
        f.write(f"Integral  I_bound         : {res['I_b']:12.5e} nm\n")
        f.write(f"Integral  I_unbound       : {res['I_u']:12.5e} nm\n")
        f.write(f"ΔG_bind                   : {res['dG']:8.3f} ± {res['dG_err']:6.3f} kcal/mol\n\n")

print("All done – summary (with ±σ errors) in delg.txt")
