# Supplementary material for: Molecular Scale Hydrophobicity and Adsorption Thermodynamics on Hydrophobic-Charged Surfaces
Source: ACS Nano. 2026 Feb 16;20(8):6970–82. doi: 10.1021/acsnano.5c18643 (PMC12961923; doi:10.1021/acsnano.5c18643)
Supplement: Supplementary file 2 [file nn5c18643_si_002.zip › supplementary-files/pmf/all-2ns-equilibration/gnp/simulation-1/delg.txt]

Free-energy of binding results for all directories
==================================================

Directory: ch3_100ns
---------------------------------
PMF minimum (W_min)       :  -37.425 kcal/mol
z at W_min                :    1.993 nm
Bound limits z1 – z2      :    1.963 –    2.046 nm
Bound width               :    0.083 nm
Integral  I_bound         :  1.08377e+26 nm
Integral  I_unbound       :  7.74598e-02 nm
ΔG_bind                   :  -37.263 ±  0.262 kcal/mol

Directory: oh_sam_100ns
---------------------------------
PMF minimum (W_min)       :   -3.694 kcal/mol
z at W_min                :    2.064 nm
Bound limits z1 – z2      :    2.015 –    2.175 nm
Bound width               :    0.160 nm
Integral  I_bound         :  4.89256e+01 nm
Integral  I_unbound       :  1.62576e-01 nm
ΔG_bind                   :   -3.402 ±  0.064 kcal/mol

Directory: ohs0_100ns
---------------------------------
PMF minimum (W_min)       :  -30.425 kcal/mol
z at W_min                :    1.964 nm
Bound limits z1 – z2      :    1.917 –    2.015 nm
Bound width               :    0.097 nm
Integral  I_bound         :  1.01097e+21 nm
Integral  I_unbound       :  8.33363e-02 nm
ΔG_bind                   :  -30.315 ±  0.058 kcal/mol

Directory: ohs1_100ns
---------------------------------
PMF minimum (W_min)       :  -26.188 kcal/mol
z at W_min                :    1.940 nm
Bound limits z1 – z2      :    1.913 –    1.978 nm
Bound width               :    0.064 nm
Integral  I_bound         :  4.24955e+17 nm
Integral  I_unbound       :  6.55850e-02 nm
ΔG_bind                   :  -25.823 ±  0.198 kcal/mol

Directory: ohs2_100ns
---------------------------------
PMF minimum (W_min)       :  -31.632 kcal/mol
z at W_min                :    1.917 nm
Bound limits z1 – z2      :    1.888 –    1.994 nm
Bound width               :    0.105 nm
Integral  I_bound         :  7.77800e+21 nm
Integral  I_unbound       :  1.04996e-01 nm
ΔG_bind                   :  -31.394 ±  0.076 kcal/mol

Directory: ohs3_100ns
---------------------------------
PMF minimum (W_min)       :  -27.979 kcal/mol
z at W_min                :    1.989 nm
Bound limits z1 – z2      :    1.941 –    2.056 nm
Bound width               :    0.115 nm
Integral  I_bound         :  1.99694e+19 nm
Integral  I_unbound       :  9.62560e-02 nm
ΔG_bind                   :  -27.889 ±  0.359 kcal/mol

Directory: gms0_100ns
---------------------------------
PMF minimum (W_min)       :   -0.424 kcal/mol
z at W_min                :    4.618 nm
Bound limits z1 – z2      :    4.613 –    4.613 nm
Bound width               :    0.000 nm
Integral  I_bound         :  0.00000e+00 nm
Integral  I_unbound       :  0.00000e+00 nm
ΔG_bind                   :      nan ±    nan kcal/mol

Directory: gms1_100ns
---------------------------------
PMF minimum (W_min)       :   -0.123 kcal/mol
z at W_min                :    4.494 nm
Bound limits z1 – z2      :    3.160 –    4.585 nm
Bound width               :    1.425 nm
Integral  I_bound         :  1.02586e+00 nm
Integral  I_unbound       :  1.04704e+00 nm
ΔG_bind                   :    0.012 ±  0.002 kcal/mol

Directory: gms2_100ns
---------------------------------
PMF minimum (W_min)       :   -5.231 kcal/mol
z at W_min                :    2.197 nm
Bound limits z1 – z2      :    2.138 –    2.235 nm
Bound width               :    0.098 nm
Integral  I_bound         :  4.29153e+02 nm
Integral  I_unbound       :  8.23765e-02 nm
ΔG_bind                   :   -5.102 ±  0.113 kcal/mol

Directory: gms3_100ns
---------------------------------
PMF minimum (W_min)       :  -20.525 kcal/mol
z at W_min                :    2.077 nm
Bound limits z1 – z2      :    1.981 –    2.139 nm
Bound width               :    0.157 nm
Integral  I_bound         :  9.59772e+13 nm
Integral  I_unbound       :  1.66464e-01 nm
ΔG_bind                   :  -20.262 ±  0.100 kcal/mol

Directory: nh3s0_100ns
---------------------------------
PMF minimum (W_min)       :   -3.702 kcal/mol
z at W_min                :    2.146 nm
Bound limits z1 – z2      :    2.096 –    2.185 nm
Bound width               :    0.089 nm
Integral  I_bound         :  2.78832e+01 nm
Integral  I_unbound       :  7.00681e-02 nm
ΔG_bind                   :   -3.569 ±  0.275 kcal/mol

Directory: nh3s1_100ns
---------------------------------
PMF minimum (W_min)       :   -0.495 kcal/mol
z at W_min                :    4.613 nm
Bound limits z1 – z2      :    4.595 –    4.598 nm
Bound width               :    0.003 nm
Integral  I_bound         :  0.00000e+00 nm
Integral  I_unbound       :  0.00000e+00 nm
ΔG_bind                   :      nan ±    nan kcal/mol

Directory: nh3s2_100ns
---------------------------------
PMF minimum (W_min)       :   -7.166 kcal/mol
z at W_min                :    2.235 nm
Bound limits z1 – z2      :    2.171 –    2.295 nm
Bound width               :    0.124 nm
Integral  I_bound         :  1.42736e+04 nm
Integral  I_unbound       :  1.17112e-01 nm
ΔG_bind                   :   -6.982 ±  0.032 kcal/mol

Directory: nh3s3_100ns
---------------------------------
PMF minimum (W_min)       :  -18.899 kcal/mol
z at W_min                :    2.100 nm
Bound limits z1 – z2      :    2.021 –    2.189 nm
Bound width               :    0.168 nm
Integral  I_bound         :  6.59210e+12 nm
Integral  I_unbound       :  1.64519e-01 nm
ΔG_bind                   :  -18.673 ±  0.043 kcal/mol
