# Supplementary material for: Molecular Scale Hydrophobicity and Adsorption Thermodynamics on Hydrophobic-Charged Surfaces
Source: ACS Nano. 2026 Feb 16;20(8):6970–82. doi: 10.1021/acsnano.5c18643 (PMC12961923; doi:10.1021/acsnano.5c18643)
Supplement: Supplementary file 2 [file nn5c18643_si_002.zip › supplementary-files/pmf/all-2ns-equilibration/gnp/simulation-1/delg_summary.csv]

directory	dG_bind	error
ch3_100ns	-37.263	0.262
oh_sam_100ns	-3.402	0.064
oh_s0_100ns	-30.315	0.058
oh_s1_100ns	-25.823	0.198
oh_s2_100ns	-31.394	0.076
oh_s3_100ns	-27.889	0.359
gm_s1_100ns	0.012	0.002
gm_s2_100ns	-5.102	0.113
gm_s3_100ns	-20.262	0.1
nh3_s0_100ns	-3.569	0.275
nh3_s2_100ns	-6.982	0.032
nh3_s3_100ns	-18.673	0.043
