# Supplementary material for: Molecular Scale Hydrophobicity and Adsorption Thermodynamics on Hydrophobic-Charged Surfaces
Source: ACS Nano. 2026 Feb 16;20(8):6970–82. doi: 10.1021/acsnano.5c18643 (PMC12961923; doi:10.1021/acsnano.5c18643)
Supplement: Supplementary file 2 [file nn5c18643_si_002.zip › supplementary-files/pmf/all-2ns-equilibration/gnp/simulation-1/delg-summary.py]

import re
import csv

input_file = "delg.txt"
output_file = "delg_summary.csv"

results = []

with open(input_file, "r") as f:
    current_dir = None
    for line in f:
        line = line.strip()
        # Detect directory lines
        if line.startswith("Directory:"):
            # e.g. "Directory: ch3_100ns"
            current_dir = line.split("Directory:")[1].strip()
        # Detect the ΔG_bind line
        elif line.startswith("ΔG_bind"):
            # e.g. "ΔG_bind                   :  -37.263 ±  1.285 kcal/mol"
            # Extract the two numbers around "±"
            match = re.search(r"([-+]?\d*\.\d+|\d+)\s*±\s*([-+]?\d*\.\d+|\d+)", line)
            if match and current_dir is not None:
                dg_val = float(match.group(1))
                dg_err = float(match.group(2))
                results.append({
                    "directory": current_dir,
                    "dG_bind": dg_val,
                    "error": dg_err
                })

# Write to CSV
with open(output_file, "w", newline="") as csvfile:
    writer = csv.DictWriter(csvfile, fieldnames=["directory", "dG_bind", "error"])
    writer.writeheader()
    for row in results:
        writer.writerow(row)

print(f"Wrote summary to {output_file}")
