# Supplementary material for: Molecular Scale Hydrophobicity and Adsorption Thermodynamics on Hydrophobic-Charged Surfaces
Source: ACS Nano. 2026 Feb 16;20(8):6970–82. doi: 10.1021/acsnano.5c18643 (PMC12961923; doi:10.1021/acsnano.5c18643)
Supplement: Supplementary file 2 [file nn5c18643_si_002.zip › supplementary-files/pmf/all-2ns-equilibration/gnp/simulation-1/gms0_100ns/pmf-hb.csv]

com_nm	pmf_kcal_per_mol	error	shifted_pmf_kcal_per_mol	com_nm_5	std	mean_all	prob_interacting
1.688123	0.0	0.0	9.8440143	4.49349	0.027289	1.8567	0.9896
1.702848	-1.942768	0.0004369595	7.9012462999999995	4.385622	0.028092	1.8112	0.9976
1.717573	-3.416034	0.002934954	6.4279803	4.294538	0.027385	1.9036	0.8976
1.732298	-4.343925	0.01431838	5.5000893	4.192945	0.026922	1.714	0.9911
1.747022	-4.916859	0.01499235	4.9271553	4.094473	0.02752	1.945	0.9936
1.761747	-5.56374	0.05467856	4.280274299999999	3.990023	0.027676	1.8567	0.858
1.776472	-6.220816	0.06736757	3.6231982999999994	3.88655	0.02721	1.8447	0.979
1.791197	-6.719994	0.1114789	3.1240202999999998	3.786727	0.026836	1.9477	0.9741
1.805921	-6.9456	0.3520584	2.8984142999999998	3.690159	0.027771	1.9916	0.9546
1.820646	-6.876525	0.5332225	2.9674892999999996	3.598775	0.02705	1.7951	0.9999
1.835371	-6.738348	0.5861019	3.1056662999999993	3.489007	0.026713	1.902	0.982
1.850096	-6.722745	0.570915	3.1212693	3.386491	0.02696	1.9261	0.9785
1.864821	-6.57097	0.5418908	3.2730442999999996	3.296203	0.027364	1.9103	0.9722
1.879545	-6.373565	0.5407905	3.4704492999999994	3.191755	0.027062	1.8746	0.9912
1.89427	-6.293454	0.5469594	3.5505603	3.094468	0.02801	1.9103	0.9961
1.908995	-6.438847	0.548628	3.4051672999999996	3.003278	0.027737	1.7337	1.0
1.92372	-6.700361	0.5482036	3.1436532999999995	2.901941	0.026194	1.9409	0.9021
1.938445	-7.16833	0.5496518	2.6756842999999995	2.79894	0.026422	1.8002	0.993
1.953169	-7.865021	0.5566329	1.9789933	2.704697	0.027542	1.8212	1.0
1.967894	-8.596162	0.5479168	1.2478523	2.614559	0.026101	1.8929	1.0
1.982619	-9.115095	0.5842726	0.7289192999999994	2.505321	0.026231	2.0285	1.0
1.997344	-9.305457	0.6820719	0.538557299999999	2.354515	0.028343	1.2423	1.0
2.012069	-9.304014	0.7650867	0.5400002999999991	2.268901	0.031937	1.5074	1.0
2.026793	-9.212302	0.8524597	0.6317123000000002	2.157467	0.041261	1.732	0.6311
2.041518	-9.190093	0.9322218	0.6539213000000004	2.094302	0.029198	2.0884	0.1212
2.056243	-9.372655	0.9274392	0.4713592999999996	2.013648	0.030251	1.3105	1.0
2.070968	-9.615688	0.895685	0.2283262999999991	1.935402	0.04647	1.4367	0.7434
2.085692	-9.73352	0.8812779	0.11049429999999916	1.7977	0.019524	0.9985	0.9411
2.100417	-9.665293	0.8821668	0.17872129999999942	1.75503	0.026555	1.3539	0.8113
2.115142	-9.43273	0.9143171	0.41128430000000016
2.129867	-9.118152	0.9940151	0.7258622999999993
2.144592	-8.743995	1.099239	1.1000192999999996
2.159316	-8.340252	1.176436	1.5037623
2.174041	-7.949354	1.190909	1.8946603
2.188766	-7.624462	1.153347	2.2195522999999993
2.203491	-7.433255	1.125097	2.4107592999999996
2.218216	-7.331892	1.101067	2.5121222999999997
2.23294	-7.225567	1.085699	2.6184472999999997
2.247665	-7.108134	1.08518	2.7358803
2.26239	-6.930998	1.086054	2.9130163
2.277115	-6.71689	1.086893	3.1271242999999993
2.29184	-6.533007	1.091473	3.3110073
2.306564	-6.379367	1.092585	3.4646472999999993
2.321289	-6.226965	1.081413	3.6170492999999997
2.336014	-6.013607	1.074791	3.830407299999999
2.350739	-5.728704	1.08552	4.1153103
2.365464	-5.426449	1.101799	4.4175653
2.380188	-5.089157	1.10755	4.754857299999999
2.394913	-4.768131	1.105134	5.075883299999999
2.409638	-4.469475	1.098216	5.3745392999999995
2.424363	-4.19061	1.11226	5.653404299999999
2.439087	-4.218762	1.140452	5.6252523
2.453812	-4.589064	1.153564	5.2549503
2.468537	-4.979746	1.149957	4.8642683
2.483262	-5.303391	1.147696	4.540623299999999
2.497987	-5.596835	1.147271	4.2471793
2.512711	-5.849901	1.147213	3.9941132999999995
2.527436	-6.079112	1.147192	3.7649022999999993
2.542161	-6.287643	1.14634	3.5563712999999995
2.556886	-6.503937	1.14671	3.3400773
2.571611	-6.767546	1.150759	3.0764682999999993
2.586335	-7.067176	1.155809	2.7768382999999996
2.60106	-7.354981	1.15621	2.489033299999999
2.615785	-7.611926	1.155624	2.232088299999999
2.63051	-7.834621	1.154935	2.0093932999999993
2.645235	-8.02724	1.152779	1.8167742999999987
2.659959	-8.209469	1.15132	1.6345452999999992
2.674684	-8.364081	1.151953	1.479933299999999
2.689409	-8.515134	1.151576	1.3288802999999998
2.704134	-8.658744	1.151811	1.185270299999999
2.718859	-8.801289	1.151818	1.042725299999999
2.733583	-8.921425	1.15208	0.9225893000000003
2.748308	-9.041642	1.151265	0.8023723
2.763033	-9.186135	1.150927	0.6578792999999994
2.777758	-9.3251	1.151123	0.5189142999999987
2.792482	-9.420126	1.150821	0.4238882999999998
2.807207	-9.487949	1.152544	0.35606529999999914
2.821932	-9.521995	1.151473	0.3220192999999991
2.836657	-9.551009	1.148189	0.293005299999999
2.851382	-9.575605	1.146377	0.2684093000000001
2.866106	-9.664335	1.148635	0.1796793000000001
2.880831	-9.746628	1.150181	0.09738630000000015
2.895556	-9.835849	1.149268	0.008165299999999931
2.910281	-9.895736	1.14913	-0.05172169999999987
2.925006	-9.897093	1.148807	-0.05307870000000037
2.93973	-9.857688	1.148196	-0.01367370000000001
2.954455	-9.824821	1.149983	0.019193299999999525
2.96918	-9.817073	1.154651	0.026941299999998947
2.983905	-9.821397	1.154685	0.022617300000000284
2.99863	-9.820145	1.154265	0.023869299999999427
3.013354	-9.796891	1.153896	0.04712329999999909
3.028079	-9.749581	1.153502	0.09443330000000039
3.042804	-9.740402	1.150641	0.10361229999999999
3.057529	-9.730242	1.150642	0.11377229999999905
3.072253	-9.706509	1.15074	0.13750529999999905
3.086978	-9.66777	1.151283	0.1762442999999987
3.101703	-9.633705	1.152404	0.2103092999999987
3.116428	-9.637444	1.150429	0.2065702999999992
3.131153	-9.611391	1.149558	0.2326233000000002
3.145877	-9.589643	1.146989	0.25437129999999897
3.160602	-9.633522	1.14266	0.2104923000000003
3.175327	-9.700091	1.142427	0.1439232999999991
3.190052	-9.748866	1.143489	0.09514829999999996
3.204777	-9.780661	1.142442	0.06335329999999928
3.219501	-9.789927	1.141955	0.05408729999999906
3.234226	-9.781707	1.144873	0.06230729999999873
3.248951	-9.779577	1.147322	0.06443729999999981
3.263676	-9.805206	1.149379	0.03880829999999946
3.278401	-9.832235	1.149734	0.011779299999998827
3.293125	-9.842648	1.14807	0.0013662999999990433
3.30785	-9.862619	1.147495	-0.018604700000000918
3.322575	-9.844532	1.147328	-0.0005176999999996212
3.3373	-9.834534	1.149555	0.009480299999999886
3.352025	-9.854542	1.154874	-0.010527700000000806
3.366749	-9.866157	1.159081	-0.02214269999999985
3.381474	-9.860169	1.162385	-0.0161547000000013
3.396199	-9.848009	1.160627	-0.003994699999999796
3.410924	-9.807362	1.159314	0.03665230000000008
3.425648	-9.761821	1.155043	0.08219330000000014
3.440373	-9.756779	1.151029	0.08723529999999968
3.455098	-9.795587	1.148814	0.04842730000000017
3.469823	-9.833804	1.149113	0.010210299999998895
3.484548	-9.874428	1.149633	-0.030413700000000432
3.499272	-9.887817	1.149701	-0.04380270000000053
3.513997	-9.850027	1.149863	-0.006012700000001203
3.528722	-9.797887	1.149075	0.046127300000000204
3.543447	-9.766356	1.149079	0.07765829999999951
3.558172	-9.764883	1.147505	0.07913130000000024
3.572896	-9.829164	1.145775	0.014850299999999095
3.587621	-9.853247	1.147493	-0.009232700000000094
3.602346	-9.891448	1.145347	-0.04743370000000091
3.617071	-9.90319	1.144914	-0.05917570000000083
3.631796	-9.892724	1.146416	-0.048709699999999856
3.64652	-9.887126	1.148177	-0.04311170000000075
3.661245	-9.886939	1.150723	-0.04292470000000037
3.67597	-9.898951	1.151031	-0.05493670000000073
3.690695	-9.899888	1.15067	-0.055873700000001136
3.70542	-9.887922	1.150466	-0.043907700000000105
3.720144	-9.889803	1.150478	-0.045788700000001015
3.734869	-9.902077	1.150505	-0.05806270000000069
3.749594	-9.93132	1.150715	-0.08730569999999993
3.764319	-9.970595	1.151617	-0.12658069999999988
3.779043	-10.0041	1.151243	-0.16008569999999978
3.793768	-9.991005	1.150511	-0.14699069999999992
3.808493	-9.951841	1.150203	-0.10782670000000039
3.823218	-9.904159	1.15087	-0.060144700000000384
3.837943	-9.882512	1.148068	-0.038497700000000634
3.852667	-9.913982	1.146731	-0.06996770000000119
3.867392	-9.954974	1.146787	-0.11095970000000044
3.882117	-9.988421	1.147211	-0.1444067000000011
3.896842	-9.995862	1.14834	-0.15184770000000114
3.911567	-9.984514	1.148666	-0.14049970000000123
3.926291	-9.963994	1.144448	-0.11997970000000002
3.941016	-9.946314	1.142888	-0.10229969999999966
3.955741	-9.963447	1.144279	-0.11943270000000084
3.970466	-9.981603	1.144917	-0.13758870000000023
3.985191	-10.00735	1.144681	-0.16333570000000108
3.999915	-10.01357	1.144158	-0.1695557000000001
4.01464	-10.01743	1.144772	-0.17341569999999962
4.029365	-9.996537	1.145557	-0.15252270000000046
4.04409	-10.008	1.144601	-0.16398569999999957
4.058814	-10.02932	1.14295	-0.18530570000000068
4.073539	-10.0756	1.14354	-0.23158570000000012
4.088264	-10.08253	1.145137	-0.23851570000000066
4.102989	-10.07719	1.144332	-0.23317570000000032
4.117714	-10.07073	1.144812	-0.22671569999999974
4.132438	-10.0771	1.145477	-0.23308570000000017
4.147163	-10.08708	1.145803	-0.24306570000000072
4.161888	-10.09298	1.14579	-0.24896570000000118
4.176613	-10.11112	1.147235	-0.2671057000000001
4.191338	-10.12819	1.147305	-0.2841757000000005
4.206062	-10.11359	1.146418	-0.26957570000000075
4.220787	-10.08258	1.145051	-0.23856570000000055
4.235512	-10.03856	1.148309	-0.19454570000000082
4.250237	-10.01924	1.152186	-0.17522570000000037
4.264962	-10.0264	1.156703	-0.1823857000000011
4.279686	-10.04455	1.161125	-0.20053569999999965
4.294411	-10.03071	1.161349	-0.18669569999999958
4.309136	-10.02377	1.162657	-0.17975570000000118
4.323861	-10.0068	1.161193	-0.1627857000000006
4.338586	-9.99204	1.15806	-0.14802569999999982
4.35331	-10.00791	1.15702	-0.1638957000000012
4.368035	-10.00291	1.15655	-0.15889570000000042
4.38276	-9.987914	1.15666	-0.1438997000000004
4.397485	-9.971414	1.157363	-0.12739969999999978
4.412209	-9.959521	1.158502	-0.11550670000000096
4.426934	-9.969577	1.155089	-0.1255626999999997
4.441659	-10.00312	1.152464	-0.15910569999999957
4.456384	-10.03559	1.153614	-0.19157569999999957
4.471109	-10.04959	1.154675	-0.2055757000000007
4.485833	-10.05538	1.154569	-0.2113657
4.500558	-10.05074	1.154139	-0.2067256999999998
4.515283	-10.02605	1.154167	-0.18203570000000013
4.530008	-10.0137	1.15422	-0.1696857000000005
4.544733	-9.980215	1.154214	-0.13620069999999984
4.559457	-9.958324	1.154213	-0.11430969999999974
4.574182	-9.838689	1.154213	0.005325299999999089
4.588907	-9.521003	1.154213	0.3230112999999992
4.603632	-8.728452	1.154213	1.1155622999999988
4.618357	-10.26759	1.154213	-0.42357570000000067
