# Supplementary material for: Molecular Scale Hydrophobicity and Adsorption Thermodynamics on Hydrophobic-Charged Surfaces
Source: ACS Nano. 2026 Feb 16;20(8):6970–82. doi: 10.1021/acsnano.5c18643 (PMC12961923; doi:10.1021/acsnano.5c18643)
Supplement: Supplementary file 2 [file nn5c18643_si_002.zip › supplementary-files/pmf/all-2ns-equilibration/gnp/simulation-1/gms1_100ns/pmf-hb.csv]

com_nm	pmf_kcal_per_mol	error	shifted_pmf_kcal_per_mol	com_nm_5	std	mean_all	prob_interacting
1.847991	0.0	0.0	21.986772999999996	4.507445	0.026896	2.0329	0.576
1.861918	-1.806679	0.0001816515	20.180093999999997	4.419805	0.027295	2.066	0.5309
1.875844	-3.318513	0.001019557	18.668259999999997	4.308544	0.026717	2.0807	0.5025
1.889771	-4.699812	0.000410533	17.286960999999998	4.205745	0.027475	2.0622	0.5746
1.903698	-5.948831	0.01394851	16.037941999999994	4.115652	0.027157	2.0452	0.6803
1.917624	-7.227804	0.04080748	14.758968999999997	4.027118	0.027461	2.027	0.484
1.931551	-8.457533	0.03017127	13.529239999999996	3.904831	0.027399	2.0703	0.4796
1.945477	-9.538975	0.03952429	12.447797999999995	3.816559	0.027694	1.9905	0.5336
1.959404	-10.40055	0.1038607	11.586222999999995	3.71484	0.02763	2.0724	0.5976
1.97333	-11.10328	0.108637	10.883492999999996	3.623525	0.026957	2.0007	0.5218
1.987257	-11.7153	0.08352678	10.271472999999997	3.512511	0.027052	2.0604	0.627
2.001184	-12.26865	0.07743385	9.718122999999997	3.408141	0.027796	2.0519	0.6122
2.01511	-12.79114	0.1760356	9.195632999999996	3.31292	0.027006	2.0369	0.5405
2.029037	-13.49576	0.350661	8.491012999999995	3.215618	0.027678	2.0657	0.3809
2.042963	-14.3649	0.4063902	7.6218729999999955	3.107747	0.02719	2.0397	0.5455
2.05689	-15.11238	0.3777191	6.874392999999996	3.011183	0.02734	1.969	0.6725
2.070817	-15.6619	0.3778066	6.324872999999997	2.922532	0.026519	1.9627	0.656
2.084743	-16.02539	0.3953527	5.961382999999994	2.819372	0.027009	2.0899	0.5441
2.09867	-16.3004	0.4144925	5.686372999999996	2.725746	0.027167	2.0195	0.5171
2.112596	-16.64927	0.4090487	5.337502999999995	2.622823	0.026938	1.9803	0.6258
2.126523	-17.01955	0.4059039	4.967222999999997	2.55336	0.026619	2.0951	0.5278
2.140449	-17.37861	0.4003484	4.608162999999998	2.409165	0.028376	2.0623	0.4425
2.154376	-17.6934	0.3982931	4.293372999999995	2.313323	0.028183	2.0116	0.5064
2.168303	-17.93226	0.425346	4.0545129999999965	2.210463	0.030617	1.7463	0.8655
2.182229	-18.00064	0.4869971	3.9861329999999953	2.140399	0.028545	1.9227	0.0354
2.196156	-17.9241	0.5337048	4.062672999999997	2.06433	0.020308	1.9681	0.0219
2.210082	-17.82608	0.5423266	4.160692999999995	1.974312	0.022789	2.0556	0.0
2.224009	-17.73022	0.5296225	4.256552999999997	1.929436	0.022044	2.0586	0.0
2.237935	-17.70648	0.519979	4.280292999999997
2.251862	-17.70408	0.5185326	4.282692999999995
2.265789	-17.74956	0.5230149	4.237212999999997
2.279715	-17.78084	0.5263396	4.205932999999995
2.293642	-17.83028	0.5270869	4.1564929999999976
2.307568	-17.88562	0.5262816	4.1011529999999965
2.321495	-17.98049	0.5252502	4.006282999999996
2.335422	-18.05223	0.5251751	3.9345429999999944
2.349348	-18.10883	0.5278571	3.877942999999995
2.363275	-18.08216	0.5323605	3.9046129999999977
2.377201	-17.95094	0.5334105	4.035832999999997
2.391128	-17.82388	0.5318759	4.162892999999997
2.405054	-17.72842	0.5315516	4.258352999999996
2.418981	-17.6355	0.5315226	4.3512729999999955
2.432908	-17.54086	0.5312878	4.445912999999997
2.446834	-17.41073	0.5301728	4.576042999999995
2.460761	-17.24393	0.5291999	4.742842999999997
2.474687	-17.13001	0.5358991	4.856762999999997
2.488614	-17.20185	0.564567	4.784922999999996
2.50254	-17.52493	0.586711	4.461842999999995
2.516467	-17.86693	0.5852272	4.119842999999996
2.530394	-18.15453	0.5807207	3.8322429999999947
2.54432	-18.403	0.5799863	3.583772999999997
2.558247	-18.64795	0.5790241	3.3388229999999943
2.572173	-18.84387	0.5786528	3.142902999999997
2.5861	-19.02742	0.5784029	2.9593529999999966
2.600027	-19.19106	0.5857097	2.7957129999999957
2.613953	-19.32249	0.5914471	2.6642829999999975
2.62788	-19.41092	0.5948491	2.575852999999995
2.641806	-19.48337	0.5960877	2.503402999999995
2.655733	-19.54219	0.5988765	2.4445829999999944
2.669659	-19.64023	0.6071684	2.346542999999997
2.683586	-19.77482	0.6191139	2.2119529999999976
2.697513	-19.92791	0.6305348	2.0588629999999952
2.711439	-20.10712	0.6256838	1.8796529999999976
2.725366	-20.27045	0.6222024	1.7163229999999956
2.739292	-20.42093	0.624139	1.5658429999999974
2.753219	-20.54306	0.6271688	1.4437129999999954
2.767145	-20.64564	0.6278629	1.3411329999999957
2.781072	-20.75934	0.6256735	1.2274329999999942
2.794999	-20.84845	0.6256354	1.1383229999999962
2.808925	-20.9465	0.6252362	1.0402729999999956
2.822852	-21.02331	0.6257033	0.9634629999999973
2.836778	-21.06588	0.6262063	0.920892999999996
2.850705	-21.09693	0.6269022	0.8898429999999955
2.864632	-21.12197	0.6260045	0.8648029999999949
2.878558	-21.18459	0.6281933	0.8021829999999959
2.892485	-21.26621	0.6293995	0.720562999999995
2.906411	-21.34927	0.6300163	0.6375029999999953
2.920338	-21.40921	0.6297878	0.5775629999999943
2.934264	-21.43401	0.6307566	0.5527629999999952
2.948191	-21.4468	0.6286782	0.5399729999999963
2.962118	-21.44248	0.6266155	0.5442929999999961
2.976044	-21.45113	0.6253025	0.5356429999999968
2.989971	-21.48389	0.6244654	0.5028829999999971
3.003897	-21.48476	0.6240064	0.5020129999999945
3.017824	-21.48352	0.623276	0.5032529999999973
3.03175	-21.45673	0.6229613	0.5300429999999956
3.045677	-21.43065	0.6246678	0.5561229999999959
3.059604	-21.4347	0.6323026	0.5520729999999965
3.07353	-21.48541	0.639245	0.5013629999999942
3.087457	-21.5139	0.6392556	0.4728729999999963
3.101383	-21.53205	0.6389576	0.4547229999999942
3.11531	-21.52991	0.6389242	0.4568629999999949
3.129237	-21.51323	0.6409817	0.47354299999999583
3.143163	-21.49286	0.6391483	0.4939129999999956
3.15709	-21.51093	0.6294634	0.4758429999999976
3.171016	-21.54058	0.625054	0.4461929999999974
3.184943	-21.55105	0.6248423	0.43572299999999586
3.198869	-21.57162	0.6274862	0.41515299999999655
3.212796	-21.58757	0.6311298	0.3992029999999964
3.226723	-21.59503	0.6283736	0.3917429999999946
3.240649	-21.58385	0.6272066	0.40292299999999415
3.254576	-21.58707	0.6267798	0.39970299999999526
3.268502	-21.61648	0.6274589	0.37029299999999665
3.282429	-21.64725	0.6282691	0.33952299999999624
3.296355	-21.66209	0.6287584	0.3246829999999967
3.310282	-21.68871	0.6284371	0.2980629999999955
3.324209	-21.69581	0.6289278	0.2909629999999943
3.338135	-21.6736	0.6285316	0.3131729999999955
3.352062	-21.63831	0.6271116	0.3484629999999953
3.365988	-21.59872	0.6259506	0.38805299999999576
3.379915	-21.58926	0.6276523	0.39751299999999645
3.393841	-21.59808	0.6283472	0.3886929999999964
3.407768	-21.6061	0.6279455	0.3806729999999945
3.421695	-21.5943	0.628957	0.3924729999999954
3.435621	-21.58038	0.6278518	0.40639299999999423
3.449548	-21.57093	0.6256435	0.4158429999999953
3.463474	-21.55924	0.6266698	0.42753299999999683
3.477401	-21.59713	0.630748	0.38964299999999596
3.491328	-21.64261	0.6306277	0.34416299999999467
3.505254	-21.65869	0.6299462	0.3280829999999959
3.519181	-21.67127	0.6300939	0.3155029999999961
3.533107	-21.64827	0.6305462	0.3385029999999958
3.547034	-21.62321	0.6303653	0.36356299999999564
3.56096	-21.59788	0.6270605	0.38889299999999594
3.574887	-21.6052	0.6275931	0.38157299999999594
3.588814	-21.6414	0.634775	0.34537299999999505
3.60274	-21.68177	0.6380309	0.3050029999999957
3.616667	-21.71469	0.645848	0.27208299999999497
3.630593	-21.72511	0.6462448	0.2616629999999951
3.64452	-21.70792	0.6433396	0.27885299999999447
3.658446	-21.69413	0.6410979	0.29264299999999466
3.672373	-21.69052	0.6384524	0.29625299999999655
3.6863	-21.67821	0.6340989	0.3085629999999959
3.700226	-21.70215	0.6330879	0.2846229999999963
3.714153	-21.71395	0.6338099	0.2728229999999954
3.728079	-21.71099	0.6329731	0.275782999999997
3.742006	-21.70897	0.6344768	0.27780299999999514
3.755933	-21.71098	0.6393593	0.2757929999999966
3.769859	-21.7043	0.6412113	0.282472999999996
3.783786	-21.73882	0.6414203	0.24795299999999543
3.797712	-21.74695	0.6423587	0.23982299999999768
3.811639	-21.74934	0.641764	0.2374329999999958
3.825565	-21.72011	0.6409712	0.26666299999999765
3.839492	-21.72097	0.6401857	0.2658029999999947
3.853419	-21.71686	0.641066	0.2699129999999954
3.867345	-21.7368	0.6435723	0.24997299999999711
3.881272	-21.76515	0.6436542	0.22162299999999746
3.895198	-21.79572	0.6451163	0.1910529999999966
3.909125	-21.82493	0.6449639	0.16184299999999752
3.923051	-21.82871	0.6445386	0.15806299999999496
3.936978	-21.8036	0.6450816	0.18317299999999648
3.950905	-21.80774	0.6431343	0.1790329999999969
3.964831	-21.79339	0.6410328	0.1933829999999972
3.978758	-21.82544	0.6408448	0.1613329999999955
3.992684	-21.82011	0.6384697	0.16666299999999623
4.006611	-21.85167	0.6384912	0.1351029999999973
4.020538	-21.86592	0.6387493	0.12085299999999677
4.034464	-21.8643	0.6387778	0.12247299999999584
4.048391	-21.85452	0.6390007	0.13225299999999507
4.062317	-21.83924	0.639305	0.1475329999999957
4.076244	-21.83197	0.6405079	0.15480299999999758
4.09017	-21.84924	0.6411785	0.13753299999999413
4.104097	-21.85109	0.6408205	0.13568299999999667
4.118024	-21.87492	0.6411292	0.11185299999999643
4.13195	-21.85822	0.6413355	0.1285529999999966
4.145877	-21.82961	0.6405445	0.15716299999999706
4.159803	-21.81623	0.6385631	0.170542999999995
4.17373	-21.8323	0.6385244	0.15447299999999586
4.187656	-21.8312	0.6399371	0.15557299999999685
4.201583	-21.83651	0.641073	0.15026299999999537
4.21551	-21.83547	0.6417279	0.15130299999999508
4.229436	-21.80159	0.6415001	0.185182999999995
4.243363	-21.79633	0.6379703	0.1904429999999948
4.257289	-21.80375	0.6363526	0.18302299999999505
4.271216	-21.85925	0.6380304	0.1275229999999965
4.285143	-21.90212	0.6391766	0.08465299999999587
4.299069	-21.94315	0.6388687	0.04362299999999664
4.312996	-21.97135	0.6386229	0.015422999999994857
4.326922	-21.96833	0.639139	0.018442999999994214
4.340849	-21.95112	0.6370985	0.03565299999999638
4.354775	-21.92331	0.6363299	0.06346299999999516
4.368702	-21.9315	0.6424305	0.05527299999999613
4.382629	-21.94797	0.6506928	0.03880299999999437
4.396555	-22.01327	0.6481582	-0.026497000000002657
4.410482	-22.03527	0.647833	-0.048497000000004675
4.424408	-22.04246	0.647954	-0.055687000000002485
4.438335	-22.04874	0.6470278	-0.06196700000000277
4.452261	-22.06252	0.6461941	-0.07574700000000334
4.466188	-22.05205	0.6451735	-0.06527700000000536
4.480115	-22.07954	0.6434027	-0.0927670000000056
4.494041	-22.10943	0.6432236	-0.12265700000000379
4.507968	-22.10117	0.6431351	-0.11439700000000386
4.521894	-22.08325	0.6433705	-0.0964770000000037
4.535821	-22.06144	0.6434962	-0.07466700000000515
4.549748	-22.01386	0.6434581	-0.02708700000000519
4.563674	-21.95843	0.6434885	0.02834299999999601
4.577601	-21.85913	0.6434952	0.1276429999999955
4.591527	-21.88996	0.6434967	0.09681299999999737
4.605454	-21.79932	0.643497	0.18745299999999432
4.61938	-21.99174	0.6434971	-0.0049670000000041625
