# Supplementary material for: Molecular Scale Hydrophobicity and Adsorption Thermodynamics on Hydrophobic-Charged Surfaces
Source: ACS Nano. 2026 Feb 16;20(8):6970–82. doi: 10.1021/acsnano.5c18643 (PMC12961923; doi:10.1021/acsnano.5c18643)
Supplement: Supplementary file 2 [file nn5c18643_si_002.zip › supplementary-files/pmf/all-2ns-equilibration/gnp/simulation-1/gms2_100ns/pmf-hb.csv]

com_nm	pmf_kcal_per_mol	error	shifted_pmf_kcal_per_mol	com_nm_5	std	mean_all	prob_interacting
1.794747	0.0	0.0	15.251891999999998	4.548157	0.027229000000000003	1.9015	0.2789
1.809123	-1.683274	4.216876e-06	13.568617999999997	4.462092	0.027206	1.8839	0.2884
1.823499	-3.879669	3.162677e-05	11.372222999999998	4.3583940000000005	0.026775999999999998	1.8935	0.3131
1.837875	-5.801872	0.0002096806	9.450019999999999	4.263944	0.027933999999999997	1.8389	0.2589
1.852251	-7.570504	0.001036337	7.681387999999998	4.166588	0.027402	1.8424	0.1986
1.866627	-9.152187	0.006933489	6.099704999999998	4.058836	0.027293	1.8585	0.276
1.881002	-10.51093	0.02665313	4.740961999999998	3.963246	0.027576999999999997	1.917	0.1654
1.895378	-11.70675	0.01271802	3.5451419999999985	3.85828	0.027697000000000003	1.8824	0.3088
1.909754	-12.9553	0.06197166	2.2965919999999986	3.755793	0.027237	2.0164	0.2357
1.92413	-14.14205	0.07141322	1.1098419999999987	3.659877	0.026792000000000003	1.8299	0.3294
1.938506	-15.13878	0.06990208	0.11311199999999744	3.5595339999999998	0.027489	1.918	0.344
1.952881	-15.93027	0.1046327	-0.6783780000000021	3.4536800000000003	0.027268	1.8997	0.327
1.967257	-16.52534	0.1692106	-1.273448000000002	3.3558790000000003	0.02671	1.8495	0.3648
1.981633	-16.94393	0.2326678	-1.6920380000000037	3.253013	0.028120999999999997	1.8342	0.3456
1.996009	-17.28815	0.2482606	-2.0362580000000037	3.151468	0.027333999999999997	1.8542	0.4753
2.010385	-17.6811	0.255088	-2.4292080000000027	3.0499	0.02727	1.8793	0.3659
2.024761	-18.22287	0.2723954	-2.9709780000000023	2.964036	0.02742	1.8825	0.2089
2.039136	-18.81182	0.2635428	-3.559928000000003	2.8607299999999998	0.026417000000000003	1.8651	0.4467
2.053512	-19.27461	0.2395033	-4.022718000000001	2.770664	0.027316000000000003	1.8614	0.3186
2.067888	-19.54015	0.2522116	-4.288258000000003	2.671995	0.026628	1.9542	0.3059
2.082264	-19.62414	0.2778212	-4.372248000000003	2.5105630000000003	0.024527	1.9714	0.1564
2.09664	-19.58046	0.2845552	-4.328568000000001	2.423996	0.026458999999999996	1.9808	0.1324
2.111016	-19.52988	0.3206408	-4.277988000000001	2.3238060000000003	0.026912000000000002	1.9733	0.0633
2.125391	-19.66839	0.3651104	-4.416498000000001	2.226791	0.025618000000000002	1.7767	0.1454
2.139767	-19.92317	0.372989	-4.671278000000001	2.166571	0.024554	1.924	0.0324
2.154143	-20.15335	0.3639963	-4.901458000000002	2.067078	0.020812	1.943	0.0143
2.168519	-20.35302	0.3615602	-5.101128000000003	1.996164	0.02988	1.8129	0.0249
2.182895	-20.47197	0.3614737	-5.220078000000001	1.9402830000000002	0.020056	1.964	0.0064
2.197271	-20.48332	0.3712031	-5.231428000000001	1.877757	0.020031999999999998	1.9795	0.0067
2.211646	-20.34488	0.3844451	-5.092988000000002
2.226022	-20.10453	0.3968495	-4.8526380000000024
2.240398	-19.78108	0.3883168	-4.529188000000001
2.254774	-19.44664	0.3876849	-4.194748000000001
2.26915	-19.20743	0.4007997	-3.9555380000000007
2.283525	-19.0724	0.411255	-3.8205080000000002
2.297901	-18.93941	0.4078924	-3.6875180000000007
2.312277	-18.74085	0.4045541	-3.4889580000000002
2.326653	-18.49083	0.4046671	-3.238938000000001
2.341029	-18.25494	0.4066143	-3.0030480000000033
2.355405	-18.02444	0.4044015	-2.7725480000000005
2.36978	-17.83896	0.4024083	-2.587068000000002
2.384156	-17.61538	0.4030634	-2.3634880000000003
2.398532	-17.37429	0.4042974	-2.1223980000000005
2.412908	-17.12035	0.404299	-1.8684580000000004
2.427284	-16.84901	0.4044978	-1.5971180000000018
2.44166	-16.56532	0.404212	-1.3134280000000018
2.456035	-16.27145	0.4037616	-1.0195580000000035
2.470411	-15.95864	0.4044223	-0.7067480000000028
2.484787	-15.6105	0.4038821	-0.35860800000000204
2.499163	-15.21523	0.4036301	0.036661999999997974
2.513539	-14.75806	0.4036815	0.4938319999999976
2.527914	-14.2377	0.4036737	1.0141919999999978
2.54229	-13.67077	0.4036356	1.5811219999999988
2.556666	-13.07094	0.4035094	2.180951999999998
2.571042	-12.45093	0.4025939	2.8009619999999984
2.585418	-11.94646	0.4144392	3.305431999999998
2.599794	-11.81631	0.4883916	3.4355819999999984
2.614169	-12.01863	0.531983	3.233261999999998
2.628545	-12.22158	0.5113132	3.0303119999999986
2.642921	-12.44389	0.5053617	2.8080019999999983
2.657297	-12.64665	0.5037434	2.6052419999999987
2.671673	-12.82424	0.5043521	2.4276519999999984
2.686049	-12.96486	0.5048238	2.287031999999998
2.700424	-13.07555	0.5062523	2.1763419999999982
2.7148	-13.15317	0.5058756	2.0987219999999986
2.729176	-13.25257	0.5013691	1.9993219999999976
2.743552	-13.38868	0.501193	1.8632119999999972
2.757928	-13.51366	0.5021599	1.7382319999999982
2.772303	-13.64964	0.5031445	1.6022519999999982
2.786679	-13.74736	0.5050196	1.5045319999999975
2.801055	-13.8108	0.5041797	1.4410919999999976
2.815431	-13.91749	0.4943025	1.3344019999999972
2.829807	-14.04728	0.4933169	1.2046119999999974
2.844183	-14.20287	0.5038056	1.0490219999999972
2.858558	-14.3606	0.5040292	0.8912919999999982
2.872934	-14.48591	0.5036892	0.7659819999999975
2.88731	-14.58272	0.5002529	0.6691719999999979
2.901686	-14.65211	0.4974446	0.5997819999999976
2.916062	-14.69163	0.4970432	0.560261999999998
2.930438	-14.72896	0.4972826	0.5229319999999973
2.944813	-14.7433	0.4971401	0.5085919999999984
2.959189	-14.75292	0.4977326	0.4989719999999984
2.973565	-14.73818	0.4978576	0.5137119999999982
2.987941	-14.72534	0.4978567	0.5265519999999988
3.002317	-14.74273	0.4969615	0.5091619999999981
3.016693	-14.7681	0.4956356	0.48379199999999756
3.031068	-14.7843	0.4945041	0.467591999999998
3.045444	-14.78595	0.494494	0.4659419999999983
3.05982	-14.78318	0.4948454	0.46871199999999824
3.074196	-14.7635	0.4950742	0.4883919999999975
3.088572	-14.7375	0.4936791	0.5143919999999973
3.102947	-14.77346	0.4973197	0.47843199999999797
3.117323	-14.79285	0.5019171	0.4590419999999984
3.131699	-14.83879	0.5010403	0.4131019999999985
3.146075	-14.86656	0.5007066	0.38533199999999823
3.160451	-14.8827	0.5018351	0.3691919999999982
3.174827	-14.88563	0.50063	0.3662619999999972
3.189202	-14.88248	0.4997349	0.36941199999999874
3.203578	-14.86607	0.4994895	0.38582199999999744
3.217954	-14.89334	0.4991223	0.35855199999999776
3.23233	-14.90313	0.5004815	0.34876199999999713
3.246706	-14.90338	0.5004542	0.3485119999999977
3.261082	-14.91495	0.4999517	0.33694199999999874
3.275457	-14.92014	0.5002063	0.33175199999999805
3.289833	-14.90498	0.5026588	0.3469119999999979
3.304209	-14.93782	0.5002821	0.3140719999999977
3.318585	-14.99788	0.497474	0.2540119999999977
3.332961	-15.02996	0.4974337	0.22193199999999713
3.347336	-15.06165	0.4983748	0.1902419999999978
3.361712	-15.07099	0.4979197	0.1809019999999979
3.376088	-15.038	0.4979241	0.21389199999999775
3.390464	-14.98683	0.4977176	0.2650619999999986
3.40484	-14.95085	0.4987256	0.30104199999999715
3.419216	-14.98613	0.5016874	0.2657619999999987
3.433591	-15.03558	0.5020803	0.2163119999999985
3.447967	-15.06431	0.5017262	0.18758199999999725
3.462343	-15.05796	0.5012744	0.19393199999999844
3.476719	-15.0459	0.501488	0.2059919999999984
3.491095	-15.03909	0.5017686	0.21280199999999816
3.505471	-15.03783	0.501726	0.21406199999999842
3.519846	-15.06712	0.5029494	0.18477199999999883
3.534222	-15.08183	0.5058404	0.17006199999999794
3.548598	-15.10216	0.5056917	0.14973199999999842
3.562974	-15.13129	0.5054227	0.1206019999999981
3.57735	-15.1455	0.5066386	0.10639199999999782
3.591725	-15.12678	0.5066982	0.1251119999999979
3.606101	-15.14165	0.499915	0.11024199999999773
3.620477	-15.16005	0.4957178	0.09184199999999798
3.634853	-15.18559	0.4895188	0.06630199999999853
3.649229	-15.20785	0.4885909	0.04404199999999747
3.663605	-15.20532	0.4895223	0.046571999999997615
3.67798	-15.17214	0.4901843	0.07975199999999738
3.692356	-15.13407	0.4909319	0.11782199999999854
3.706732	-15.14211	0.4966459	0.10978199999999738
3.721108	-15.15825	0.4999262	0.09364199999999734
3.735484	-15.19132	0.5010578	0.06057199999999874
3.74986	-15.19838	0.5048864	0.053511999999997784
3.764235	-15.19922	0.5016917	0.05267199999999761
3.778611	-15.19156	0.5013324	0.060331999999997166
3.792987	-15.16721	0.5004062	0.08468199999999726
3.807363	-15.15088	0.5012875	0.10101199999999722
3.821739	-15.16953	0.5035669	0.08236199999999805
3.836114	-15.17016	0.506656	0.0817319999999988
3.85049	-15.20778	0.5056348	0.044111999999998375
3.864866	-15.21388	0.5049458	0.03801199999999838
3.879242	-15.2185	0.505444	0.033391999999997424
3.893618	-15.20212	0.5051504	0.04977199999999726
3.907994	-15.201	0.5038734	0.050891999999997495
3.922369	-15.20066	0.503256	0.051231999999998834
3.936745	-15.20638	0.5022535	0.045511999999998665
3.951121	-15.21943	0.5015232	0.03246199999999888
3.965497	-15.21172	0.5019859	0.04017199999999832
3.979873	-15.1856	0.502631	0.06629199999999713
3.994249	-15.16437	0.5027417	0.0875219999999981
4.008624	-15.15195	0.5002168	0.09994199999999864
4.023	-15.16056	0.4990988	0.09133199999999775
4.037376	-15.1861	0.4982298	0.0657919999999983
4.051752	-15.19897	0.500078	0.0529219999999988
4.066128	-15.20864	0.5000713	0.04325199999999718
4.080504	-15.19709	0.500902	0.054801999999998685
4.094879	-15.16579	0.4978977	0.08610199999999857
4.109255	-15.13589	0.4950266	0.11600199999999816
4.123631	-15.13625	0.4952873	0.11564199999999758
4.138007	-15.15304	0.4967578	0.09885199999999728
4.152383	-15.17618	0.4967906	0.07571199999999756
4.166758	-15.20756	0.4970623	0.04433199999999715
4.181134	-15.21916	0.4967726	0.03273199999999754
4.19551	-15.19105	0.4965848	0.0608419999999974
4.209886	-15.17347	0.4959632	0.078421999999998
4.224262	-15.17495	0.4962143	0.07694199999999718
4.238638	-15.18187	0.4974404	0.07002199999999803
4.253013	-15.18746	0.4971006	0.06443199999999827
4.267389	-15.19525	0.4972852	0.056641999999998305
4.281765	-15.16715	0.4980397	0.08474199999999854
4.296141	-15.15766	0.4982108	0.0942319999999981
4.310517	-15.18118	0.4976372	0.07071199999999855
4.324893	-15.24073	0.4953118	0.011161999999998784
4.339268	-15.25908	0.4943367	-0.007188000000002859
4.353644	-15.2719	0.493865	-0.020008000000002468
4.36802	-15.27111	0.4931314	-0.019218000000002178
4.382396	-15.24771	0.4959719	0.004181999999998354
4.396772	-15.20332	0.4981132	0.04857199999999828
4.411147	-15.1913	0.5020561	0.06059199999999798
4.425523	-15.2325	0.5104957	0.019391999999998077
4.439899	-15.26773	0.509533	-0.01583800000000224
4.454275	-15.28547	0.5091097	-0.033578000000002106
4.468651	-15.30373	0.5091449	-0.05183800000000183
4.483027	-15.29183	0.508329	-0.03993800000000114
4.497402	-15.29573	0.5047401	-0.04383800000000271
4.511778	-15.30532	0.5047995	-0.05342800000000203
4.526154	-15.33573	0.5077352	-0.08383800000000186
4.54053	-15.34642	0.5098457	-0.09452800000000217
4.554906	-15.33925	0.5098308	-0.08735800000000182
4.569282	-15.31934	0.5094054	-0.0674480000000024
4.583657	-15.29011	0.508711	-0.038218000000002306
4.598033	-15.30569	0.5083673	-0.05379800000000223
4.612409	-15.27347	0.5082931	-0.02157800000000165
4.626785	-15.18366	0.5082768	0.0682319999999983
4.641161	-15.04379	0.5082732	0.20810199999999845
4.655536	-15.08146	0.5082724	0.17043199999999814
