# Supplementary material for: Molecular Scale Hydrophobicity and Adsorption Thermodynamics on Hydrophobic-Charged Surfaces
Source: ACS Nano. 2026 Feb 16;20(8):6970–82. doi: 10.1021/acsnano.5c18643 (PMC12961923; doi:10.1021/acsnano.5c18643)
Supplement: Supplementary file 2 [file nn5c18643_si_002.zip › supplementary-files/pmf/all-2ns-equilibration/gnp/simulation-1/gms3_100ns/pmf-hb.csv]

com_nm	pmf_kcal_per_mol	error	shifted_pmf_kcal_per_mol	com_nm_5	std	mean_all	prob_interacting
1.778808	0.0	0.0	-1.882122	4.509626	0.02696	2.0129	0.0984
1.79303	-2.25956	0.0001232164	-4.141682	4.4231739999999995	0.027822000000000003	1.8608	0.0663
1.807253	-4.55053	0.0007765974	-6.432652	4.3093330000000005	0.026861000000000003	1.9869	0.1495
1.821475	-6.651139	0.0005828417	-8.533261	4.214407	0.026944	1.8724	0.1197
1.835697	-8.468995	0.0008072276	-10.351117	4.112017	0.027039999999999998	1.9718	0.1308
1.849919	-10.03707	0.003227984	-11.919192	4.024812	0.027032999999999998	1.9284	0.1055
1.864141	-11.4159	0.01098306	-13.298022000000001	3.914052	0.027068000000000002	1.9264	0.1909
1.878363	-12.71292	0.01141375	-14.595042000000001	3.821558	0.027458999999999997	2.0086	0.1688
1.892585	-13.8984	0.05015271	-15.780522000000001	3.7168379999999996	0.027152999999999997	1.8807	0.1522
1.906807	-14.91454	0.1175701	-16.796662	3.613283	0.027513	1.9207	0.1968
1.92103	-15.78586	0.1741826	-17.667982	3.512551	0.027617000000000003	1.9681	0.1851
1.935252	-16.54229	0.1947091	-18.424412	3.4181550000000005	0.027098	1.9425	0.1601
1.949474	-17.18146	0.1951184	-19.063582	3.3070519999999997	0.027036	1.915	0.1579
1.963696	-17.65949	0.1883859	-19.541612	3.21599	0.027527999999999997	1.8988	0.1522
1.977918	-17.99992	0.1897561	-19.882042	3.1225490000000002	0.027638999999999997	1.8985	0.2021
1.99214	-18.20609	0.1886694	-20.088212	3.021235	0.026892000000000003	1.9736	0.1708
2.006362	-18.32173	0.1871495	-20.203851999999998	2.918854	0.026069	1.8317	0.157
2.020584	-18.40677	0.192472	-20.288892	2.82419	0.027013	1.8625	0.1759
2.034807	-18.50494	0.1916838	-20.387062	2.6457349999999997	0.039457	1.8786	0.0501
2.049029	-18.56819	0.1883221	-20.450312	2.528944	0.026095999999999998	1.8169	0.0198
2.063251	-18.6142	0.1876337	-20.496322	2.465513	0.024562999999999998	1.8176	0.0145
2.077473	-18.64321	0.1893703	-20.525332	2.3822650000000003	0.026302999999999997	1.9435	0.0053
2.091695	-18.59393	0.1893619	-20.476052	2.2536259999999997	0.025355000000000003	1.9501	0.0037
2.105917	-18.46387	0.1895482	-20.345992	2.185082	0.024259	1.8528	0.0037
2.120139	-18.28408	0.1889846	-20.166202	2.1013830000000002	0.024708	1.9084	0.0005
2.134361	-18.09294	0.186453	-19.975061999999998	2.0289349999999997	0.025544	1.9289	0.0
2.148584	-17.95403	0.1875236	-19.836152	1.9565569999999999	0.019611	1.8805	0.0
2.162806	-17.82607	0.1883231	-19.708192	1.9022599999999998	0.020259	1.9281	0.0
2.177028	-17.69499	0.1879187	-19.577112	1.855492	0.020666999999999998	1.8381	0.0
2.19125	-17.5118	0.1880567	-19.393922
2.205472	-17.25046	0.1901756	-19.132582
2.219694	-16.87807	0.193002	-18.760192
2.233916	-16.39991	0.1992778	-18.282031999999997
2.248138	-15.82551	0.2008664	-17.707632
2.262361	-15.21056	0.1986679	-17.092682
2.276583	-14.557	0.19637	-16.439122
2.290805	-13.88993	0.19564	-15.772052
2.305027	-13.24902	0.2017254	-15.131142
2.319249	-12.71929	0.2385385	-14.601412000000002
2.333471	-12.31601	0.3010282	-14.198132000000001
2.347693	-12.0138	0.3011131	-13.895922
2.361915	-11.64334	0.2932552	-13.525462000000001
2.376138	-11.25572	0.2890001	-13.137842000000001
2.39036	-10.84837	0.2865349	-12.730492
2.404582	-10.4236	0.2925686	-12.305722000000001
2.418804	-9.963257	0.2828857	-11.845379000000001
2.433026	-9.508497	0.2710336	-11.390619000000001
2.447248	-9.065443	0.2702178	-10.947565
2.46147	-8.591346	0.2713597	-10.473468
2.475692	-8.050942	0.2709617	-9.933064
2.489915	-7.444993	0.2735786	-9.327115000000001
2.504137	-6.757515	0.2785925	-8.639637
2.518359	-5.986873	0.2834395	-7.868995
2.532581	-5.150139	0.2868515	-7.032261
2.546803	-4.264653	0.2840315	-6.146775
2.561025	-3.395602	0.2826529	-5.277724
2.575247	-2.545038	0.2912329	-4.42716
2.589469	-1.754213	0.2933567	-3.636335
2.603692	-0.980166	0.2918854	-2.862288
2.617914	-0.2030492	0.2911367	-2.0851712
2.632136	0.597473	0.2907532	-1.284649
2.646358	1.335018	0.2909425	-0.547104
2.66058	2.0285	0.2909864	0.14637800000000012
2.674802	2.639253	0.2910261	0.757131
2.689024	3.14709	0.2910621	1.2649679999999999
2.703246	3.508152	0.291285	1.6260299999999999
2.717469	3.741635	0.2929228	1.859513
2.731691	3.836204	0.2957027	1.9540819999999999
2.745913	3.76934	0.2916797	1.887218
2.760135	3.599611	0.2982755	1.7174889999999998
2.774357	3.392746	0.296921	1.5106239999999997
2.788579	3.229201	0.2965781	1.3470790000000001
2.802801	3.125518	0.2963946	1.243396
2.817023	3.029832	0.2958024	1.1477099999999998
2.831246	2.948239	0.2963443	1.066117
2.845468	2.869156	0.2973949	0.9870339999999997
2.85969	2.810654	0.2972958	0.9285319999999999
2.873912	2.719405	0.2981054	0.837283
2.888134	2.613617	0.300833	0.731495
2.902356	2.513872	0.3013124	0.63175
2.916578	2.44486	0.3006573	0.5627379999999997
2.9308	2.423237	0.3024364	0.5411149999999998
2.945023	2.419956	0.3012746	0.5378339999999999
2.959245	2.419005	0.2974257	0.5368829999999998
2.973467	2.400712	0.3021128	0.5185899999999999
2.987689	2.332802	0.3108381	0.45067999999999997
3.001911	2.250273	0.3096531	0.3681509999999999
3.016133	2.18844	0.3084541	0.30631799999999987
3.030355	2.139524	0.3083586	0.25740200000000013
3.044577	2.121876	0.3076455	0.2397539999999998
3.0588	2.11899	0.3068746	0.23686800000000008
3.073022	2.104076	0.3033948	0.22195399999999998
3.087244	2.078724	0.3013332	0.19660199999999972
3.101466	2.07696	0.3010902	0.19483800000000007
3.115688	2.078688	0.3010944	0.19656600000000002
3.12991	2.074836	0.3022061	0.19271399999999983
3.144132	2.082384	0.3028533	0.20026199999999972
3.158354	2.098883	0.3022554	0.21676099999999976
3.172577	2.108665	0.3003243	0.22654299999999972
3.186799	2.097857	0.2998228	0.2157349999999998
3.201021	2.08215	0.3001259	0.20002799999999987
3.215243	2.072538	0.2999974	0.19041600000000014
3.229465	2.089064	0.2992045	0.20694199999999996
3.243687	2.108832	0.2975911	0.22670999999999997
3.257909	2.108875	0.3037574	0.22675299999999976
3.272131	2.081162	0.3130215	0.19903999999999988
3.286354	2.050673	0.3240009	0.16855100000000012
3.300576	2.00014	0.3250981	0.11801799999999996
3.314798	1.939021	0.3196405	0.05689900000000003
3.32902	1.927583	0.3184218	0.045460999999999974
3.343242	1.946069	0.3182696	0.06394699999999998
3.357464	1.956199	0.3159508	0.07407699999999995
3.371686	1.964157	0.3160479	0.08203499999999986
3.385908	1.960257	0.3200559	0.07813499999999984
3.400131	1.931832	0.3190203	0.04970999999999992
3.414353	1.907544	0.3189617	0.025421999999999834
3.428575	1.911285	0.319454	0.029162999999999828
3.442797	1.941255	0.3215616	0.05913299999999988
3.457019	1.97081	0.3158117	0.08868799999999988
3.471241	1.978277	0.3113972	0.09615499999999999
3.485463	1.940461	0.3107972	0.05833899999999992
3.499685	1.901898	0.310694	0.019776000000000016
3.513908	1.905035	0.3105518	0.02291299999999996
3.52813	1.908523	0.3108409	0.026400999999999897
3.542352	1.915383	0.3106122	0.033260999999999985
3.556574	1.91235	0.3108319	0.03022799999999992
3.570796	1.911521	0.3105454	0.029398999999999953
3.585018	1.894028	0.3105625	0.011905999999999972
3.59924	1.896604	0.3128282	0.014481999999999884
3.613462	1.886829	0.309791	0.004707000000000017
3.627685	1.894828	0.3090993	0.012705999999999884
3.641907	1.922381	0.3087214	0.04025899999999982
3.656129	1.973812	0.3081996	0.09168999999999983
3.670351	1.97634	0.3098606	0.09421799999999991
3.684573	1.949783	0.3112261	0.06766099999999997
3.698795	1.948596	0.3100542	0.06647399999999992
3.713017	1.931315	0.3097964	0.04919299999999982
3.727239	1.925446	0.3107482	0.04332399999999992
3.741462	1.921043	0.3101012	0.03892099999999998
3.755684	1.990109	0.3119392	0.10798699999999983
3.769906	2.016374	0.3060768	0.13425199999999982
3.784128	2.006115	0.3007105	0.1239929999999998
3.79835	1.994174	0.3010122	0.11205199999999982
3.812572	1.977439	0.3008664	0.09531699999999987
3.826794	2.015467	0.300503	0.13334500000000005
3.841016	2.030465	0.3002163	0.1483429999999999
3.855239	2.060991	0.30193	0.17886899999999994
3.869461	2.062652	0.3061903	0.18052999999999986
3.883683	2.061073	0.3110756	0.17895099999999986
3.897905	2.009588	0.3123851	0.12746599999999986
3.912127	1.975046	0.3112391	0.092924
3.926349	1.973499	0.3133695	0.09137699999999982
3.940571	1.986085	0.3118848	0.10396300000000003
3.954793	2.035331	0.3065008	0.1532089999999997
3.969016	2.058916	0.30504	0.1767939999999999
3.983238	2.056189	0.302613	0.17406699999999975
3.99746	2.008972	0.3030659	0.1268499999999999
4.011682	1.972867	0.3019471	0.09074499999999985
4.025904	1.962424	0.3007331	0.08030199999999987
4.040126	1.978258	0.3001438	0.096136
4.054348	2.013771	0.3047863	0.13164900000000013
4.06857	2.019178	0.3077822	0.13705600000000007
4.082793	1.996528	0.3138527	0.11440600000000001
4.097015	1.966523	0.3159223	0.08440099999999995
4.111237	1.948809	0.3149814	0.06668699999999994
4.125459	1.972946	0.3132792	0.09082400000000002
4.139681	1.992088	0.3127132	0.10996600000000001
4.153903	2.016298	0.3132559	0.13417599999999985
4.168125	1.981719	0.317611	0.09959699999999994
4.182347	1.935568	0.3228318	0.05344599999999988
4.19657	1.900223	0.3266452	0.018100999999999923
4.210792	1.893905	0.3245073	0.011782999999999877
4.225014	1.891021	0.3215499	0.00889899999999999
4.239236	1.919619	0.3193755	0.03749699999999989
4.253458	1.939335	0.3149512	0.05721299999999996
4.26768	1.924641	0.3107014	0.042518999999999973
4.281902	1.895146	0.3104783	0.013023999999999925
4.296124	1.846835	0.3111092	-0.03528700000000007
4.310347	1.811442	0.3159949	-0.07068000000000008
4.324569	1.799621	0.3155849	-0.08250100000000016
4.338791	1.821148	0.3103995	-0.060974000000000084
4.353013	1.865701	0.3095518	-0.01642100000000002
4.367235	1.888305	0.309289	0.0061829999999998275
4.381457	1.865976	0.3140481	-0.016145999999999994
4.395679	1.820127	0.312991	-0.06199500000000002
4.409901	1.829024	0.3133754	-0.05309800000000009
4.424124	1.810608	0.3140066	-0.07151400000000008
4.438346	1.802472	0.313073	-0.07965
4.452568	1.786549	0.3125076	-0.09557300000000013
4.46679	1.776631	0.3116506	-0.105491
4.481012	1.76919	0.3111894	-0.11293200000000003
4.495234	1.746383	0.3123164	-0.13573900000000005
4.509456	1.753432	0.3121733	-0.12868999999999997
4.523678	1.781385	0.3111878	-0.10073700000000008
4.537901	1.814609	0.3117625	-0.06751300000000016
4.552123	1.833132	0.3110759	-0.04899000000000009
4.566345	1.887484	0.3114985	0.005361999999999867
4.580567	2.022245	0.3114638	0.14012299999999978
4.594789	2.076837	0.3114563	0.19471499999999975
4.609011	2.136523	0.3114547	0.2544009999999999
