# Supplementary material for: Molecular Scale Hydrophobicity and Adsorption Thermodynamics on Hydrophobic-Charged Surfaces
Source: ACS Nano. 2026 Feb 16;20(8):6970–82. doi: 10.1021/acsnano.5c18643 (PMC12961923; doi:10.1021/acsnano.5c18643)
Supplement: Supplementary file 2 [file nn5c18643_si_002.zip › supplementary-files/pmf/all-2ns-equilibration/gnp/simulation-1/nh3s0_100ns/pmf-hb.csv]

com_nm	pmf_kcal_per_mol	error	shifted_pmf_kcal_per_mol	com_nm_5	std	mean_all	prob_interacting
1.713869	0.0	0.0	13.440342999999999	4.560809	0.027368	1.2833	1.0
1.72878	-1.318386	0.0	12.121956999999998	4.469343	0.027243	1.376	1.0
1.743691	-2.54604	8.933448e-08	10.894302999999999	4.371121	0.027666	1.3067	1.0
1.758601	-3.462573	2.271153e-07	9.97777	4.275302	0.027638	1.3703	1.0
1.773512	-4.009317	1.599356e-06	9.431026	4.171144	0.02718	1.3784	1.0
1.788422	-4.293576	1.150508e-05	9.146766999999999	4.070305	0.027425	1.3062	1.0
1.803333	-4.614699	8.249886e-05	8.825643999999999	3.97209	0.027679	1.3272	1.0
1.818243	-5.10045	0.0005905473	8.339892999999998	3.880438	0.027438	1.3322	1.0
1.833154	-5.722603	0.004178218	7.717739999999998	3.757581	0.026764	1.3451	1.0
1.848064	-6.342536	0.02577162	7.097806999999999	3.669295	0.027298	1.286	1.0
1.862975	-6.937985	0.06153286	6.502357999999998	3.579473	0.027132	1.332	1.0
1.877885	-7.688267	0.08965817	5.752075999999999	3.458383	0.027188	1.354	1.0
1.892796	-8.677883	0.2179843	4.762459999999999	3.371643	0.026994	1.3515	1.0
1.907706	-9.674242	0.2606023	3.766100999999999	3.263027	0.027373	1.3505	1.0
1.922617	-10.5453	0.2489555	2.8950429999999994	3.163653	0.027039	1.4016	1.0
1.937527	-11.20949	0.2699704	2.230852999999998	3.06115	0.027301	1.3318	1.0
1.952438	-11.71651	0.2887199	1.723832999999999	2.964615	0.026637	1.3238	1.0
1.967348	-12.17224	0.1927783	1.2681029999999982	2.870696	0.026343	1.2683	1.0
1.982259	-12.88704	0.24884	0.5533029999999979	2.777964	0.026921	1.3845	1.0
1.997169	-13.75575	0.2814319	-0.3154070000000022	2.682067	0.027161	1.3769	1.0
2.01208	-14.4189	0.2663217	-0.9785570000000021	2.589821	0.025545	1.388	1.0
2.026991	-14.83244	0.2699052	-1.3920970000000015	2.416891	0.034466	0.9755	1.0
2.041901	-15.14147	0.1987523	-1.7011270000000014	2.310513	0.036883	1.1762	1.0
2.056812	-15.55658	0.2048776	-2.1162370000000017	2.24107	0.027038	1.536	1.0
2.071722	-16.05269	0.2377128	-2.6123469999999998	2.156398	0.02001	1.2549	1.0
2.086633	-16.41543	0.2345104	-2.975087000000002	2.086021	0.021896	1.6794	1.0
2.101543	-16.63409	0.2274841	-3.193747000000002	2.012299	0.018881	1.4203	1.0
2.116454	-16.8209	0.2027333	-3.380557000000003	1.930347	0.020121	1.1992	1.0
2.131364	-17.02452	0.18856	-3.5841770000000004	1.802043	0.030505	1.4786	1.0
2.146275	-17.14252	0.1914211	-3.7021770000000025
2.161185	-17.05991	0.195051	-3.619567
2.176096	-16.77531	0.1905406	-3.3349670000000025
2.191006	-16.40722	0.1912423	-2.966877
2.205917	-16.16319	0.2163368	-2.7228470000000016
2.220827	-15.99996	0.2100615	-2.559617000000001
2.235738	-15.87032	0.2004155	-2.429977000000001
2.250648	-15.65378	0.2298431	-2.2134370000000008
2.265559	-15.29591	0.3124476	-1.8555670000000006
2.280469	-14.72735	0.4175318	-1.287007000000001
2.29538	-14.03676	0.4963494	-0.5964170000000006
2.310291	-13.34173	0.5136206	0.09861299999999851
2.325201	-12.76791	0.5066732	0.6724329999999981
2.340112	-12.32815	0.4970465	1.1121929999999978
2.355022	-12.03906	0.4794617	1.4012829999999994
2.369933	-11.7079	0.4464285	1.7324429999999982
2.384843	-11.24634	0.4378015	2.1940029999999986
2.399754	-10.73227	0.4444975	2.708072999999999
2.414664	-10.15438	0.4446213	3.285962999999999
2.429575	-9.606654	0.4438851	3.833688999999998
2.444485	-9.104887	0.4428433	4.335455999999999
2.459396	-8.69051	0.4423443	4.749832999999999
2.474306	-8.493182	0.4404013	4.9471609999999995
2.489217	-8.389284	0.4394959	5.051058999999999
2.504127	-8.41174	0.4481809	5.028602999999999
2.519038	-8.643637	0.4577021	4.796705999999999
2.533948	-9.015784	0.4645848	4.424558999999999
2.548859	-9.413624	0.4631673	4.026718999999998
2.56377	-9.739718	0.4627769	3.7006249999999987
2.57868	-10.0493	0.4625931	3.391042999999998
2.593591	-10.31392	0.4625136	3.126422999999999
2.608501	-10.54591	0.4630466	2.8944329999999994
2.623412	-10.72291	0.4620176	2.717432999999998
2.638322	-10.88199	0.4622885	2.5583529999999985
2.653233	-11.09383	0.4652519	2.346512999999998
2.668143	-11.2974	0.4648353	2.142942999999999
2.683054	-11.47604	0.464809	1.9643029999999992
2.697964	-11.65159	0.4644895	1.788752999999998
2.712875	-11.8227	0.4641746	1.6176429999999993
2.727785	-11.95094	0.4633144	1.4894029999999994
2.742696	-12.08956	0.4639207	1.350782999999998
2.757606	-12.18194	0.4648353	1.2584029999999977
2.772517	-12.24323	0.4643273	1.197112999999998
2.787427	-12.27442	0.4635487	1.1659229999999994
2.802338	-12.30467	0.4633859	1.1356729999999988
2.817248	-12.36365	0.4682426	1.0766929999999988
2.832159	-12.45702	0.475053	0.9833229999999986
2.84707	-12.60235	0.4753459	0.8379929999999991
2.86198	-12.74369	0.4749085	0.6966529999999977
2.876891	-12.86874	0.4746809	0.5716029999999979
2.891801	-12.97626	0.4742979	0.4640829999999987
2.906712	-13.05396	0.4736127	0.3863829999999986
2.921622	-13.10362	0.4734585	0.3367229999999992
2.936533	-13.12185	0.4695688	0.31849299999999836
2.951443	-13.15456	0.4675867	0.28578299999999857
2.966354	-13.15066	0.4683084	0.28968299999999836
2.981264	-13.11735	0.469111	0.32299299999999853
2.996175	-13.06644	0.4693147	0.37390299999999854
3.011085	-13.05323	0.4694907	0.3871129999999994
3.025996	-13.06382	0.4728377	0.37652299999999883
3.040906	-13.08132	0.4725222	0.35902299999999876
3.055817	-13.08362	0.4726527	0.3567229999999988
3.070727	-13.07669	0.4722949	0.36365299999999934
3.085638	-13.03165	0.4732166	0.40869299999999775
3.100548	-13.00613	0.4731293	0.43421299999999796
3.115459	-12.99147	0.4698373	0.44887299999999897
3.13037	-13.0265	0.4648514	0.4138429999999982
3.14528	-13.08343	0.4648702	0.3569129999999987
3.160191	-13.10388	0.4654759	0.3364629999999984
3.175101	-13.10807	0.4659869	0.33227299999999893
3.190012	-13.08124	0.4668568	0.3591029999999993
3.204922	-13.05744	0.4650026	0.3829029999999989
3.219833	-13.08489	0.4632421	0.3554529999999989
3.234743	-13.13312	0.4628183	0.3072229999999987
3.249654	-13.14383	0.4627578	0.29651299999999914
3.264564	-13.1499	0.4625073	0.290442999999998
3.279475	-13.15765	0.4623701	0.2826929999999983
3.294385	-13.14082	0.4615836	0.2995229999999989
3.309296	-13.11903	0.4645202	0.3213129999999982
3.324206	-13.16794	0.4725426	0.27240299999999884
3.339117	-13.23246	0.4745106	0.20788299999999893
3.354027	-13.26663	0.4748122	0.17371299999999934
3.368938	-13.2853	0.4747156	0.15504299999999915
3.383848	-13.29	0.4744295	0.15034299999999945
3.398759	-13.29174	0.4742901	0.14860299999999782
3.41367	-13.27394	0.4736277	0.16640299999999897
3.42858	-13.26541	0.4693036	0.17493299999999934
3.443491	-13.30452	0.4684893	0.13582299999999847
3.458401	-13.32923	0.4687415	0.1111129999999978
3.473312	-13.34006	0.4689572	0.10028299999999923
3.488222	-13.3226	0.4696923	0.11774299999999904
3.503133	-13.28703	0.4695812	0.15331299999999892
3.518043	-13.27033	0.4704992	0.17001299999999908
3.532954	-13.29264	0.4715767	0.14770299999999814
3.547864	-13.33316	0.4720527	0.10718299999999914
3.562775	-13.38335	0.4721406	0.05699299999999852
3.577685	-13.40813	0.4721814	0.032212999999998715
3.592596	-13.40951	0.4723972	0.030832999999999444
3.607506	-13.39276	0.4706259	0.04758299999999771
3.622417	-13.37908	0.4706925	0.06126299999999851
3.637327	-13.3838	0.4742234	0.05654299999999779
3.652238	-13.39682	0.4758671	0.043522999999998646
3.667148	-13.42437	0.4746068	0.015972999999998905
3.682059	-13.43575	0.4722934	0.004592999999998071
3.69697	-13.41906	0.4738414	0.02128299999999861
3.71188	-13.40877	0.4740688	0.031572999999998075
3.726791	-13.41548	0.475968	0.02486299999999808
3.741701	-13.43758	0.4771904	0.0027629999999980726
3.756612	-13.47085	0.4757792	-0.030507000000001838
3.771522	-13.46419	0.4761012	-0.023847000000001728
3.786433	-13.43604	0.4781452	0.0043029999999983914
3.801343	-13.36724	0.4746345	0.07310299999999792
3.816254	-13.32668	0.4689249	0.11366299999999896
3.831164	-13.31742	0.4619605	0.12292299999999834
3.846075	-13.36452	0.4616419	0.07582299999999798
3.860985	-13.40233	0.4615484	0.03801299999999941
3.875896	-13.41556	0.4611084	0.024782999999999333
3.890806	-13.4311	0.4603219	0.009242999999997892
3.905717	-13.4213	0.4610279	0.019042999999998145
3.920627	-13.42595	0.4635081	0.014392999999998324
3.935538	-13.42094	0.4682792	0.019402999999998727
3.950448	-13.43434	0.4711903	0.006002999999997982
3.965359	-13.42817	0.4713748	0.01217299999999888
3.98027	-13.42745	0.4719929	0.012892999999998267
3.99518	-13.41769	0.468848	0.022652999999998258
4.010091	-13.41142	0.4686029	0.028922999999998922
4.025001	-13.41605	0.468987	0.024292999999998344
4.039912	-13.42883	0.4706214	0.011512999999998996
4.054822	-13.45209	0.4703762	-0.011747000000001506
4.069733	-13.47434	0.4696772	-0.033997000000001165
4.084643	-13.47512	0.4697268	-0.034777000000001834
4.099554	-13.46199	0.4701195	-0.021647000000001526
4.114464	-13.4387	0.4691943	0.0016429999999978406
4.129375	-13.4585	0.4682211	-0.0181570000000022
4.144285	-13.47423	0.4683453	-0.03388700000000178
4.159196	-13.49185	0.4681571	-0.05150700000000086
4.174106	-13.50688	0.4682569	-0.06653700000000207
4.189017	-13.50202	0.4682887	-0.061677000000001314
4.203927	-13.46544	0.4671233	-0.02509700000000059
4.218838	-13.42027	0.4686475	0.02007299999999823
4.233748	-13.41188	0.4704586	0.028462999999998573
4.248659	-13.45607	0.4710731	-0.015727000000001823
4.26357	-13.48822	0.4704084	-0.0478770000000015
4.27848	-13.49144	0.4700271	-0.05109700000000217
4.293391	-13.48298	0.471284	-0.042637000000000924
4.308301	-13.47829	0.4702224	-0.03794700000000084
4.323212	-13.47799	0.469115	-0.03764700000000154
4.338122	-13.47828	0.4692394	-0.03793700000000122
4.353033	-13.48225	0.4696929	-0.041907000000001915
4.367943	-13.49259	0.4705429	-0.052247000000001265
4.382854	-13.48874	0.4695542	-0.048397000000001356
4.397764	-13.46981	0.4693182	-0.02946700000000213
4.412675	-13.43197	0.4688731	0.008372999999998854
4.427585	-13.41113	0.4695182	0.0292129999999986
4.442496	-13.44726	0.4716264	-0.006917000000001394
4.457406	-13.4824	0.4732929	-0.042057000000001565
4.472317	-13.51381	0.4733491	-0.07346700000000084
4.487227	-13.50464	0.4730575	-0.0642970000000016
4.502138	-13.49046	0.4723439	-0.050117000000001966
4.517048	-13.48823	0.4690807	-0.04788700000000112
4.531959	-13.48988	0.4661091	-0.04953700000000083
4.54687	-13.49539	0.4679343	-0.055047000000001844
4.56178	-13.50338	0.4700746	-0.06303700000000134
4.576691	-13.49829	0.4691669	-0.05794700000000219
4.591601	-13.49836	0.468348	-0.05801700000000132
4.606512	-13.47633	0.4681278	-0.03598700000000221
4.621422	-13.44396	0.4680866	-0.0036170000000019797
4.636333	-13.23478	0.4680788	0.20556299999999794
4.651243	-13.07397	0.4680773	0.3663729999999994
4.666154	-13.18921	0.4680771	0.2511329999999994
4.681064	-13.98976	0.468077	-0.5494170000000018
