# Supplementary material for: Molecular Scale Hydrophobicity and Adsorption Thermodynamics on Hydrophobic-Charged Surfaces
Source: ACS Nano. 2026 Feb 16;20(8):6970–82. doi: 10.1021/acsnano.5c18643 (PMC12961923; doi:10.1021/acsnano.5c18643)
Supplement: Supplementary file 2 [file nn5c18643_si_002.zip › supplementary-files/pmf/all-2ns-equilibration/gnp/simulation-1/nh3s1_100ns/pmf-hb.csv]

com_nm	pmf_kcal_per_mol	error	shifted_pmf_kcal_per_mol	com_nm_5	std	mean_all	prob_interacting
1.816352	0.0	0.0	27.658911	4.487715	0.02721	1.7974	0.4824
1.830405	-2.265868	2.956696e-06	25.393043	4.392326	0.02776	1.8101	0.5305
1.844459	-4.107259	1.953485e-05	23.551652	4.294726	0.027518	1.7631	0.4903
1.858512	-5.695214	0.0001124614	21.963697	4.193735	0.026861	1.7844	0.5641
1.872566	-7.051186	0.0006323283	20.607725	4.097875	0.027353	1.789	0.4359
1.88662	-8.19419	0.003497539	19.464720999999997	3.997455	0.027323	1.7526	0.5321
1.900673	-9.15001	0.01431393	18.508901	3.899246	0.026908	1.7605	0.6064
1.914727	-9.971876	0.02734652	17.687035	3.788207	0.027128	1.7996	0.4512
1.92878	-10.93382	0.0320815	16.725091	3.695258	0.027405	1.795	0.6058
1.942834	-12.06756	0.07914033	15.591351	3.593884	0.027282	1.7638	0.4696
1.956887	-13.21272	0.1175823	14.446191	3.489347	0.027176	1.7522	0.693
1.970941	-14.28325	0.1941616	13.375661	3.40874	0.026856	1.7834	0.3881
1.984994	-15.08271	0.3675505	12.576201	3.29677	0.028063	1.7781	0.355
1.999048	-15.57421	0.5944435	12.084700999999999	3.179512	0.027432	1.8147	0.6301
2.013102	-15.78904	0.7614778	11.869871	3.090887	0.027832	1.7468	0.6522
2.027155	-15.80819	0.8250153	11.850721	3.001013	0.027156	1.7308	0.741
2.041209	-15.78361	0.7759809	11.875301	2.890536	0.026373	1.7238	0.5843
2.055262	-15.91161	0.7253911	11.747301	2.806855	0.026882	1.7199	0.8979
2.069316	-16.35671	0.7599741	11.302201	2.7113	0.026496	1.7428	0.9135
2.083369	-16.96383	0.7691486	10.695080999999998	2.615518	0.026201	1.7542	0.8961
2.097423	-17.44207	0.7623152	10.216840999999999	2.518745	0.02848	1.833	0.7584
2.111477	-17.73748	0.7665999	9.921430999999998	2.388789	0.029862	1.839	0.7354
2.12553	-17.9201	0.767768	9.738810999999998	2.309097	0.025892	1.8886	0.2835
2.139584	-18.0823	0.7597816	9.576611	2.198939	0.027419	1.76	0.6088
2.153637	-18.25477	0.7561432	9.404141	2.119957	0.024276	1.7301	1.0
2.167691	-18.43734	0.7559875	9.221571	2.00705	0.02868	1.6948	1.0
2.181744	-18.58791	0.7552555	9.071000999999999	1.982139	0.021903	1.7593	1.0
2.195798	-18.67067	0.7552406	8.988240999999999	1.893382	0.021759	1.631	1.0
2.209852	-18.78483	0.7558145	8.874081
2.223905	-18.93172	0.755082	8.727191000000001
2.237959	-19.11652	0.7553528	8.542390999999999
2.252012	-19.23833	0.757062	8.420580999999999
2.266066	-19.36749	0.7620469	8.291421
2.280119	-19.58311	0.7676477	8.075800999999998
2.294173	-19.86624	0.7702572	7.792670999999999
2.308227	-20.12405	0.7662456	7.534860999999999
2.32228	-20.33075	0.7660984	7.3281610000000015
2.336334	-20.4619	0.7687115	7.197011
2.350387	-20.51673	0.7705608	7.142181000000001
2.364441	-20.55971	0.771571	7.099201000000001
2.378494	-20.55283	0.7716218	7.106081
2.392548	-20.55363	0.7712398	7.1052810000000015
2.406602	-20.55465	0.7714447	7.104261000000001
2.420655	-20.58157	0.7716733	7.0773410000000005
2.434709	-20.68975	0.7707879	6.969161
2.448762	-20.89147	0.768924	6.767440999999998
2.462816	-21.13967	0.7692199	6.519241000000001
2.476869	-21.37414	0.7700249	6.284770999999999
2.490923	-21.58462	0.7697449	6.074290999999999
2.504977	-21.83345	0.7694851	5.825461000000001
2.51903	-22.08808	0.7694559	5.570830999999998
2.533084	-22.34398	0.7694705	5.314931000000001
2.547137	-22.57818	0.7690253	5.080731
2.561191	-22.8051	0.7685234	4.853811
2.575244	-23.0766	0.7723466	4.582311000000001
2.589298	-23.36035	0.7766271	4.298560999999999
2.603352	-23.65555	0.7776461	4.003360999999998
2.617405	-23.91204	0.7795322	3.7468709999999987
2.631459	-24.14133	0.7773106	3.517581
2.645512	-24.33055	0.7763375	3.328361000000001
2.659566	-24.51488	0.7751779	3.1440309999999982
2.673619	-24.73928	0.7733517	2.919630999999999
2.687673	-24.95449	0.7737234	2.704421
2.701727	-25.16974	0.7737728	2.489170999999999
2.71578	-25.37061	0.7732798	2.2883010000000006
2.729834	-25.55389	0.772537	2.1050210000000007
2.743887	-25.71924	0.7731199	1.9396710000000006
2.757941	-25.84749	0.7786418	1.8114209999999993
2.771994	-26.03157	0.7821919	1.6273410000000013
2.786048	-26.20576	0.783107	1.4531509999999983
2.800102	-26.36235	0.7827751	1.2965610000000005
2.814155	-26.4933	0.783204	1.1656109999999984
2.828209	-26.62049	0.7819972	1.0384209999999996
2.842262	-26.71897	0.7818232	0.939941000000001
2.856316	-26.80256	0.781798	0.8563510000000001
2.870369	-26.89041	0.7840949	0.7685010000000005
2.884423	-26.94319	0.7852181	0.7157209999999985
2.898477	-26.97289	0.7844239	0.6860210000000002
2.91253	-26.94881	0.784005	0.7101009999999981
2.926584	-26.9268	0.7821359	0.7321109999999997
2.940637	-26.90901	0.7865963	0.7499010000000013
2.954691	-26.95252	0.7949523	0.706391
2.968744	-27.0	0.7946374	0.6589109999999998
2.982798	-27.02018	0.79434	0.6387309999999999
2.996852	-27.03982	0.794159	0.619091000000001
3.010905	-27.03932	0.7943323	0.6195909999999998
3.024959	-27.02688	0.7946837	0.6320310000000013
3.039012	-27.0041	0.793434	0.6548109999999987
3.053066	-27.00163	0.7906131	0.6572810000000011
3.067119	-27.02913	0.7881976	0.6297810000000013
3.081173	-27.03691	0.7877371	0.6220010000000009
3.095227	-27.04561	0.787396	0.6133009999999999
3.10928	-27.05544	0.7868658	0.603470999999999
3.123334	-27.04176	0.7871233	0.6171509999999998
3.137387	-27.04055	0.7927354	0.6183610000000002
3.151441	-27.09085	0.7976268	0.5680610000000001
3.165494	-27.12014	0.7987527	0.5387710000000006
3.179548	-27.15717	0.7979361	0.5017409999999991
3.193602	-27.1726	0.7980775	0.4863110000000006
3.207655	-27.1783	0.7960184	0.4806109999999997
3.221709	-27.14323	0.7982035	0.5156810000000007
3.235762	-27.10987	0.7955321	0.549040999999999
3.249816	-27.13307	0.7942761	0.5258409999999998
3.263869	-27.15553	0.7944193	0.503381000000001
3.277923	-27.17373	0.7938453	0.48518100000000075
3.291977	-27.18595	0.7943068	0.4729610000000015
3.30603	-27.20733	0.7943882	0.4515810000000009
3.320084	-27.22293	0.7935011	0.4359809999999982
3.334137	-27.19552	0.794845	0.46339100000000144
3.348191	-27.19949	0.7971004	0.45942099999999897
3.362244	-27.21108	0.7972988	0.44783100000000076
3.376298	-27.2658	0.7963033	0.3931110000000011
3.390352	-27.3269	0.7972954	0.3320110000000014
3.404405	-27.37304	0.7977031	0.2858710000000002
3.418459	-27.40397	0.7974293	0.25494099999999875
3.432512	-27.39774	0.8002304	0.26117100000000093
3.446566	-27.39701	0.8011694	0.26190099999999816
3.460619	-27.38351	0.801259	0.2754009999999987
3.474673	-27.41065	0.8015951	0.2482609999999994
3.488727	-27.43679	0.8018658	0.22212100000000135
3.50278	-27.42977	0.8018537	0.22914099999999848
3.516834	-27.41599	0.8018278	0.24292099999999905
3.530887	-27.38844	0.8018088	0.27047100000000057
3.544941	-27.37712	0.800723	0.28179099999999835
3.558994	-27.38342	0.7993058	0.2754909999999988
3.573048	-27.41797	0.7996948	0.2409409999999994
3.587102	-27.43284	0.7990044	0.22607100000000102
3.601155	-27.46414	0.799037	0.19477099999999936
3.615209	-27.47145	0.7999112	0.187460999999999
3.629262	-27.44698	0.802183	0.21193099999999987
3.643316	-27.41831	0.8025583	0.24060099999999807
3.657369	-27.42888	0.8045314	0.23003100000000032
3.671423	-27.44529	0.8074834	0.21362099999999984
3.685477	-27.45218	0.8091609	0.20673100000000133
3.69953	-27.47315	0.8085083	0.1857609999999994
3.713584	-27.46746	0.8078288	0.1914510000000007
3.727637	-27.45928	0.8042941	0.19963100000000011
3.741691	-27.46962	0.8016968	0.18929100000000076
3.755744	-27.48715	0.803082	0.17176100000000005
3.769798	-27.50176	0.803154	0.15715099999999893
3.783852	-27.51277	0.8019245	0.14614100000000008
3.797905	-27.50435	0.8020731	0.15456100000000106
3.811959	-27.47178	0.8025588	0.18713100000000082
3.826012	-27.431	0.804212	0.22791099999999886
3.840066	-27.4304	0.8026951	0.22851100000000102
3.854119	-27.43792	0.7985371	0.2209910000000015
3.868173	-27.50919	0.7964886	0.14972099999999955
3.882227	-27.54918	0.7972463	0.10973100000000002
3.89628	-27.57103	0.7975684	0.08788099999999943
3.910334	-27.55583	0.7968162	0.10308099999999953
3.924387	-27.53021	0.7978464	0.1287009999999995
3.938441	-27.49928	0.7993228	0.15963100000000097
3.952494	-27.49064	0.8006579	0.16827100000000073
3.966548	-27.51497	0.8012654	0.1439409999999981
3.980602	-27.55558	0.8014545	0.10333100000000073
3.994655	-27.59296	0.801321	0.06595099999999832
4.008709	-27.617	0.8010689	0.04191099999999892
4.022762	-27.60377	0.8007464	0.055140999999998996
4.036816	-27.57524	0.8012078	0.08367099999999894
4.050869	-27.59702	0.8034231	0.06189099999999925
4.064923	-27.61341	0.8051092	0.04550100000000157
4.078977	-27.62617	0.8066088	0.03274100000000146
4.09303	-27.6355	0.8061332	0.023410999999999405
4.107084	-27.63872	0.8060243	0.020191000000000514
4.121137	-27.60534	0.8056123	0.05357099999999804
4.135191	-27.59695	0.8039129	0.061961000000000155
4.149244	-27.58055	0.8008985	0.07836100000000101
4.163298	-27.62454	0.8000332	0.03437100000000015
4.177352	-27.68365	0.8001504	-0.02473900000000029
4.191405	-27.70758	0.8004213	-0.048669000000000295
4.205459	-27.69158	0.8002827	-0.032668999999998505
4.219512	-27.67667	0.800102	-0.017759000000001635
4.233566	-27.63705	0.7999725	0.02186100000000124
4.247619	-27.61574	0.8000012	0.04317100000000096
4.261673	-27.61708	0.8006828	0.0418309999999984
4.275727	-27.65613	0.8013367	0.002780999999998812
4.28978	-27.68091	0.8019965	-0.02199900000000099
4.303834	-27.69205	0.8022511	-0.033138999999998475
4.317887	-27.6922	0.8017716	-0.0332889999999999
4.331941	-27.66098	0.8000949	-0.0020689999999987663
4.345994	-27.662	0.7959029	-0.0030889999999992312
4.360048	-27.67025	0.7949466	-0.011338999999999544
4.374102	-27.66691	0.7958222	-0.007999000000001644
4.388155	-27.6621	0.7959729	-0.003188999999998998
4.402209	-27.65744	0.7958782	0.0014709999999986678
4.416262	-27.64348	0.7958023	0.015430999999999528
4.430316	-27.62678	0.7955835	0.03213099999999969
4.444369	-27.62482	0.7972171	0.03409100000000009
4.458423	-27.66407	0.7989346	-0.0051589999999990255
4.472477	-27.68657	0.7996246	-0.027658999999999878
4.48653	-27.69007	0.7992429	-0.031158999999998827
4.500584	-27.69042	0.7988002	-0.03150899999999979
4.514637	-27.66408	0.7988248	-0.005168999999998647
4.528691	-27.62174	0.7988109	0.03717100000000073
4.542744	-27.569	0.7987949	0.08991100000000074
4.556798	-27.56818	0.7987918	0.09073099999999812
4.570852	-27.58357	0.7987911	0.0753409999999981
4.584905	-27.44045	0.798791	0.21846100000000135
4.598959	-27.60773	0.798791	0.0511809999999997
4.613012	-28.15387	0.798791	-0.4949590000000015
