# Supplementary material for: Molecular Scale Hydrophobicity and Adsorption Thermodynamics on Hydrophobic-Charged Surfaces
Source: ACS Nano. 2026 Feb 16;20(8):6970–82. doi: 10.1021/acsnano.5c18643 (PMC12961923; doi:10.1021/acsnano.5c18643)
Supplement: Supplementary file 2 [file nn5c18643_si_002.zip › supplementary-files/pmf/all-2ns-equilibration/gnp/simulation-1/nh3s2_100ns/pmf-hb.csv]

com_nm	pmf_kcal_per_mol	error	shifted_pmf_kcal_per_mol	com_nm_5	std	mean_all	prob_interacting
1.787398	0.0	0.0	9.800697	4.550161	0.027037000000000002	1.8507	0.2125
1.801841	-1.759118	3.557058e-05	8.041578999999999	4.471274	0.026989	1.811	0.2325
1.816283	-3.402997	0.0002413886	6.3976999999999995	4.35591	0.027364	1.8045	0.2524
1.830726	-4.977271	0.001426884	4.8234259999999995	4.257052	0.027127999999999996	1.8017	0.1634
1.845169	-6.320042	0.007031974	3.4806549999999996	4.163632	0.026945999999999998	1.8267	0.3019
1.859611	-7.479963	0.02617462	2.320734	4.0510150000000005	0.026680000000000002	1.798	0.2517
1.874054	-8.450632	0.03366572	1.350064999999999	3.969461	0.027538999999999998	1.8085	0.2219
1.888496	-9.342287	0.06862222	0.4584099999999989	3.8766730000000003	0.027536	1.8049	0.2188
1.902939	-10.24128	0.1532288	-0.44058300000000017	3.773227	0.027444	1.8191	0.2412
1.917381	-11.04517	0.230816	-1.244473000000001	3.6630949999999998	0.027097000000000003	1.8037	0.2864
1.931824	-11.62272	0.373958	-1.8220229999999997	3.563528	0.027667	1.7937	0.3091
1.946266	-11.93054	0.545746	-2.129843000000001	3.460437	0.027250999999999997	1.8108	0.3405
1.960709	-12.01944	0.6641792	-2.218743	3.354443	0.027169	1.7902	0.2994
1.975151	-12.05134	0.6615894	-2.250643	3.2544459999999997	0.027155000000000002	1.8275	0.3724
1.989594	-12.26192	0.6001503	-2.4612230000000004	3.1593459999999998	0.027509	1.8031	0.2811
2.004037	-12.76261	0.6031095	-2.961913000000001	3.060292	0.026647000000000004	1.8208	0.3033
2.018479	-13.34149	0.5916901	-3.5407930000000007	2.956306	0.027087	1.8129	0.1383
2.032922	-13.80492	0.549244	-4.004223	2.873634	0.02767	1.793	0.2991
2.047364	-14.06878	0.535049	-4.268083000000001	2.76991	0.026657999999999998	1.7882	0.3801
2.061807	-14.19844	0.5576178	-4.397743	2.6715459999999998	0.029972000000000002	1.7967	0.302
2.076249	-14.27852	0.5793515	-4.477823000000001	2.523158	0.027494	1.8693	0.0535
2.090692	-14.4258	0.5619794	-4.625103000000001	2.4054130000000002	0.028051999999999997	1.8348	0.0705
2.105134	-14.67887	0.5472469	-4.878173	2.323179	0.027438	1.7789	0.2609
2.119577	-14.97115	0.5485266	-5.170453	2.259045	0.025905	1.8467	0.0464
2.134019	-15.29953	0.5776883	-5.498833000000001	2.185765	0.022811	1.8332	0.115
2.148462	-15.71757	0.6073597	-5.916873000000001	2.07266	0.030610000000000002	1.8647	0.058
2.162905	-16.17431	0.6137	-6.373612999999999	1.980566	0.039406000000000004	1.9895	0.0143
2.177347	-16.51284	0.6092735	-6.712143000000001	1.922907	0.020471	1.9503	0.0126
2.19179	-16.7128	0.6077015	-6.912103000000002	1.859187	0.018756000000000002	1.9605	0.0092
2.206232	-16.83973	0.6072294	-7.039033
2.220675	-16.93353	0.6069923	-7.1328330000000015
2.235117	-16.96637	0.611485	-7.165673000000002
2.24956	-16.88497	0.616802	-7.084273
2.264002	-16.75019	0.6174849	-6.949493
2.278445	-16.60297	0.6161706	-6.802273
2.292887	-16.41988	0.6144077	-6.619183
2.30733	-16.15763	0.6154326	-6.3569330000000015
2.321773	-15.84499	0.617607	-6.044293
2.336215	-15.53771	0.6181102	-5.737013000000001
2.350658	-15.25885	0.6177181	-5.458153000000001
2.3651	-14.90194	0.6165269	-5.101243
2.379543	-14.41935	0.6200969	-4.618653
2.393985	-13.84092	0.6208963	-4.040223000000001
2.408428	-13.26051	0.618868	-3.4598130000000005
2.42287	-12.69287	0.6169304	-2.8921729999999997
2.437313	-12.12274	0.6149845	-2.3220430000000007
2.451755	-11.56041	0.6202962	-1.7597129999999996
2.466198	-11.10016	0.6325469	-1.2994630000000011
2.480641	-10.71986	0.6390503	-0.9191630000000011
2.495083	-10.36876	0.639458	-0.5680630000000004
2.509526	-10.03645	0.6377382	-0.23575300000000077
2.523968	-9.689867	0.6373578	0.11082999999999998
2.538411	-9.318797	0.6372419	0.48189999999999955
2.552853	-8.945236	0.6371527	0.855461
2.567296	-8.526794	0.6368845	1.273902999999999
2.581738	-8.098054	0.6386138	1.7026430000000001
2.596181	-7.706531	0.6490927	2.0941659999999995
2.610623	-7.541143	0.6613999	2.2595539999999996
2.625066	-7.532991	0.6560431	2.2677059999999996
2.639509	-7.587663	0.6544246	2.2130339999999995
2.653951	-7.665888	0.6540038	2.1348089999999997
2.668394	-7.789726	0.6539633	2.0109709999999996
2.682836	-7.912481	0.6539681	1.888216
2.697279	-8.020876	0.6543605	1.779821
2.711721	-8.11962	0.6534354	1.6810770000000002
2.726164	-8.234348	0.6533184	1.5663489999999989
2.740606	-8.415038	0.6550233	1.3856590000000004
2.755049	-8.584891	0.6560738	1.2158059999999988
2.769491	-8.731384	0.656034	1.0693129999999993
2.783934	-8.845256	0.655407	0.9554410000000004
2.798376	-8.949253	0.6545474	0.851443999999999
2.812819	-9.020551	0.6532334	0.7801460000000002
2.827262	-9.114675	0.6520687	0.6860219999999995
2.841704	-9.159765	0.6519016	0.6409319999999994
2.856147	-9.23792	0.6522931	0.5627769999999988
2.870589	-9.323017	0.6532115	0.47767999999999944
2.885032	-9.388725	0.6530074	0.4119719999999987
2.899474	-9.440188	0.6530403	0.3605090000000004
2.913917	-9.468927	0.6538199	0.3317699999999988
2.928359	-9.526855	0.6536514	0.27384200000000014
2.942802	-9.567767	0.6536211	0.23292999999999964
2.957244	-9.596392	0.6534866	0.20430499999999974
2.971687	-9.594303	0.6535167	0.20639399999999952
2.98613	-9.57224	0.6542952	0.2284569999999988
3.000572	-9.537418	0.6540873	0.26327899999999893
3.015015	-9.590154	0.6519462	0.21054299999999948
3.029457	-9.654725	0.6506184	0.14597200000000043
3.0439	-9.699441	0.6507199	0.10125599999999935
3.058342	-9.725254	0.6510113	0.07544299999999993
3.072785	-9.732207	0.6511385	0.06848999999999883
3.087227	-9.711736	0.6506176	0.0889609999999994
3.10167	-9.667292	0.6502457	0.13340499999999977
3.116112	-9.667998	0.651496	0.1326989999999988
3.130555	-9.650224	0.6527344	0.15047299999999986
3.144998	-9.659828	0.6531227	0.14086900000000036
3.15944	-9.651389	0.6553245	0.14930799999999955
3.173883	-9.626551	0.6544863	0.17414600000000036
3.188325	-9.608487	0.6532359	0.19220999999999933
3.202768	-9.568049	0.6530586	0.2326479999999993
3.21721	-9.582015	0.6548444	0.21868199999999938
3.231653	-9.613424	0.6545296	0.18727299999999936
3.246095	-9.62005	0.6534955	0.18064699999999867
3.260538	-9.601588	0.6536754	0.19910899999999998
3.27498	-9.568977	0.6553567	0.23171999999999926
3.289423	-9.545012	0.6578717	0.2556849999999997
3.303866	-9.539268	0.6501134	0.2614289999999997
3.318308	-9.552208	0.6417153	0.2484889999999993
3.332751	-9.597859	0.6406286	0.20283799999999985
3.347193	-9.613506	0.6417418	0.18719100000000033
3.361636	-9.621772	0.6421911	0.17892499999999956
3.376078	-9.622327	0.6422754	0.17836999999999925
3.390521	-9.589709	0.6424833	0.2109880000000004
3.404963	-9.57426	0.6430642	0.2264369999999989
3.419406	-9.590758	0.6437602	0.20993900000000032
3.433848	-9.626531	0.6441611	0.1741659999999996
3.448291	-9.66805	0.6438332	0.1326470000000004
3.462734	-9.684447	0.6432723	0.11624999999999908
3.477176	-9.69359	0.643439	0.10710699999999918
3.491619	-9.666279	0.644264	0.13441800000000015
3.506061	-9.66647	0.645052	0.1342269999999992
3.520504	-9.689371	0.6463238	0.11132600000000004
3.534946	-9.716337	0.6477719	0.08436000000000021
3.549389	-9.747684	0.6481313	0.05301299999999998
3.563831	-9.755514	0.6478201	0.04518299999999975
3.578274	-9.764527	0.6476822	0.03617000000000026
3.592716	-9.773094	0.6485755	0.027602999999999156
3.607159	-9.777793	0.6467451	0.022903999999998703
3.621602	-9.79701	0.6434538	0.0036869999999993297
3.636044	-9.826096	0.64275	-0.02539900000000017
3.650487	-9.843542	0.6428823	-0.0428449999999998
3.664929	-9.836909	0.6424906	-0.0362120000000008
3.679372	-9.815389	0.6431728	-0.01469200000000015
3.693814	-9.771396	0.6433699	0.029301000000000244
3.708257	-9.737289	0.6450557	0.06340799999999902
3.722699	-9.754522	0.6490603	0.046174999999999855
3.737142	-9.787542	0.6554089	0.013154999999999362
3.751584	-9.802735	0.6569573	-0.0020380000000006504
3.766027	-9.801054	0.6561001	-0.0003570000000010509
3.78047	-9.795109	0.655867	0.005587999999999482
3.794912	-9.787144	0.6553026	0.013552999999999926
3.809355	-9.748751	0.6532198	0.05194599999999916
3.823797	-9.731903	0.6518795	0.06879399999999869
3.83824	-9.764819	0.6526156	0.0358780000000003
3.852682	-9.778376	0.6530257	0.022320999999999813
3.867125	-9.816433	0.652723	-0.015736000000000416
3.881567	-9.84576	0.6528007	-0.04506300000000074
3.89601	-9.859033	0.6528084	-0.05833600000000061
3.910452	-9.867383	0.6527771	-0.06668600000000069
3.924895	-9.864256	0.6550698	-0.0635589999999997
3.939338	-9.887215	0.6594845	-0.08651799999999987
3.95378	-9.903546	0.6596373	-0.10284900000000086
3.968223	-9.906089	0.6585946	-0.10539200000000015
3.982665	-9.908056	0.6586052	-0.10735900000000065
3.997108	-9.919125	0.6588065	-0.11842799999999976
4.01155	-9.92586	0.6577515	-0.12516300000000058
4.025993	-9.953103	0.6568922	-0.15240600000000093
4.040435	-9.993587	0.6575362	-0.19289000000000023
4.054878	-10.02019	0.6587652	-0.21949299999999994
4.06932	-10.00641	0.6590225	-0.20571300000000114
4.083763	-9.963637	0.6605529	-0.16294000000000075
4.098205	-9.900909	0.6539542	-0.10021200000000086
4.112648	-9.892321	0.6495211	-0.09162400000000126
4.127091	-9.919815	0.6501372	-0.11911800000000028
4.141533	-9.969019	0.6498402	-0.16832199999999986
4.155976	-9.976901	0.6502303	-0.17620400000000025
4.170418	-10.00775	0.650771	-0.20705300000000015
4.184861	-9.988301	0.6511101	-0.18760400000000033
4.199303	-9.957523	0.6486791	-0.15682600000000058
4.213746	-9.954353	0.6470045	-0.1536559999999998
4.228188	-9.954015	0.650508	-0.1533180000000005
4.242631	-9.98356	0.6509042	-0.1828630000000011
4.257073	-10.0098	0.6500466	-0.2091030000000007
4.271516	-10.00254	0.6497696	-0.20184300000000022
4.285959	-9.9624	0.650426	-0.16170300000000104
4.300401	-9.960824	0.6499423	-0.16012700000000102
4.314844	-9.962709	0.6504297	-0.1620120000000007
4.329286	-9.975731	0.6500835	-0.17503400000000013
4.343729	-9.992212	0.6492426	-0.19151500000000077
4.358171	-9.985555	0.6484708	-0.1848580000000002
4.372614	-9.978711	0.6481694	-0.178014000000001
4.387056	-9.94562	0.649843	-0.14492300000000036
4.401499	-9.919302	0.6503726	-0.11860500000000052
4.415941	-9.900398	0.6497683	-0.0997009999999996
4.430384	-9.916345	0.6494628	-0.1156480000000002
4.444827	-9.953911	0.6490377	-0.15321400000000018
4.459269	-9.972765	0.6490657	-0.17206800000000122
4.473712	-9.971959	0.6494798	-0.17126200000000047
4.488154	-9.954015	0.6493131	-0.1533180000000005
4.502597	-9.934633	0.6485143	-0.13393600000000028
4.517039	-9.92127	0.6489434	-0.12057300000000026
4.531482	-9.915248	0.6518341	-0.11455100000000051
4.545924	-9.931504	0.6526242	-0.13080700000000078
4.560367	-9.940722	0.6510756	-0.14002499999999962
4.574809	-9.949728	0.650345	-0.1490310000000008
4.589252	-9.922329	0.6502863	-0.12163199999999996
4.603695	-9.84064	0.6502614	-0.03994300000000095
4.618137	-9.713614	0.6502797	0.0870829999999998
4.63258	-9.611615	0.6502853	0.18908199999999908
4.647022	-9.581406	0.6502867	0.21929100000000012
4.661465	-9.600164	0.6502871	0.20053300000000007
