# Supplementary material for: Molecular Scale Hydrophobicity and Adsorption Thermodynamics on Hydrophobic-Charged Surfaces
Source: ACS Nano. 2026 Feb 16;20(8):6970–82. doi: 10.1021/acsnano.5c18643 (PMC12961923; doi:10.1021/acsnano.5c18643)
Supplement: Supplementary file 2 [file nn5c18643_si_002.zip › supplementary-files/pmf/all-2ns-equilibration/gnp/simulation-1/nh3s3_100ns/pmf-hb.csv]

com_nm	pmf_kcal_per_mol	error	shifted_pmf_kcal_per_mol	com_nm_5	std	mean_all	prob_interacting
1.847025	0.0	0.0	-8.0758525	4.539606	0.027488	1.7911	0.1236
1.861082	-2.014931	0.0002640344	-10.0907835	4.438695	0.027127999999999996	1.7641	0.1535
1.875139	-3.629366	0.004634541	-11.7052185	4.351553	0.026945	1.7806	0.0896
1.889196	-4.966575	0.01542523	-13.042427499999999	4.248908	0.027243	1.7359	0.1265
1.903253	-6.085147	0.04021417	-14.160999499999999	4.134279	0.027579000000000003	1.7646	0.1159
1.917309	-7.081906	0.03989098	-15.1577585	4.039073	0.027406	1.7666	0.1177
1.931366	-7.928493	0.03888962	-16.0043455	3.945149	0.02682	1.7382	0.1713
1.945423	-8.518138	0.127415	-16.5939905	3.8481419999999997	0.027999	1.7868	0.1519
1.95948	-8.918404	0.176825	-16.9942565	3.7347980000000005	0.02756	1.7432	0.2144
1.973537	-9.235265	0.1671985	-17.3111175	3.6339120000000005	0.026954000000000002	1.7402	0.0994
1.987594	-9.55342	0.1774294	-17.6292725	3.548117	0.028616000000000003	1.751	0.1284
2.001651	-9.862423	0.2330325	-17.9382755	3.436667	0.027436000000000002	1.7655	0.1514
2.015708	-10.16107	0.2683898	-18.2369225	3.3410339999999996	0.026772000000000004	1.7676	0.1536
2.029765	-10.3632	0.2613299	-18.439052500000003	3.238445	0.027756	1.7529	0.2135
2.043822	-10.45363	0.2561373	-18.5294825	3.137716	0.027882999999999998	1.7719	0.2155
2.057879	-10.50627	0.2535777	-18.5821225	3.035114	0.026957	1.7725	0.1762
2.071936	-10.59796	0.2560793	-18.6738125	2.95111	0.027594	1.7722	0.1663
2.085993	-10.72959	0.2899886	-18.805442499999998	2.854147	0.027005	1.7643	0.1319
2.10005	-10.82352	0.3705836	-18.8993725	2.734516	0.034974	1.8044	0.1105
2.114106	-10.81684	0.4423915	-18.8926925	2.5484560000000003	0.028623000000000003	1.7957	0.0235
2.128163	-10.73355	0.4716663	-18.809402499999997	2.4707529999999998	0.025228	1.7982	0.004
2.14222	-10.65859	0.4442494	-18.7344425	2.389624	0.02508	1.7946	0.0025
2.156277	-10.61443	0.4226952	-18.690282500000002	2.2944880000000003	0.024638999999999998	1.7642	0.0175
2.170334	-10.5041	0.4112804	-18.579952499999997	2.201308	0.025334	1.7617	0.0075
2.184391	-10.30854	0.4101912	-18.3843925	2.12469	0.028541000000000004	1.7972	0.002
2.198448	-10.04661	0.410274	-18.122462499999997	2.047536	0.027555	1.8202	0.0004
2.212505	-9.723289	0.4103835	-17.799141499999998	1.9653180000000001	0.024299	1.8337	0.0
2.226562	-9.36228	0.4101098	-17.438132500000002	1.9192650000000002	0.020181	1.8296	0.0
2.240619	-8.992854	0.4188485	-17.068706499999998
2.254676	-8.695509	0.429583	-16.771361499999998
2.268733	-8.395362	0.4298172	-16.471214500000002
2.28279	-8.056287	0.4285063	-16.1321395
2.296847	-7.658328	0.4281382	-15.7341805
2.310904	-7.211965	0.4296205	-15.2878175
2.32496	-6.706516	0.429451	-14.7823685
2.339017	-6.228766	0.4271759	-14.3046185
2.353074	-5.815292	0.4256038	-13.8911445
2.367131	-5.384465	0.4250268	-13.460317499999999
2.381188	-4.927135	0.4241678	-13.0029875
2.395245	-4.435328	0.4252951	-12.5111805
2.409302	-3.898697	0.4241576	-11.9745495
2.423359	-3.327275	0.4225637	-11.4031275
2.437416	-2.677698	0.4218695	-10.7535505
2.451473	-1.998798	0.4222425	-10.0746505
2.46553	-1.264628	0.422781	-9.3404805
2.479587	-0.4845885	0.4235134	-8.560440999999999
2.493644	0.3492758	0.4221615	-7.7265767
2.507701	1.176684	0.4198438	-6.8991685
2.521757	2.016312	0.4185785	-6.0595405
2.535814	2.862461	0.4187839	-5.2133915
2.549871	3.735292	0.4191854	-4.3405605000000005
2.563928	4.640571	0.4195245	-3.4352815000000003
2.577985	5.550539	0.4199584	-2.5253135
2.592042	6.396111	0.4208739	-1.6797414999999996
2.606099	7.168025	0.4177042	-0.9078274999999998
2.620156	7.831076	0.4310238	-0.2447764999999995
2.634213	8.351581	0.4413893	0.2757284999999996
2.64827	8.747538	0.4237039	0.6716855000000006
2.662327	9.194653	0.4274884	1.1188005000000008
2.676384	9.557289	0.4436516	1.481436500000001
2.690441	9.766859	0.437052	1.6910065000000003
2.704498	9.887513	0.4347799	1.8116605000000003
2.718554	9.917705	0.4343285	1.8418525
2.732611	9.878999	0.4345905	1.8031465000000004
2.746668	9.79685	0.4352251	1.7209974999999993
2.760725	9.707843	0.4373477	1.6319905000000006
2.774782	9.619287	0.4389909	1.5434345
2.788839	9.504577	0.4306307	1.4287244999999995
2.802896	9.342624	0.4280756	1.2667715000000008
2.816953	9.190746	0.43004	1.1148935000000009
2.83101	9.04434	0.4297895	0.9684875000000002
2.845067	8.912292	0.429564	0.8364395000000009
2.859124	8.780942	0.4301038	0.7050894999999997
2.873181	8.663073	0.4304183	0.5872205000000008
2.887238	8.543655	0.4274228	0.46780249999999945
2.901295	8.468284	0.4272793	0.3924315000000007
2.915352	8.423833	0.4272798	0.34798050000000025
2.929408	8.369129	0.4281225	0.2932764999999993
2.943465	8.31614	0.4275137	0.24028750000000088
2.957522	8.269591	0.4281103	0.19373850000000026
2.971579	8.24443	0.4285944	0.1685774999999996
2.985636	8.217125	0.4269449	0.14127249999999947
2.999693	8.186193	0.4260544	0.11034049999999951
3.01375	8.150159	0.4264933	0.0743065000000005
3.027807	8.140438	0.4267296	0.06458549999999974
3.041864	8.169357	0.4263842	0.09350449999999988
3.055921	8.197954	0.4251706	0.12210149999999942
3.069978	8.248168	0.426017	0.17231549999999984
3.084035	8.277563	0.4314349	0.2017105000000008
3.098092	8.287144	0.4400136	0.21129149999999974
3.112149	8.244335	0.4449233	0.16848249999999965
3.126205	8.215659	0.440812	0.1398065000000006
3.140262	8.187899	0.4403279	0.11204649999999994
3.154319	8.191492	0.4411997	0.11563950000000034
3.168376	8.197596	0.4415324	0.12174350000000089
3.182433	8.171348	0.4388266	0.09549550000000018
3.19649	8.1641	0.4360013	0.08824749999999959
3.210547	8.136891	0.4368754	0.06103850000000044
3.224604	8.125821	0.4373746	0.049968500000000304
3.238661	8.132816	0.4373171	0.05696350000000017
3.252718	8.129623	0.4364816	0.05377050000000061
3.266775	8.147764	0.4380019	0.07191150000000057
3.280832	8.164151	0.4400389	0.0882985000000005
3.294889	8.13965	0.4491115	0.06379749999999973
3.308946	8.110698	0.4559376	0.03484549999999942
3.323002	8.058428	0.4573498	-0.01742450000000062
3.337059	8.037656	0.4568903	-0.038196499999999745
3.351116	8.03558	0.4555807	-0.04027250000000038
3.365173	8.066339	0.4563773	-0.009513500000000619
3.37923	8.092823	0.4531521	0.016970499999999333
3.393287	8.123191	0.449117	0.047338500000000394
3.407344	8.118383	0.4509032	0.042530499999999805
3.421401	8.102721	0.4554013	0.02686850000000085
3.435458	8.086573	0.4549713	0.010720499999999689
3.449515	8.088126	0.4567983	0.012273500000000936
3.463572	8.094007	0.453341	0.01815449999999963
3.477629	8.111969	0.4477166	0.03611650000000033
3.491686	8.137922	0.4472562	0.06206949999999978
3.505743	8.155469	0.4501449	0.0796165000000002
3.5198	8.173233	0.4540882	0.09738049999999987
3.533856	8.168899	0.452664	0.09304649999999981
3.547913	8.182222	0.4526255	0.10636949999999956
3.56197	8.180999	0.4525108	0.10514650000000003
3.576027	8.180504	0.451494	0.10465150000000101
3.590084	8.114375	0.4492549	0.0385225000000009
3.604141	8.067185	0.4493636	-0.008667499999999606
3.618198	8.06096	0.4503942	-0.014892500000000197
3.632255	8.05012	0.4512673	-0.025732500000000158
3.646312	8.033696	0.4503716	-0.04215649999999904
3.660369	8.066539	0.4504191	-0.009313499999999308
3.674426	8.077882	0.449697	0.0020295000000007946
3.688483	8.084734	0.4482601	0.00888149999999932
3.70254	8.059857	0.4428251	-0.015995500000000717
3.716597	8.034377	0.4413193	-0.041475500000000665
3.730653	8.035453	0.4411652	-0.04039949999999948
3.74471	8.04283	0.441603	-0.03302249999999951
3.758767	8.055383	0.4418115	-0.02046949999999903
3.772824	8.06079	0.4421027	-0.01506249999999909
3.786881	8.092159	0.4440575	0.016306500000000668
3.800938	8.115439	0.444318	0.03958650000000041
3.814995	8.106227	0.4442005	0.030374500000000637
3.829052	8.087678	0.444006	0.011825500000000488
3.843109	8.080635	0.4443721	0.004782499999999246
3.857166	8.105609	0.4449075	0.02975649999999952
3.871223	8.116404	0.4426759	0.04055149999999941
3.88528	8.128295	0.4423088	0.052442499999999725
3.899337	8.114385	0.4476884	0.038532500000000525
3.913394	8.057528	0.4512728	-0.0183245000000003
3.92745	8.019867	0.4499303	-0.05598550000000024
3.941507	8.012436	0.4492046	-0.06341650000000065
3.955564	8.009297	0.4488794	-0.06655549999999977
3.969621	8.025535	0.449024	-0.05031750000000024
3.983678	8.07862	0.4485784	0.002767500000000922
3.997735	8.073584	0.4506553	-0.0022684999999995625
4.011792	8.042807	0.4515778	-0.03304550000000006
4.025849	8.020484	0.4524155	-0.055368500000000154
4.039906	8.00331	0.4520991	-0.07254249999999907
4.053963	7.997669	0.4531835	-0.07818349999999974
4.06802	8.009942	0.4525499	-0.06591049999999932
4.082077	8.026852	0.4472896	-0.0490005
4.096134	8.027119	0.4442615	-0.0487334999999991
4.110191	8.0145	0.4434328	-0.06135249999999992
4.124248	8.00175	0.4439158	-0.0741025000000004
4.138304	8.000567	0.4445947	-0.07528549999999967
4.152361	8.009879	0.4450674	-0.06597350000000013
4.166418	8.009968	0.4438194	-0.06588449999999924
4.180475	8.00104	0.4423697	-0.07481250000000017
4.194532	8.03087	0.4442663	-0.0449824999999997
4.208589	8.037706	0.448176	-0.03814649999999986
4.222646	8.003304	0.4499474	-0.0725484999999999
4.236703	7.965284	0.4493537	-0.11056850000000029
4.25076	7.966269	0.4505862	-0.10958350000000028
4.264817	7.985331	0.4485628	-0.09052149999999948
4.278874	8.015708	0.448107	-0.06014449999999982
4.292931	8.03493	0.44493	-0.04092250000000064
4.306988	8.005919	0.4491137	-0.06993349999999943
4.321045	7.952721	0.4493346	-0.1231314999999995
4.335101	7.929685	0.4496887	-0.14616749999999978
4.349158	7.943273	0.4514078	-0.1325795000000003
4.363215	7.947049	0.451273	-0.12880350000000007
4.377272	7.987163	0.4492599	-0.08868950000000009
4.391329	7.99748	0.4487373	-0.07837249999999951
4.405386	7.987518	0.4507452	-0.0883345000000002
4.419443	7.966043	0.4520506	-0.1098094999999999
4.4335	7.930328	0.4512246	-0.1455244999999996
4.447557	7.919699	0.4509141	-0.15615350000000028
4.461614	7.950292	0.4512973	-0.12556049999999974
4.475671	7.976554	0.4499515	-0.09929849999999973
4.489728	7.995197	0.4488806	-0.08065549999999977
4.503785	7.992173	0.447545	-0.08367949999999968
4.517842	7.969656	0.4461082	-0.10619650000000025
4.531898	7.95176	0.4461891	-0.12409249999999972
4.545955	7.952432	0.4465449	-0.12342049999999993
4.560012	7.965647	0.4465977	-0.11020550000000018
4.574069	7.990696	0.4466513	-0.08515650000000008
4.588126	8.016606	0.4466609	-0.059246500000000424
4.602183	8.039995	0.4466626	-0.03585750000000054
4.61624	8.156192	0.4466629	0.0803395000000009
4.630297	8.372739	0.446663	0.2968864999999994
4.644354	8.342802	0.446663	0.26694950000000084
