# Supplementary material for: Molecular Scale Hydrophobicity and Adsorption Thermodynamics on Hydrophobic-Charged Surfaces
Source: ACS Nano. 2026 Feb 16;20(8):6970–82. doi: 10.1021/acsnano.5c18643 (PMC12961923; doi:10.1021/acsnano.5c18643)
Supplement: Supplementary file 2 [file nn5c18643_si_002.zip › supplementary-files/pmf/all-2ns-equilibration/gnp/simulation-1/oh_sam_100ns/pmf-hb.csv]

com_nm	pmf_kcal_per_mol	error	shifted_pmf_kcal_per_mol	com_nm_5	std	hb_polar_strand
1.794421	0.0	0.0	6.9824257	4.486492	0.027766000000000002	1.1170055803571428
1.808595	-1.905905	4.725977e-05	5.0765207000000006	4.386407	0.027676999999999997	1.1026395089285712
1.822769	-3.467536	0.0003501669	3.5148897000000003	4.289968	0.027611	1.1115546875
1.836943	-4.760211	0.0007826254	2.2222147000000003	4.194403	0.028342000000000003	1.1087142857142858
1.851117	-5.817113	0.003413941	1.1653127000000003	4.08626	0.026713	1.1031473214285714
1.865291	-6.706623	0.007615121	0.27580270000000073	3.9981150000000003	0.027569999999999997	1.1110591517857142
1.879465	-7.509934	0.01206679	-0.5275083	3.8982349999999997	0.027880000000000002	1.1076875
1.893639	-8.174404	0.02414069	-1.1919782999999988	3.7869010000000003	0.027313	1.1056674107142856
1.907813	-8.604175	0.0619589	-1.6217492999999994	3.6820470000000003	0.026762	1.1070814732142855
1.921987	-8.853872	0.07094115	-1.8714463000000006	3.58011	0.027461000000000003	1.1084854910714284
1.936161	-9.030864	0.103356	-2.048438299999999	3.478989	0.027018	1.1043616071428572
1.950334	-9.239915	0.1352107	-2.2574892999999996	3.3816910000000004	0.027252	1.1029665178571428
1.964508	-9.434111	0.1266193	-2.4516852999999994	3.2798339999999997	0.028225	1.1049118303571432
1.978682	-9.559543	0.1136173	-2.5771172999999994	3.185086	0.027727999999999996	1.1070725446428569
1.992856	-9.684862	0.1212614	-2.7024363000000005	3.09185	0.027132999999999997	1.1051417410714286
2.00703	-9.939028	0.132911	-2.9566023	2.978348	0.027925	1.107296875
2.021204	-10.21281	0.1505759	-3.230384299999999	2.892984	0.027219	1.1106272321428572
2.035378	-10.4517	0.1913211	-3.4692743000000004	2.792992	0.027741000000000002	1.1062879464285715
2.049552	-10.61993	0.2413714	-3.6375043	2.684956	0.028082	1.1054196428571432
2.063726	-10.67613	0.2829204	-3.6937043000000003	2.5933900000000003	0.028458999999999998	1.1029397321428571
2.0779	-10.64837	0.2943713	-3.6659442999999996	2.464691	0.029403	1.107109375
2.092074	-10.55598	0.2817441	-3.5735542999999996	2.367194	0.027575	1.1043616071428568
2.106248	-10.43321	0.2653916	-3.4507843000000005	2.258277	0.027822000000000003	1.1047265625000002
2.120422	-10.33765	0.2999543	-3.3552242999999997	2.179993	0.026113	1.083965401785714
2.134595	-10.27307	0.3243649	-3.2906443000000003	2.072596	0.026369	1.0893727678571428
2.148769	-10.23302	0.3251383	-3.2505942999999995	2.011863	0.0299	1.0701339285714284
2.162943	-10.18709	0.3197977	-3.2046642999999992	1.920964	0.023108	1.0519877232142858
2.177117	-10.06249	0.3197941	-3.0800643	1.8674790000000001	0.020242	1.0489330357142856
2.191291	-9.91045	0.3197274	-2.9280243000000006
2.205465	-9.733154	0.3196886	-2.7507283000000005
2.219639	-9.537365	0.3192585	-2.554939299999999
2.233813	-9.373384	0.3190261	-2.3909582999999994
2.247987	-9.230048	0.319722	-2.2476222999999997
2.262161	-9.098272	0.3220068	-2.1158462999999994
2.276335	-8.944673	0.3205601	-1.9622472999999996
2.290509	-8.74216	0.3202753	-1.7597342999999999
2.304683	-8.562128	0.3234232	-1.5797022999999992
2.318857	-8.413864	0.3276309	-1.4314383
2.33303	-8.345804	0.3271737	-1.363378299999999
2.347204	-8.264562	0.3260049	-1.2821362999999995
2.361378	-8.178198	0.3254943	-1.1957722999999998
2.375552	-8.092632	0.3253782	-1.1102062999999998
2.389726	-7.984593	0.3254544	-1.0021673
2.4039	-7.87904	0.3255196	-0.8966142999999995
2.418074	-7.748388	0.3253015	-0.7659623
2.432248	-7.573817	0.3254447	-0.5913912999999997
2.446422	-7.403542	0.3265846	-0.42111629999999955
2.460596	-7.23543	0.3254301	-0.25300429999999974
2.47477	-7.095498	0.3260044	-0.11307229999999979
2.488944	-6.955123	0.3256581	0.027302699999999902
2.503118	-6.849295	0.3257991	0.1331307000000006
2.517291	-6.761891	0.326725	0.22053469999999997
2.531465	-6.637445	0.3253148	0.3449807000000007
2.545639	-6.572415	0.325243	0.41001069999999995
2.559813	-6.576334	0.3252728	0.40609170000000017
2.573987	-6.550845	0.3262075	0.4315807000000005
2.588161	-6.556208	0.3267779	0.4262177000000005
2.602335	-6.565244	0.3252304	0.41718170000000043
2.616509	-6.554388	0.3232047	0.42803769999999997
2.630683	-6.535036	0.3249258	0.44738970000000045
2.644857	-6.525828	0.3278177	0.45659770000000055
2.659031	-6.563174	0.3276536	0.4192517000000002
2.673205	-6.607413	0.3283365	0.3750127000000001
2.687379	-6.654029	0.3304508	0.3283966999999999
2.701552	-6.700688	0.3288681	0.28173769999999987
2.715726	-6.754802	0.3277438	0.22762370000000054
2.7299	-6.759837	0.3275702	0.2225887000000002
2.744074	-6.787075	0.3265466	0.19535070000000054
2.758248	-6.801696	0.3267717	0.18072970000000055
2.772422	-6.82039	0.3278955	0.16203570000000056
2.786596	-6.821141	0.3277374	0.1612847000000004
2.80077	-6.803186	0.3276238	0.1792397000000001
2.814944	-6.815529	0.3274624	0.16689670000000056
2.829118	-6.813725	0.3265701	0.16870070000000048
2.843292	-6.800219	0.3257245	0.18220670000000005
2.857466	-6.799793	0.3282055	0.1826327000000001
2.87164	-6.838139	0.3297309	0.14428670000000032
2.885814	-6.87404	0.3294492	0.10838570000000036
2.899987	-6.895244	0.3293755	0.08718170000000036
2.914161	-6.901338	0.328813	0.08108770000000032
2.928335	-6.888149	0.328487	0.09427669999999999
2.942509	-6.878483	0.3260748	0.10394270000000017
2.956683	-6.871454	0.3273524	0.11097170000000034
2.970857	-6.868187	0.3282672	0.11423870000000047
2.985031	-6.89588	0.3280017	0.08654570000000028
2.999205	-6.897872	0.3281801	0.08455370000000073
3.013379	-6.88171	0.3278842	0.1007157000000003
3.027553	-6.86995	0.3259646	0.11247570000000007
3.041727	-6.886602	0.3284241	0.0958237000000004
3.055901	-6.923848	0.3298822	0.05857770000000073
3.070075	-6.958537	0.3276364	0.02388870000000054
3.084248	-6.955481	0.3282628	0.026944700000000488
3.098422	-6.934236	0.3287124	0.0481897
3.112596	-6.890501	0.3296872	0.09192469999999986
3.12677	-6.847631	0.3282459	0.1347947000000005
3.140944	-6.84713	0.3241179	0.13529570000000035
3.155118	-6.843758	0.3236441	0.13866770000000006
3.169292	-6.845581	0.3242593	0.13684470000000015
3.183466	-6.849976	0.3253883	0.13244970000000045
3.19764	-6.841645	0.3245342	0.14078070000000054
3.211814	-6.809488	0.3233205	0.1729377000000003
3.225988	-6.788212	0.3250959	0.1942137000000006
3.240162	-6.801373	0.3314057	0.1810527000000004
3.254336	-6.802821	0.3312796	0.1796047000000005
3.268509	-6.808329	0.3334265	0.17409670000000066
3.282683	-6.814206	0.3316724	0.16821969999999986
3.296857	-6.821915	0.3321256	0.16051070000000056
3.311031	-6.840618	0.3308632	0.1418077000000002
3.325205	-6.847682	0.3300647	0.13474370000000047
3.339379	-6.858838	0.3268845	0.12358769999999986
3.353553	-6.903092	0.3281483	0.07933370000000028
3.367727	-6.924513	0.3290501	0.05791270000000015
3.381901	-6.910709	0.3329329	0.07171670000000052
3.396075	-6.892861	0.3321577	0.08956470000000039
3.410249	-6.86985	0.3260731	0.11257570000000072
3.424423	-6.864675	0.3240356	0.11775070000000021
3.438597	-6.892134	0.3265481	0.09029169999999986
3.452771	-6.918336	0.3278414	0.06408970000000025
3.466944	-6.97114	0.3292333	0.011285700000000176
3.481118	-6.983588	0.3277353	-0.0011622999999998385
3.495292	-6.985191	0.3278152	-0.0027653000000000816
3.509466	-6.970385	0.3280164	0.012040700000000015
3.52364	-6.93687	0.3274484	0.04555570000000042
3.537814	-6.929054	0.3276688	0.053371700000000466
3.551988	-6.933477	0.3274575	0.0489487000000004
3.566162	-6.944767	0.3264444	0.0376587000000006
3.580336	-6.943172	0.3259646	0.03925370000000061
3.59451	-6.95772	0.325721	0.024705700000000164
3.608684	-6.941016	0.3271026	0.041409699999999994
3.622858	-6.87455	0.3270265	0.10787570000000013
3.637032	-6.866835	0.3230765	0.11559070000000027
3.651205	-6.907519	0.32267	0.07490670000000055
3.665379	-6.94714	0.3222928	0.0352857000000002
3.679553	-6.940556	0.3222135	0.04186970000000034
3.693727	-6.896001	0.3221801	0.08642470000000024
3.707901	-6.855112	0.3219908	0.1273137000000002
3.722075	-6.816675	0.3224501	0.16575070000000025
3.736249	-6.791157	0.3270822	0.19126870000000018
3.750423	-6.78991	0.3316725	0.1925157000000004
3.764597	-6.825885	0.331926	0.15654069999999987
3.778771	-6.849322	0.3319287	0.13310370000000038
3.792945	-6.851669	0.3312099	0.13075670000000006
3.807119	-6.838013	0.3307917	0.14441270000000017
3.821293	-6.808397	0.3308145	0.17402870000000004
3.835466	-6.751446	0.328318	0.23097970000000068
3.84964	-6.751471	0.3284126	0.23095470000000073
3.863814	-6.769813	0.3281292	0.2126127000000002
3.877988	-6.768417	0.3310137	0.21400869999999994
3.892162	-6.790621	0.3297923	0.1918047000000005
3.906336	-6.806095	0.3291415	0.17633070000000028
3.92051	-6.811454	0.3297021	0.17097169999999995
3.934684	-6.805623	0.331428	0.17680270000000053
3.948858	-6.79932	0.3326918	0.18310570000000048
3.963032	-6.790737	0.3339354	0.19168870000000027
3.977206	-6.801231	0.3339542	0.1811947000000007
3.99138	-6.804304	0.3346996	0.17812170000000016
4.005554	-6.79661	0.3351893	0.18581570000000003
4.019727	-6.760002	0.3352852	0.22242370000000022
4.033901	-6.745927	0.3304484	0.23649870000000028
4.048075	-6.7702	0.3284044	0.2122257000000003
4.062249	-6.805653	0.3292798	0.1767726999999999
4.076423	-6.841898	0.3291847	0.1405277000000007
4.090597	-6.872301	0.3289245	0.11012470000000008
4.104771	-6.882543	0.329452	0.09988270000000021
4.118945	-6.83479	0.3282622	0.14763570000000037
4.133119	-6.805027	0.3269248	0.17739870000000035
4.147293	-6.779815	0.3265235	0.20261070000000014
4.161467	-6.769779	0.3263529	0.21264670000000052
4.175641	-6.78346	0.3264445	0.19896570000000047
4.189815	-6.809488	0.3261629	0.1729377000000003
4.203989	-6.826178	0.3267197	0.15624770000000066
4.218162	-6.838863	0.3261758	0.14356270000000038
4.232336	-6.873745	0.325869	0.10868069999999985
4.24651	-6.875794	0.3289239	0.10663170000000033
4.260684	-6.89561	0.331801	0.08681570000000072
4.274858	-6.890372	0.3331937	0.09205370000000013
4.289032	-6.904744	0.3322698	0.0776817000000003
4.303206	-6.890621	0.3319629	0.09180469999999996
4.31738	-6.850911	0.3321222	0.13151470000000032
4.331554	-6.838302	0.3314174	0.14412370000000063
4.345728	-6.853707	0.3313986	0.1287187000000003
4.359902	-6.900234	0.3317901	0.08219170000000009
4.374076	-6.923672	0.3316959	0.058753700000000464
4.38825	-6.955187	0.3323958	0.027238700000000726
4.402423	-6.962522	0.331983	0.019903700000000413
4.416597	-6.970993	0.3311898	0.011432700000000295
4.430771	-6.960313	0.3290383	0.022112700000000096
4.444945	-6.962186	0.3289324	0.020239700000000305
4.459119	-6.989087	0.3286173	-0.006661299999999315
4.473293	-7.005291	0.3285069	-0.022865299999999422
4.487467	-7.006463	0.328605	-0.024037299999999817
4.501641	-7.027718	0.3286146	-0.04529229999999984
4.515815	-7.018452	0.3286419	-0.03602629999999962
4.529989	-7.001715	0.3286474	-0.01928929999999962
4.544163	-6.959406	0.3286484	0.023019699999999865
4.558337	-6.940134	0.3286486	0.04229170000000071
4.572511	-6.948865	0.3286486	0.033560700000000665
4.586684	-6.766581	0.3286486	0.2158446999999999
4.600858	-6.411856	0.3286486	0.5705697000000001
4.615032	-7.743067	0.3286486	-0.7606412999999996
