# Supplementary material for: Molecular Scale Hydrophobicity and Adsorption Thermodynamics on Hydrophobic-Charged Surfaces
Source: ACS Nano. 2026 Feb 16;20(8):6970–82. doi: 10.1021/acsnano.5c18643 (PMC12961923; doi:10.1021/acsnano.5c18643)
Supplement: Supplementary file 2 [file nn5c18643_si_002.zip › supplementary-files/pmf/all-2ns-equilibration/gnp/simulation-1/ohs0_100ns/pmf-hb.csv]

com_nm	pmf_kcal_per_mol	error	shifted_pmf_kcal_per_mol	com_nm_5	std	hb_polar_strand
1.763076	0.0	0.0	-16.691199	4.511776	0.027861	1.0413333333333332
1.777462	-2.739993	0.0001087446	-19.431192000000003	4.4136120000000005	0.027364	1.034333333333333
1.791848	-4.842943	0.0008316974	-21.534142000000003	4.313858	0.027198000000000003	1.023
1.806234	-6.493691	0.005271129	-23.184890000000003	4.208786	0.027752	1.0115833333333333
1.820621	-7.756055	0.02822181	-24.447254	4.130008	0.027494	1.0108333333333333
1.835007	-8.699203	0.0464232	-25.390402	4.017564	0.027239	1.0006666666666666
1.849393	-9.634703	0.1235326	-26.325902	3.909931	0.027818	1.0078333333333331
1.863779	-10.70854	0.2315733	-27.399739	3.806489	0.02731	1.0338333333333334
1.878165	-11.62861	0.2289062	-28.319809	3.7196519999999995	0.027683	1.0329166666666665
1.892551	-12.33845	0.2476369	-29.029649	3.618438	0.02822	0.9796666666666666
1.906938	-12.86107	0.2728505	-29.552269000000003	3.5162910000000003	0.027275	0.9768333333333332
1.921324	-13.24332	0.2960106	-29.934519	3.418672	0.027714	1.0296666666666667
1.93571	-13.52291	0.3231887	-30.214109	3.3254080000000004	0.027943	1.04425
1.950096	-13.6749	0.3546461	-30.366099	3.2139889999999998	0.027855	1.119
1.964482	-13.73347	0.3834105	-30.424669	3.10985	0.027444999999999997	1.0313333333333332
1.978868	-13.72396	0.3938777	-30.415159000000003	3.019992	0.026717	1.0819166666666666
1.993254	-13.57065	0.3947707	-30.261849	2.9157490000000004	0.02682	1.1304166666666666
2.007641	-13.30672	0.3909893	-29.997919000000003	2.822006	0.029473000000000003	1.0571666666666666
2.022027	-12.96768	0.3883235	-29.658879	2.6653700000000002	0.035601	0.90775
2.036413	-12.63168	0.3918549	-29.322879	2.541379	0.028312	0.6403333333333334
2.050799	-12.29275	0.3917564	-28.983949000000003	2.440178	0.026125	0.6674166666666668
2.065185	-11.92624	0.3900281	-28.617439	2.346506	0.025866000000000004	0.7973333333333333
2.079571	-11.51705	0.3895904	-28.208249000000002	2.2577380000000002	0.024939	0.5171666666666666
2.093958	-11.05917	0.390555	-27.750369	2.184189	0.02531	0.5541666666666667
2.108344	-10.53054	0.3927372	-27.221739	2.064772	0.02478	0.4025
2.12273	-10.08044	0.3903271	-26.771639	1.9934150000000002	0.020866	0.3130833333333333
2.137116	-9.719213	0.3859915	-26.410412	1.929764	0.020996	0.3061666666666666
2.151502	-9.372726	0.3873339	-26.063925	1.8831470000000001	0.019615999999999998	0.2978333333333333
2.165888	-9.000706	0.3849032	-25.691905	1.81792	0.015893	0.37766666666666665
2.180275	-8.585496	0.3850182	-25.276695
2.194661	-8.1673	0.3866759	-24.858499000000002
2.209047	-7.67677	0.3907903	-24.367969000000002
2.223433	-7.101625	0.3930663	-23.792824000000003
2.237819	-6.434273	0.3946806	-23.125472000000002
2.252205	-5.724101	0.3951201	-22.415300000000002
2.266591	-4.9509	0.3952638	-21.642099
2.280978	-4.137864	0.395877	-20.829063
2.295364	-3.304439	0.3988667	-19.995638
2.30975	-2.563748	0.4229118	-19.254947
2.324136	-1.947775	0.4431428	-18.638974
2.338522	-1.34215	0.4382919	-18.033349
2.352908	-0.691396	0.4323029	-17.382595000000002
2.367295	-0.01160853	0.4280268	-16.70280753
2.381681	0.7120779	0.4256945	-15.9791211
2.396067	1.435542	0.4247953	-15.255657000000001
2.410453	2.188846	0.4241666	-14.502353000000001
2.424839	2.947259	0.4242018	-13.743940000000002
2.439225	3.741066	0.424551	-12.950133000000001
2.453612	4.585064	0.4255993	-12.106135000000002
2.467998	5.436385	0.4261068	-11.254814000000001
2.482384	6.300528	0.4214859	-10.390671000000001
2.49677	7.117482	0.4175322	-9.573717000000002
2.511156	7.884919	0.4181992	-8.806280000000001
2.525542	8.645173	0.4181193	-8.046026000000001
2.539928	9.421917	0.4180194	-7.2692820000000005
2.554315	10.20291	0.4179481	-6.488289000000002
2.568701	10.96594	0.4176779	-5.725259000000001
2.583087	11.75543	0.4171133	-4.9357690000000005
2.597473	12.51074	0.4193637	-4.180459000000001
2.611859	13.18456	0.4212069	-3.5066390000000016
2.626245	13.84462	0.4235708	-2.846579
2.640632	14.46968	0.4236381	-2.2215190000000007
2.655018	15.06009	0.4226875	-1.6311090000000004
2.669404	15.62649	0.422169	-1.0647090000000006
2.68379	16.17759	0.4218966	-0.5136090000000024
2.698176	16.68031	0.4224922	-0.010889000000002369
2.712562	17.08695	0.4221498	0.39575100000000063
2.726949	17.3359	0.4265749	0.6447009999999977
2.741335	17.49228	0.4312999	0.8010809999999999
2.755721	17.5185	0.435199	0.8273009999999985
2.770107	17.51799	0.4379591	0.826791
2.784493	17.49152	0.4367434	0.8003210000000003
2.798879	17.39379	0.4362885	0.7025909999999982
2.813266	17.29677	0.436139	0.6055709999999976
2.827652	17.18613	0.4355747	0.49493099999999757
2.842038	17.07962	0.4346474	0.38842099999999746
2.856424	16.98932	0.4358552	0.2981209999999983
2.87081	16.87707	0.4383083	0.1858709999999988
2.885196	16.76435	0.4410853	0.0731509999999993
2.899582	16.64587	0.4416747	-0.045329000000002395
2.913969	16.56769	0.4407988	-0.12350900000000209
2.928355	16.50442	0.4412096	-0.18677900000000136
2.942741	16.46732	0.4403948	-0.22387900000000016
2.957127	16.42775	0.4406909	-0.2634490000000014
2.971513	16.39123	0.4402022	-0.2999690000000008
2.985899	16.32717	0.4388439	-0.36402900000000216
3.000286	16.27776	0.4387073	-0.41343900000000033
3.014672	16.23544	0.4388378	-0.45575900000000047
3.029058	16.22715	0.4387555	-0.46404899999999927
3.043444	16.24241	0.4388627	-0.44878900000000144
3.05783	16.26166	0.4396553	-0.4295390000000019
3.072216	16.28423	0.4426851	-0.40696900000000014
3.086603	16.2935	0.4428123	-0.39769899999999936
3.100989	16.30907	0.442411	-0.3821290000000026
3.115375	16.32959	0.4418623	-0.3616090000000014
3.129761	16.36002	0.4422268	-0.33117900000000233
3.144147	16.40677	0.4428075	-0.2844289999999994
3.158533	16.43047	0.4409171	-0.2607290000000013
3.172919	16.45907	0.4398043	-0.23212900000000047
3.187306	16.46603	0.4386018	-0.22516900000000106
3.201692	16.47003	0.4388353	-0.22116899999999973
3.216078	16.49172	0.4393434	-0.19947900000000018
3.230464	16.4987	0.4392297	-0.19249900000000153
3.24485	16.53131	0.4396059	-0.15988899999999973
3.259236	16.5763	0.4395414	-0.1148990000000012
3.273623	16.58272	0.4378581	-0.10847900000000266
3.288009	16.56462	0.4376243	-0.12657899999999955
3.302395	16.56924	0.4379251	-0.12195900000000037
3.316781	16.55931	0.4381207	-0.13188900000000103
3.331167	16.55269	0.4378614	-0.13850900000000266
3.345553	16.54752	0.438483	-0.14367900000000233
3.35994	16.54318	0.4377672	-0.14801900000000145
3.374326	16.56951	0.4374374	-0.12168899999999994
3.388712	16.58703	0.4352375	-0.1041690000000024
3.403098	16.56983	0.435275	-0.12136900000000139
3.417484	16.57591	0.4350319	-0.11528900000000064
3.43187	16.59808	0.4355417	-0.0931190000000015
3.446256	16.62676	0.4365897	-0.06443900000000014
3.460643	16.6694	0.4375208	-0.021799000000001456
3.475029	16.63228	0.4389682	-0.0589189999999995
3.489415	16.58508	0.4406014	-0.10611899999999963
3.503801	16.55961	0.4406434	-0.13158900000000173
3.518187	16.528	0.4401804	-0.16319900000000231
3.532573	16.52045	0.4400285	-0.1707490000000007
3.54696	16.54329	0.440254	-0.14790900000000207
3.561346	16.55349	0.4394581	-0.13770900000000097
3.575732	16.56422	0.4404793	-0.12697900000000217
3.590118	16.58106	0.4412219	-0.11013900000000021
3.604504	16.55723	0.4411271	-0.13396900000000045
3.61889	16.54239	0.4411654	-0.14880899999999997
3.633277	16.53351	0.4408734	-0.1576890000000013
3.647663	16.51915	0.4400868	-0.17204900000000123
3.662049	16.50839	0.4401516	-0.18280900000000244
3.676435	16.49782	0.4410626	-0.1933790000000002
3.690821	16.48433	0.4420628	-0.20686900000000108
3.705207	16.50842	0.4456644	-0.18277900000000002
3.719593	16.52426	0.4464061	-0.16693899999999928
3.73398	16.5319	0.4449555	-0.15929900000000075
3.748366	16.53736	0.4405575	-0.1538390000000014
3.762752	16.54167	0.4370554	-0.14952900000000113
3.777138	16.53099	0.4363069	-0.16020900000000182
3.791524	16.52117	0.4365016	-0.17002899999999954
3.80591	16.50433	0.4360392	-0.1868690000000015
3.820297	16.51441	0.4346609	-0.17678899999999942
3.834683	16.51485	0.4343462	-0.17634900000000187
3.849069	16.54316	0.434722	-0.1480390000000007
3.863455	16.56157	0.4379463	-0.12962900000000133
3.877841	16.55221	0.4505178	-0.13898900000000225
3.892227	16.54474	0.452688	-0.14645900000000012
3.906614	16.54777	0.4486178	-0.14342900000000114
3.921	16.53729	0.4481953	-0.1539090000000023
3.935386	16.54019	0.4485806	-0.15100900000000195
3.949772	16.56199	0.4483506	-0.12920899999999946
3.964158	16.57978	0.4476036	-0.11141900000000149
3.978544	16.55669	0.4449396	-0.13450900000000132
3.99293	16.53103	0.4452538	-0.16016899999999978
4.007317	16.52157	0.4460308	-0.16962900000000047
4.021703	16.53477	0.4473718	-0.15642899999999926
4.036089	16.56272	0.4486418	-0.12847900000000223
4.050475	16.60782	0.4473679	-0.08337900000000076
4.064861	16.6436	0.4430077	-0.04759900000000172
4.079247	16.63705	0.4407181	-0.054149000000002445
4.093634	16.62991	0.4419231	-0.06128900000000215
4.10802	16.59616	0.4417331	-0.09503899999999987
4.122406	16.56519	0.4408182	-0.12600899999999982
4.136792	16.56009	0.4413744	-0.13110900000000214
4.151178	16.56905	0.4406249	-0.12214900000000029
4.165564	16.56027	0.4396051	-0.13092900000000185
4.179951	16.55761	0.4399704	-0.13358900000000062
4.194337	16.55102	0.441696	-0.14017899999999983
4.208723	16.54246	0.4426442	-0.14873900000000262
4.223109	16.52676	0.441702	-0.16443900000000156
4.237495	16.53902	0.4409176	-0.1521790000000003
4.251881	16.53195	0.4405724	-0.15924900000000264
4.266268	16.53096	0.4398381	-0.1602390000000007
4.280654	16.53976	0.4422995	-0.15143899999999988
4.29504	16.50761	0.4403891	-0.18358900000000133
4.309426	16.51681	0.4384254	-0.17438900000000146
4.323812	16.5343	0.4404769	-0.15689899999999923
4.338198	16.58891	0.442219	-0.10228900000000252
4.352584	16.62311	0.4421535	-0.06808900000000051
4.366971	16.62148	0.4404273	-0.06971900000000275
4.381357	16.59404	0.4408023	-0.09715900000000133
4.395743	16.5602	0.4409139	-0.13099900000000275
4.410129	16.54074	0.44076	-0.15045900000000145
4.424515	16.54318	0.4406213	-0.14801900000000145
4.438901	16.54761	0.4405905	-0.1435890000000022
4.453288	16.58513	0.4409182	-0.10606900000000152
4.467674	16.58511	0.4413393	-0.10608900000000077
4.48206	16.56824	0.4410135	-0.1229590000000016
4.496446	16.55322	0.4408563	-0.1379790000000014
4.510832	16.56271	0.4409685	-0.12848900000000185
4.525218	16.5718	0.4409311	-0.11939900000000137
4.539605	16.5775	0.4409206	-0.11369900000000044
4.553991	16.59538	0.4409195	-0.09581900000000232
4.568377	16.60703	0.4409198	-0.08416899999999927
4.582763	16.63061	0.4409199	-0.060589000000000226
4.597149	16.70405	0.4409199	0.012850999999997725
4.611535	17.17696	0.4409199	0.4857610000000001
4.625921	16.93273	0.4409199	0.24153099999999839
