# Supplementary material for: Molecular Scale Hydrophobicity and Adsorption Thermodynamics on Hydrophobic-Charged Surfaces
Source: ACS Nano. 2026 Feb 16;20(8):6970–82. doi: 10.1021/acsnano.5c18643 (PMC12961923; doi:10.1021/acsnano.5c18643)
Supplement: Supplementary file 2 [file nn5c18643_si_002.zip › supplementary-files/pmf/all-2ns-equilibration/gnp/simulation-1/ohs1_100ns/pmf-hb.csv]

com_nm	pmf_kcal_per_mol	error	shifted_pmf_kcal_per_mol	com_nm_5	std	hb_polar_strand
1.779207	0.0	0.0	-15.785319999999999	4.557644	0.027619	1.0571666666666664
1.793797	-1.985582	9.183483e-05	-17.770902	4.481466	0.027495	1.0519166666666666
1.808387	-3.777673	0.0005477577	-19.562993	4.372505	0.027282	1.0276666666666667
1.822976	-5.202246	0.002792667	-20.987565999999998	4.2543489999999995	0.027114999999999997	1.0326666666666666
1.837566	-6.242692	0.01258752	-22.028011999999997	4.156904	0.027576999999999997	1.0204999999999995
1.852156	-6.97668	0.04175386	-22.762	4.063322	0.027599000000000002	1.0465
1.866746	-7.457471	0.0405718	-23.242790999999997	3.9608550000000005	0.027708	1.072083333333333
1.881336	-8.024502	0.1559771	-23.809821999999997	3.863365	0.028088	1.0609166666666667
1.895926	-8.903494	0.2627952	-24.688814	3.760653	0.027612	1.0267499999999998
1.910516	-9.705967	0.3198156	-25.491287	3.654805	0.026879000000000004	1.0464166666666666
1.925106	-10.22923	0.461313	-26.01455	3.557839	0.02855	1.0473333333333332
1.939696	-10.40311	0.6530748	-26.188429999999997	3.47082	0.027487	1.0798333333333332
1.954286	-10.27969	0.8164054	-26.06501	3.3637029999999997	0.027127999999999996	1.0668333333333333
1.968875	-9.985193	0.8956458	-25.770513	3.261615	0.028449000000000002	1.0371666666666666
1.983465	-9.696601	0.8899503	-25.481921	3.16873	0.027333999999999997	1.0736666666666663
1.998055	-9.585295	0.8930303	-25.370615	3.053545	0.026948000000000003	1.0793333333333333
2.012645	-9.575891	0.9082798	-25.361210999999997	2.9607810000000003	0.027173000000000003	1.0803333333333334
2.027235	-9.510084	0.9033886	-25.295403999999998	2.860952	0.026938999999999998	1.0637499999999998
2.041825	-9.38948	0.9029804	-25.174799999999998	2.7627	0.034516000000000005	1.05675
2.056415	-9.201193	0.9026953	-24.986513	2.5883540000000003	0.030663	0.6857499999999999
2.071005	-8.988896	0.90249	-24.774216	2.484746	0.027141000000000002	0.5952499999999998
2.085595	-8.751018	0.9023931	-24.536338	2.3887959999999997	0.02515	0.5488333333333332
2.100185	-8.477957	0.9057477	-24.263277	2.308489	0.024862000000000002	0.5161666666666667
2.114775	-8.104361	0.9097432	-23.889681	2.2352830000000004	0.028013999999999997	0.5390833333333334
2.129364	-7.668227	0.9104509	-23.453547	2.118896	0.024798	0.5070833333333333
2.143954	-7.179123	0.9066184	-22.964443	2.045861	0.025297	0.4505833333333333
2.158544	-6.645851	0.9135266	-22.431171	1.9419790000000001	0.022595	0.74025
2.173134	-6.14475	0.9164749	-21.93007	1.919989	0.021515	0.7407499999999998
2.187724	-5.762566	0.9120871	-21.547886	1.8446470000000001	0.01687	0.8659166666666667
2.202314	-5.412943	0.9112212	-21.198262999999997
2.216904	-5.065618	0.9115348	-20.850938
2.231494	-4.743932	0.9114706	-20.529252
2.246084	-4.420704	0.9117128	-20.206024
2.260674	-4.075604	0.9125	-19.860923999999997
2.275263	-3.686692	0.9113733	-19.472012
2.289853	-3.219034	0.9090563	-19.004354
2.304443	-2.676015	0.9090566	-18.461335
2.319033	-2.074445	0.9096004	-17.859765
2.333623	-1.402128	0.9092631	-17.187448
2.348213	-0.76809	0.9084653	-16.55341
2.362803	-0.1173372	0.9084691	-15.902657199999998
2.377393	0.5632861	0.9080533	-15.2220339
2.391983	1.294672	0.907839	-14.490647999999998
2.406573	2.062308	0.9075209	-13.723011999999999
2.421163	2.856572	0.9071296	-12.928747999999999
2.435752	3.678785	0.9105526	-12.106535
2.450342	4.480752	0.9140525	-11.304568
2.464932	5.247818	0.9140347	-10.537502
2.479522	6.048945	0.9133811	-9.736374999999999
2.494112	6.864925	0.9135338	-8.920395
2.508702	7.707297	0.9138139	-8.078022999999998
2.523292	8.562796	0.9131622	-7.222523999999998
2.537882	9.388501	0.9105801	-6.396818999999999
2.552472	10.14812	0.9091152	-5.637199999999998
2.567062	10.86722	0.9088553	-4.918099999999999
2.581652	11.56756	0.9091193	-4.217759999999998
2.596241	12.28225	0.9091391	-3.5030699999999992
2.610831	13.00622	0.9091807	-2.779099999999998
2.625421	13.69381	0.909142	-2.0915099999999995
2.640011	14.39498	0.9077481	-1.3903399999999984
2.654601	14.96021	0.9160144	-0.8251099999999987
2.669191	15.36645	0.9142745	-0.4188699999999983
2.683781	15.67491	0.9064825	-0.11040999999999812
2.698371	16.04926	0.9120898	0.2639400000000016
2.712961	16.36545	0.9165016	0.5801300000000005
2.727551	16.53335	0.9156817	0.74803
2.74214	16.59144	0.9136892	0.80612
2.75673	16.57747	0.9134374	0.792150000000003
2.77132	16.49983	0.9134506	0.7145100000000006
2.78591	16.42453	0.9136892	0.639210000000002
2.8005	16.34533	0.9141426	0.5600100000000019
2.81509	16.24505	0.9133051	0.4597300000000004
2.82968	16.12204	0.9129822	0.3367199999999997
2.84427	16.00894	0.912859	0.22362000000000037
2.85886	15.91627	0.9125681	0.13095000000000212
2.87345	15.82252	0.9121733	0.03720000000000212
2.88804	15.77001	0.9122984	-0.01530999999999949
2.902629	15.71521	0.9153184	-0.0701099999999979
2.917219	15.65241	0.9177925	-0.13290999999999897
2.931809	15.57965	0.9171335	-0.2056699999999978
2.946399	15.5065	0.9168305	-0.27881999999999785
2.960989	15.45619	0.9171669	-0.32912999999999926
2.975579	15.43136	0.9173495	-0.35395999999999894
2.990169	15.40923	0.9184329	-0.3760899999999978
3.004759	15.39617	0.9175688	-0.389149999999999
3.019349	15.37796	0.9157689	-0.40735999999999883
3.033939	15.34193	0.91275	-0.44338999999999906
3.048528	15.30011	0.9135028	-0.4852099999999986
3.063118	15.30415	0.9138107	-0.48116999999999877
3.077708	15.3188	0.9137465	-0.46651999999999916
3.092298	15.37486	0.9134972	-0.4104599999999987
3.106888	15.41789	0.9154869	-0.3674299999999988
3.121478	15.42833	0.9191116	-0.3569899999999979
3.136068	15.38998	0.9180517	-0.39533999999999914
3.150658	15.35421	0.9174469	-0.43110999999999855
3.165248	15.34874	0.917412	-0.4365799999999993
3.179838	15.3521	0.9175656	-0.4332199999999986
3.194428	15.3831	0.9176646	-0.402219999999998
3.209017	15.38556	0.9180685	-0.3997599999999988
3.223607	15.40175	0.9173447	-0.38356999999999886
3.238197	15.42037	0.9172804	-0.36494999999999855
3.252787	15.43683	0.9169862	-0.3484899999999982
3.267377	15.43258	0.9169931	-0.35273999999999894
3.281967	15.43254	0.917161	-0.3527799999999992
3.296557	15.44996	0.9182544	-0.3353599999999979
3.311147	15.43745	0.9158986	-0.34786999999999857
3.325737	15.40498	0.9138422	-0.38033999999999857
3.340327	15.36968	0.9146299	-0.415639999999998
3.354917	15.35063	0.913945	-0.434689999999998
3.369506	15.35192	0.9142109	-0.4333999999999989
3.384096	15.38605	0.9144848	-0.39926999999999957
3.398686	15.42249	0.9156199	-0.3628299999999989
3.413276	15.4581	0.9125709	-0.32721999999999873
3.427866	15.45622	0.9102315	-0.3290999999999986
3.442456	15.42546	0.9089461	-0.3598599999999994
3.457046	15.41431	0.9100379	-0.3710099999999983
3.471636	15.37554	0.910603	-0.4097799999999978
3.486226	15.36331	0.9096457	-0.42200999999999844
3.500816	15.37284	0.9084124	-0.4124799999999986
3.515405	15.39973	0.9088367	-0.38558999999999877
3.529995	15.43308	0.9091389	-0.35223999999999833
3.544585	15.44217	0.909009	-0.34314999999999785
3.559175	15.44291	0.909242	-0.3424099999999992
3.573765	15.46365	0.9086862	-0.32166999999999923
3.588355	15.44428	0.9090083	-0.34103999999999957
3.602945	15.44088	0.9098269	-0.34443999999999875
3.617535	15.43233	0.9131546	-0.35298999999999836
3.632125	15.39578	0.9126146	-0.38953999999999844
3.646715	15.38155	0.9130112	-0.40376999999999796
3.661305	15.39757	0.9134014	-0.3877499999999987
3.675894	15.40977	0.9122034	-0.3755499999999987
3.690484	15.479	0.9113596	-0.3063199999999995
3.705074	15.52857	0.9094425	-0.2567499999999985
3.719664	15.51693	0.9096188	-0.26838999999999835
3.734254	15.49888	0.9113456	-0.2864399999999989
3.748844	15.49366	0.9133153	-0.2916599999999985
3.763434	15.48131	0.9124597	-0.3040099999999981
3.778024	15.46717	0.9118906	-0.31814999999999927
3.792614	15.49164	0.9123112	-0.2936799999999984
3.807204	15.5222	0.9104966	-0.2631199999999989
3.821793	15.52543	0.9097824	-0.2598899999999986
3.836383	15.51523	0.9108991	-0.27008999999999794
3.850973	15.52094	0.9105913	-0.26437999999999917
3.865563	15.54416	0.9104862	-0.24115999999999893
3.880153	15.57614	0.9104334	-0.20917999999999815
3.894743	15.58097	0.9099871	-0.20434999999999803
3.909333	15.58159	0.9096101	-0.2037299999999984
3.923923	15.57417	0.9123586	-0.21114999999999817
3.938513	15.53928	0.9115141	-0.24603999999999893
3.953103	15.51726	0.9108483	-0.2680599999999984
3.967693	15.51407	0.9112383	-0.27124999999999844
3.982282	15.52438	0.9107648	-0.26093999999999795
3.996872	15.51544	0.9140054	-0.2698799999999988
4.011462	15.53785	0.914316	-0.24746999999999808
4.026052	15.54136	0.9137135	-0.2439599999999995
4.040642	15.52378	0.9145273	-0.26153999999999833
4.055232	15.50258	0.9144376	-0.28273999999999866
4.069822	15.47757	0.9146167	-0.30774999999999864
4.084412	15.48252	0.914637	-0.3027999999999995
4.099002	15.49387	0.9104045	-0.2914499999999993
4.113592	15.51758	0.9101315	-0.2677399999999981
4.128182	15.49837	0.9104427	-0.28694999999999915
4.142771	15.49788	0.9103021	-0.28743999999999836
4.157361	15.50829	0.910407	-0.2770299999999981
4.171951	15.5221	0.9109366	-0.2632199999999987
4.186541	15.54149	0.9101105	-0.2438299999999991
4.201131	15.56873	0.9079705	-0.21658999999999828
4.215721	15.57662	0.9066915	-0.20869999999999855
4.230311	15.53814	0.9068416	-0.2471799999999984
4.244901	15.50593	0.9063109	-0.27938999999999936
4.259491	15.48207	0.9077703	-0.30324999999999847
4.274081	15.49881	0.9050541	-0.28650999999999804
4.28867	15.53128	0.9050413	-0.25403999999999805
4.30326	15.60051	0.9049613	-0.1848099999999988
4.31785	15.63443	0.9055108	-0.15088999999999864
4.33244	15.62149	0.9069102	-0.16382999999999903
4.34703	15.57717	0.9063721	-0.20814999999999806
4.36162	15.5627	0.9060947	-0.22261999999999915
4.37621	15.58124	0.9046371	-0.20407999999999937
4.3908	15.57729	0.908873	-0.20802999999999905
4.40539	15.62953	0.9109264	-0.15578999999999787
4.41998	15.67173	0.9100666	-0.11358999999999853
4.43457	15.69906	0.9091021	-0.08625999999999934
4.449159	15.66598	0.9096377	-0.11933999999999934
4.463749	15.65738	0.9093532	-0.12793999999999883
4.478339	15.66993	0.9093604	-0.11538999999999788
4.492929	15.68997	0.9096199	-0.09534999999999805
4.507519	15.72839	0.9097112	-0.05692999999999948
4.522109	15.73736	0.908644	-0.047959999999998004
4.536699	15.72638	0.9081523	-0.058939999999997994
4.551289	15.72821	0.9074414	-0.057109999999997996
4.565879	15.73399	0.9069081	-0.05132999999999832
4.580469	15.7478	0.9071107	-0.03751999999999889
4.595059	15.78154	0.9072938	-0.0037799999999990064
4.609648	15.82424	0.9074482	0.038920000000000954
4.624238	15.82966	0.9075211	0.04434000000000182
4.638828	15.9221	0.9075423	0.13678000000000168
4.653418	15.95406	0.907548	0.16874000000000144
4.668008	16.41096	0.9075495	0.6256400000000006
4.682598	14.92064	0.9075499	-0.8646799999999981
