# Supplementary material for: Molecular Scale Hydrophobicity and Adsorption Thermodynamics on Hydrophobic-Charged Surfaces
Source: ACS Nano. 2026 Feb 16;20(8):6970–82. doi: 10.1021/acsnano.5c18643 (PMC12961923; doi:10.1021/acsnano.5c18643)
Supplement: Supplementary file 2 [file nn5c18643_si_002.zip › supplementary-files/pmf/all-2ns-equilibration/gnp/simulation-1/ohs2_100ns/pmf-hb.csv]

com_nm	pmf_kcal_per_mol	error	shifted_pmf_kcal_per_mol	com_nm_5	std	hb_polar_strand
1.743236	0.0	0.0	-18.113494999999997	4.4980150000000005	0.028138999999999997	1.0548333333333333
1.757703	-1.831212	6.724792e-05	-19.944706999999998	4.419683999999999	0.027126	1.0551666666666666
1.77217	-3.480307	0.0004146124	-21.593801999999997	4.302375	0.027257	1.1079166666666669
1.786637	-5.050513	0.001752561	-23.164007999999995	4.2125580000000005	0.027599000000000002	1.0863333333333332
1.801104	-6.630243	0.007401103	-24.743737999999997	4.098063	0.027991000000000002	1.0706666666666669
1.815571	-8.080943	0.02315188	-26.194437999999998	4.004702	0.027112999999999998	1.10375
1.830038	-9.318522	0.03515129	-27.432016999999995	3.9037870000000003	0.027860000000000003	1.0870833333333334
1.844505	-10.38001	0.03880956	-28.493505	3.799892	0.027505	1.0676666666666663
1.858973	-11.36938	0.1360508	-29.482874999999996	3.6985940000000004	0.02715	1.0648333333333333
1.87344	-12.26376	0.1598216	-30.377254999999998	3.602144	0.027494	1.07875
1.887907	-12.92326	0.1500009	-31.036755	3.503858	0.027732	1.0683333333333331
1.902374	-13.33906	0.1480765	-31.452554999999997	3.399438	0.027042	1.1262499999999998
1.916841	-13.51896	0.1522378	-31.632454999999997	3.2969559999999998	0.027701999999999997	1.09075
1.931308	-13.51013	0.1522782	-31.623624999999997	3.197268	0.02791	1.0973333333333333
1.945775	-13.43524	0.1826459	-31.548734999999997	3.10458	0.026660000000000003	1.1019166666666664
1.960242	-13.3737	0.1979314	-31.487194999999996	3.0058529999999997	0.027001999999999998	1.116083333333333
1.97471	-13.24768	0.1850721	-31.361174999999996	2.9094990000000003	0.02694	1.10275
1.989177	-13.02599	0.1820507	-31.139484999999997	2.802342	0.026994999999999998	1.1193333333333333
2.003644	-12.69526	0.1828703	-30.808754999999998	2.7006580000000002	0.043379	1.0774166666666667
2.018111	-12.27664	0.181182	-30.390134999999997	2.5122009999999997	0.02793	1.0035
2.032578	-11.76918	0.1806833	-29.882675	2.415171	0.025627999999999998	0.9405833333333332
2.047045	-11.17519	0.1805313	-29.288684999999997	2.339686	0.027842000000000002	0.89425
2.061512	-10.56082	0.181005	-28.674314999999996	2.245902	0.025526	0.92875
2.075979	-9.960446	0.1819251	-28.073940999999998	2.147205	0.026435000000000004	0.7623333333333334
2.090447	-9.466872	0.1876002	-27.580366999999995	2.053713	0.027781999999999998	0.8810833333333333
2.104914	-9.046052	0.1869525	-27.159546999999996	1.977175	0.022015	0.7119999999999999
2.119381	-8.544768	0.1888682	-26.658262999999998	1.911086	0.018562000000000002	0.7789166666666666
2.133848	-7.94668	0.1915161	-26.060174999999997	1.872223	0.017527	0.6936666666666665
2.148315	-7.29355	0.1888283	-25.407044999999997	1.821937	0.018372	0.5714166666666667
2.162782	-6.605229	0.1886426	-24.718723999999995
2.177249	-5.893785	0.1878693	-24.007279999999998
2.191716	-5.255595	0.1971634	-23.369089999999996
2.206184	-4.731939	0.1992309	-22.845433999999997
2.220651	-4.145223	0.1925831	-22.258717999999995
2.235118	-3.478581	0.1939909	-21.592076
2.249585	-2.771307	0.1940502	-20.884801999999997
2.264052	-2.023209	0.1954249	-20.136703999999998
2.278519	-1.276277	0.1970083	-19.389771999999997
2.292986	-0.5398602	0.2077254	-18.653355199999996
2.307453	0.1245533	0.2318181	-17.988941699999998
2.321921	0.7358228	0.2313161	-17.377672199999996
2.336388	1.343111	0.2270091	-16.770383999999996
2.350855	1.949955	0.2212262	-16.163539999999998
2.365322	2.576284	0.2214224	-15.537210999999997
2.379789	3.233667	0.2277632	-14.879827999999996
2.394256	3.976839	0.2382464	-14.136655999999997
2.408723	4.798322	0.240511	-13.315172999999998
2.42319	5.667008	0.2386469	-12.446486999999998
2.437658	6.570483	0.2371753	-11.543011999999997
2.452125	7.505498	0.2368443	-10.607996999999997
2.466592	8.415814	0.2359068	-9.697680999999998
2.481059	9.311663	0.2354776	-8.801831999999997
2.495526	10.23868	0.2352633	-7.874814999999996
2.509993	11.16706	0.2352828	-6.9464349999999975
2.52446	12.10008	0.23511	-6.013414999999997
2.538927	13.05284	0.2344785	-5.060654999999997
2.553395	13.9949	0.2351427	-4.118594999999997
2.567862	14.92943	0.2378573	-3.184064999999997
2.582329	15.80331	0.2449178	-2.310184999999997
2.596796	16.64334	0.255549	-1.4701549999999983
2.611263	17.42217	0.2533419	-0.6913249999999955
2.62573	18.1187	0.2504638	0.005205000000003679
2.640197	18.78648	0.2510898	0.6729850000000042
2.654664	19.34864	0.2507629	1.2351450000000028
2.669132	19.65573	0.2505714	1.5422350000000016
2.683599	19.75487	0.2502604	1.6413750000000036
2.698066	19.7392	0.2502449	1.6257050000000035
2.712533	19.63493	0.249795	1.5214350000000039
2.727	19.51279	0.2515755	1.3992950000000022
2.741467	19.40929	0.2537554	1.2957950000000018
2.755934	19.31637	0.2523288	1.2028750000000024
2.770401	19.19431	0.2505925	1.0808150000000047
2.784869	19.03981	0.2526851	0.9263150000000024
2.799336	18.87033	0.2541724	0.7568350000000024
2.813803	18.72591	0.2520105	0.6124150000000022
2.82827	18.64413	0.2519734	0.5306350000000037
2.842737	18.54138	0.2504188	0.4278850000000034
2.857204	18.45462	0.2514966	0.3411250000000017
2.871671	18.38725	0.2523288	0.27375500000000486
2.886138	18.30868	0.252805	0.19518500000000216
2.900606	18.25384	0.2535065	0.1403450000000035
2.915073	18.22191	0.2532157	0.10841500000000437
2.92954	18.18728	0.2554985	0.07378500000000443
2.944007	18.16689	0.2547169	0.05339500000000186
2.958474	18.14596	0.246489	0.032465000000001965
2.972941	18.09325	0.2450409	-0.020244999999995628
2.987408	18.05641	0.245056	-0.057084999999997166
3.001875	18.03095	0.2449514	-0.0825449999999961
3.016343	18.03594	0.2451121	-0.07755499999999671
3.03081	18.05469	0.246066	-0.058804999999996
3.045277	18.04397	0.2453629	-0.06952499999999517
3.059744	18.04824	0.2457278	-0.06525499999999695
3.074211	18.03441	0.2470744	-0.07908499999999563
3.088678	18.0106	0.2460881	-0.10289499999999663
3.103145	18.02528	0.2459714	-0.08821499999999816
3.117612	18.06321	0.2464439	-0.05028499999999525
3.13208	18.12254	0.2473557	0.009045000000003967
3.146547	18.14713	0.2478084	0.033635000000003856
3.161014	18.17788	0.2522057	0.06438500000000147
3.175481	18.16383	0.2539406	0.050335000000004015
3.189948	18.14183	0.2528028	0.028335000000001997
3.204415	18.12405	0.2512548	0.010555000000003645
3.218882	18.1226	0.2518752	0.009105000000001695
3.233349	18.12396	0.2512526	0.0104650000000035
3.247817	18.10815	0.2489567	-0.005344999999998379
3.262284	18.09603	0.249435	-0.017464999999997843
3.276751	18.08304	0.2495728	-0.030454999999996346
3.291218	18.08928	0.2499197	-0.0242149999999981
3.305685	18.09531	0.2504586	-0.018184999999995455
3.320152	18.11051	0.2505383	-0.0029849999999953525
3.334619	18.14974	0.2494556	0.036245000000004524
3.349086	18.15481	0.2468149	0.04131500000000443
3.363554	18.10743	0.2469694	-0.00606499999999599
3.378021	18.07811	0.2478188	-0.035384999999998
3.392488	18.06333	0.2475593	-0.05016499999999624
3.406955	18.07047	0.2475459	-0.04302499999999654
3.421422	18.09674	0.2489592	-0.0167549999999963
3.435889	18.1103	0.2473167	-0.0031949999999980605
3.450356	18.13471	0.245784	0.021215000000001538
3.464823	18.14542	0.2486597	0.031925000000004644
3.479291	18.12243	0.2501772	0.008935000000004578
3.493758	18.11369	0.249509	0.00019500000000149953
3.508225	18.1074	0.249406	-0.006094999999998407
3.522692	18.08952	0.2483894	-0.023974999999996527
3.537159	18.09442	0.247662	-0.01907499999999729
3.551626	18.11656	0.2465204	0.003065000000002982
3.566093	18.10269	0.2522118	-0.010804999999997733
3.58056	18.08588	0.2577445	-0.02761499999999728
3.595028	18.06696	0.257823	-0.04653499999999511
3.609495	18.067	0.2571492	-0.04649499999999662
3.623962	18.06958	0.2553469	-0.04391499999999837
3.638429	18.08361	0.2535967	-0.02988499999999661
3.652896	18.0649	0.2501968	-0.04859499999999528
3.667363	18.0418	0.250969	-0.07169499999999829
3.68183	17.99881	0.254461	-0.11468499999999793
3.696297	17.98676	0.2554117	-0.1267349999999965
3.710765	17.98997	0.2530607	-0.12352499999999722
3.725232	18.01744	0.2532329	-0.09605499999999623
3.739699	18.01261	0.2516301	-0.10088499999999812
3.754166	18.03675	0.2487815	-0.0767449999999954
3.768633	18.02228	0.2487039	-0.09121499999999827
3.7831	18.0045	0.2480816	-0.10899499999999662
3.797567	17.98932	0.2473332	-0.12417499999999748
3.812034	18.0011	0.2477834	-0.1123949999999958
3.826502	18.03672	0.2472411	-0.07677499999999782
3.840969	18.07464	0.2477964	-0.038854999999998086
3.855436	18.08238	0.2534344	-0.03111499999999623
3.869903	18.05439	0.2575846	-0.0591049999999953
3.88437	18.04569	0.2537438	-0.06780499999999634
3.898837	18.03767	0.2531757	-0.07582499999999825
3.913304	18.04527	0.253508	-0.0682249999999982
3.927771	18.05519	0.2557038	-0.058304999999997165
3.942239	18.05686	0.25377	-0.05663499999999644
3.956706	18.06308	0.2500869	-0.050414999999997434
3.971173	18.04357	0.2454713	-0.0699249999999978
3.98564	18.01012	0.2459568	-0.10337499999999622
4.000107	18.00038	0.2472703	-0.11311499999999697
4.014574	18.01716	0.2475698	-0.09633499999999628
4.029041	18.05349	0.2464337	-0.060004999999996755
4.043508	18.09715	0.2456759	-0.01634499999999761
4.057976	18.12598	0.2459466	0.012485000000001634
4.072443	18.14203	0.246425	0.02853500000000153
4.08691	18.11381	0.2459703	0.00031500000000406203
4.101377	18.09036	0.2462186	-0.023134999999996353
4.115844	18.10738	0.2464889	-0.00611499999999765
4.130311	18.12783	0.2462964	0.014335000000002651
4.144778	18.13631	0.245631	0.022815000000004915
4.159245	18.15073	0.2475104	0.03723500000000257
4.173713	18.12979	0.2564686	0.016295000000003057
4.18818	18.08384	0.2582736	-0.02965499999999821
4.202647	18.06839	0.2591881	-0.045104999999995954
4.217114	18.04221	0.2582068	-0.07128499999999605
4.231581	18.04827	0.2591675	-0.06522499999999809
4.246048	18.03923	0.2579412	-0.07426499999999692
4.260515	18.03021	0.2543552	-0.0832849999999965
4.274982	18.02737	0.2544106	-0.08612499999999557
4.28945	18.02419	0.2545207	-0.08930499999999597
4.303917	18.02444	0.2540462	-0.08905499999999833
4.318384	18.03294	0.2543375	-0.08055499999999682
4.332851	18.04768	0.2570992	-0.06581499999999707
4.347318	18.11561	0.2575841	0.0021150000000034197
4.361785	18.13437	0.2584291	0.02087500000000375
4.376252	18.13453	0.2637999	0.0210350000000048
4.390719	18.09748	0.2663396	-0.016014999999995894
4.405186	18.07083	0.2644162	-0.042664999999995956
4.419654	18.0486	0.2642986	-0.06489499999999637
4.434121	18.049	0.2637289	-0.0644949999999973
4.448588	18.08037	0.2635412	-0.033124999999998295
4.463055	18.08547	0.2633995	-0.02802499999999597
4.477522	18.12015	0.2635679	0.006655000000002076
4.491989	18.1247	0.26345	0.011205000000003906
4.506456	18.13824	0.2644461	0.024745000000002904
4.520923	18.13493	0.2633778	0.021435000000003868
4.535391	18.14994	0.2643719	0.03644500000000406
4.549858	18.16958	0.2637198	0.05608500000000305
4.564325	18.16293	0.2634937	0.04943500000000256
4.578792	18.25145	0.2634386	0.1379550000000016
4.593259	18.38406	0.263425	0.27056500000000483
4.607726	18.27226	0.2634216	0.1587650000000025
4.622193	17.34686	0.2634207	-0.7666349999999973
