# Supplementary material for: Molecular Scale Hydrophobicity and Adsorption Thermodynamics on Hydrophobic-Charged Surfaces
Source: ACS Nano. 2026 Feb 16;20(8):6970–82. doi: 10.1021/acsnano.5c18643 (PMC12961923; doi:10.1021/acsnano.5c18643)
Supplement: Supplementary file 2 [file nn5c18643_si_002.zip › supplementary-files/pmf/all-2ns-equilibration/gnp/simulation-1/ohs3_100ns/pmf-hb.csv]

com_nm	pmf_kcal_per_mol	error	shifted_pmf_kcal_per_mol	com_nm_5	std	hb_polar_strand
1.742823	0.0	0.0	-10.906578999999999	4.504954	0.026968000000000002	1.0929166666666663
1.75728	-2.458206	5.578232e-06	-13.364785	4.421195	0.027583999999999997	1.0749166666666663
1.771736	-4.613057	4.20154e-05	-15.519635999999998	4.309145	0.026956	1.06975
1.786192	-6.385705	0.0002798336	-17.292284	4.212448999999999	0.026772000000000004	1.073
1.800648	-7.854066	0.001823158	-18.760645	4.104103	0.027252999999999996	1.1085833333333333
1.815105	-9.015821	0.0107979	-19.9224	4.005108	0.027736	1.1249166666666666
1.829561	-9.89323	0.04071603	-20.799809	3.920099	0.027267000000000003	1.0551666666666666
1.844017	-10.62775	0.03931129	-21.534329	3.808355	0.027500999999999998	1.1196666666666666
1.858473	-11.60059	0.2278034	-22.507168999999998	3.7056709999999997	0.027547000000000002	1.0335
1.87293	-12.76994	0.3047986	-23.676519	3.616994	0.026611000000000003	1.06825
1.887386	-13.85328	0.2817375	-24.759859	3.5072730000000005	0.02706	1.0712499999999998
1.901842	-14.77575	0.2670624	-25.682329	3.427061	0.027326999999999997	1.0755
1.916298	-15.52753	0.2470821	-26.434109	3.3077940000000003	0.027882999999999998	1.0693333333333332
1.930755	-16.14116	0.224378	-27.047739	3.214476	0.026909	1.069
1.945211	-16.62486	0.2219469	-27.531439	3.1180220000000003	0.026826	1.0608333333333333
1.959667	-16.92852	0.2277322	-27.835099	3.008091	0.027538999999999998	1.0425
1.974124	-17.05225	0.2303916	-27.958829	2.913718	0.026899	1.07825
1.98858	-17.07231	0.2293531	-27.978889000000002	2.8121110000000002	0.026681	1.0956666666666666
2.003036	-17.04208	0.2281713	-27.948659	2.7047790000000003	0.044076	1.12525
2.017492	-16.97181	0.2282845	-27.878389	2.614691	0.046217	1.084083333333333
2.031949	-16.85817	0.2311246	-27.764749000000002	2.4089	0.026587	1.0110833333333331
2.046405	-16.65206	0.2347195	-27.558639	2.317759	0.024657	0.9180833333333334
2.060861	-16.40251	0.2352741	-27.309089	2.2487060000000003	0.027054	0.9305
2.075317	-16.06723	0.2348707	-26.973808999999996	2.14153	0.025093	0.9124166666666668
2.089774	-15.62898	0.2350689	-26.535559	2.071221	0.022365	0.8491666666666666
2.10423	-15.1308	0.2345631	-26.037379	2.001304	0.023357	0.6952499999999999
2.118686	-14.59038	0.2358719	-25.496958999999997	1.9489740000000002	0.019325	0.8072499999999999
2.133142	-14.04108	0.2385906	-24.947658999999998	1.895319	0.019608	0.6782499999999999
2.147599	-13.43803	0.2376326	-24.344609	1.8117419999999997	0.017063	0.6101666666666666
2.162055	-12.78691	0.2400821	-23.693489
2.176511	-12.11383	0.2375655	-23.020409
2.190967	-11.42607	0.2322885	-22.332648999999996
2.205424	-10.82281	0.24228	-21.729388999999998
2.21988	-10.2375	0.2571466	-21.144078999999998
2.234336	-9.683036	0.2489751	-20.589615
2.248792	-9.145663	0.2420271	-20.052242
2.263249	-8.554697	0.2523958	-19.461275999999998
2.277705	-7.935647	0.2734449	-18.842226
2.292161	-7.184948	0.2927993	-18.091527
2.306617	-6.348443	0.3111738	-17.255021999999997
2.321074	-5.445245	0.3226576	-16.351824
2.33553	-4.475907	0.3188868	-15.382486
2.349986	-3.459305	0.3300623	-14.365884
2.364443	-2.428844	0.352145	-13.335422999999999
2.378899	-1.459896	0.3701383	-12.366475
2.393355	-0.5026116	0.369632	-11.409190599999999
2.407811	0.4754319	0.3650931	-10.431147099999999
2.422268	1.489574	0.3635557	-9.417005
2.436724	2.516806	0.3633433	-8.389772999999998
2.45118	3.5374	0.36337	-7.369178999999999
2.465636	4.599487	0.3638631	-6.307091999999999
2.480093	5.687273	0.3635579	-5.219305999999999
2.494549	6.790768	0.3648174	-4.115810999999999
2.509005	7.824253	0.3667763	-3.0823259999999992
2.523461	8.830313	0.3640163	-2.0762659999999986
2.537918	9.755984	0.3635429	-1.1505949999999991
2.552374	10.50402	0.3652182	-0.40255899999999833
2.56683	10.94462	0.3717801	0.038041000000001546
2.581286	11.07492	0.3756454	0.16834100000000163
2.595743	10.98607	0.3796827	0.07949100000000087
2.610199	10.83337	0.3681233	-0.07320899999999853
2.624655	10.70424	0.3641773	-0.2023389999999985
2.639111	10.66322	0.4281805	-0.2433589999999981
2.653568	10.81633	0.5733591	-0.09024899999999825
2.668024	11.11875	0.7107927	0.21217100000000144
2.68248	11.53929	0.7500809	0.6327110000000005
2.696937	11.92034	0.7204802	1.0137610000000006
2.711393	12.13499	0.6840541	1.2284110000000013
2.725849	12.14766	0.6766709	1.2410810000000012
2.740305	12.0425	0.6772553	1.1359210000000015
2.754762	11.85961	0.6791916	0.9530310000000011
2.769218	11.69961	0.679858	0.7930310000000009
2.783674	11.56318	0.6731449	0.6566010000000002
2.79813	11.45998	0.670669	0.5534010000000009
2.812587	11.40129	0.6724753	0.49471100000000057
2.827043	11.37272	0.6755209	0.46614100000000036
2.841499	11.34581	0.6733636	0.43923100000000126
2.855955	11.3165	0.6724328	0.40992100000000065
2.870412	11.23583	0.6731055	0.32925100000000107
2.884868	11.15901	0.6729895	0.2524310000000014
2.899324	11.05993	0.6728653	0.15335100000000068
2.91378	10.97412	0.6719104	0.0675410000000003
2.928237	10.89974	0.6721983	-0.006838999999999373
2.942693	10.85963	0.6728238	-0.046948999999999685
2.957149	10.84796	0.6716425	-0.05861899999999842
2.971605	10.83286	0.669762	-0.07371899999999876
2.986062	10.80211	0.6695934	-0.10446899999999815
3.000518	10.77658	0.6701357	-0.12999899999999975
3.014974	10.7598	0.6701132	-0.14677899999999866
3.02943	10.75746	0.6701208	-0.1491189999999989
3.043887	10.74754	0.6702431	-0.15903899999999815
3.058343	10.78811	0.6698517	-0.11846899999999927
3.072799	10.77954	0.6693907	-0.12703899999999813
3.087256	10.74544	0.6675058	-0.1611389999999986
3.101712	10.72125	0.6678113	-0.1853289999999994
3.116168	10.75364	0.6677632	-0.15293899999999816
3.130624	10.79333	0.6668122	-0.11324899999999971
3.145081	10.83657	0.6680864	-0.07000899999999888
3.159537	10.89703	0.6701355	-0.009548999999998031
3.173993	10.91124	0.6748937	0.00466100000000047
3.188449	10.87315	0.6753782	-0.033428999999998155
3.202906	10.87325	0.6747488	-0.03332899999999839
3.217362	10.87868	0.6741747	-0.027898999999999674
3.231818	10.8973	0.6746824	-0.009278999999999371
3.246274	10.95455	0.6764484	0.04797100000000043
3.260731	10.99452	0.6737828	0.08794100000000071
3.275187	10.99381	0.6645532	0.08723100000000095
3.289643	10.9874	0.6629879	0.08082100000000025
3.304099	10.9781	0.664448	0.07152100000000061
3.318556	10.96328	0.6647389	0.056701000000000334
3.333012	10.96885	0.6642299	0.06227100000000085
3.347468	10.9871	0.664331	0.08052100000000095
3.361924	11.0051	0.6665106	0.09852100000000164
3.376381	10.992	0.6683202	0.08542100000000197
3.390837	10.99546	0.6726768	0.08888100000000065
3.405293	10.97951	0.6727987	0.07293100000000052
3.41975	10.96412	0.6718093	0.05754100000000051
3.434206	10.95275	0.6713033	0.04617100000000107
3.448662	10.96272	0.6709568	0.05614100000000022
3.463118	10.97337	0.6716513	0.06679100000000027
3.477575	10.96868	0.6726487	0.06210100000000196
3.492031	10.95248	0.6718272	0.045901000000000636
3.506487	10.92878	0.6715483	0.022201000000000803
3.520943	10.92462	0.6717034	0.018041000000001972
3.5354	10.94776	0.6717907	0.04118100000000169
3.549856	11.00515	0.6728723	0.09857100000000152
3.564312	11.00399	0.6701813	0.09741100000000102
3.578768	10.97628	0.665925	0.06970100000000023
3.593225	10.9174	0.6644787	0.010821000000001746
3.607681	10.89189	0.663865	-0.014688999999998842
3.622137	10.90074	0.6644556	-0.005838999999998151
3.636593	10.93319	0.6647266	0.02661100000000083
3.65105	10.96957	0.6661826	0.06299100000000024
3.665506	11.00274	0.6676114	0.09616100000000039
3.679962	10.99096	0.6675882	0.08438100000000048
3.694418	10.98018	0.6672026	0.0736010000000018
3.708875	10.98042	0.6672201	0.0738410000000016
3.723331	10.9926	0.6675385	0.08602100000000057
3.737787	11.01957	0.666099	0.11299100000000095
3.752243	11.02954	0.6669882	0.12296100000000187
3.7667	11.0011	0.6695913	0.0945210000000003
3.781156	10.97601	0.6687141	0.06943100000000157
3.795612	10.97448	0.6710467	0.06790100000000088
3.810069	10.98647	0.67054	0.07989100000000171
3.824525	11.01665	0.6695302	0.11007100000000136
3.838981	11.0524	0.6716809	0.14582100000000153
3.853437	11.05731	0.6681994	0.1507310000000004
3.867894	11.05103	0.6648363	0.14445100000000188
3.88235	11.02612	0.6619884	0.11954100000000167
3.896806	10.99867	0.6612597	0.0920910000000017
3.911262	10.9859	0.660549	0.07932100000000197
3.925719	11.0078	0.6600058	0.10122100000000067
3.940175	11.02744	0.6614936	0.12086100000000144
3.954631	11.0518	0.663614	0.14522100000000115
3.969087	11.06677	0.666986	0.16019100000000108
3.983544	11.04831	0.6696878	0.14173100000000183
3.998	11.01994	0.6704691	0.11336100000000116
4.012456	11.01466	0.6707284	0.10808100000000032
4.026912	11.00741	0.6704963	0.10083100000000123
4.041369	11.01181	0.6683983	0.10523100000000163
4.055825	10.98959	0.6654842	0.08301100000000083
4.070281	10.96868	0.6673736	0.06210100000000196
4.084737	10.96267	0.6694449	0.056091000000000335
4.099194	10.97035	0.6689963	0.06377100000000091
4.11365	10.97639	0.6686771	0.0698110000000014
4.128106	11.00533	0.6685343	0.09875100000000181
4.142563	11.0608	0.6679028	0.1542210000000015
4.157019	11.07371	0.6671842	0.16713100000000125
4.171475	11.04367	0.6662234	0.13709100000000163
4.185931	10.97874	0.6651473	0.07216100000000125
4.200388	10.95586	0.6637954	0.049281000000000574
4.214844	10.93236	0.6647601	0.025781000000000276
4.2293	10.96742	0.6655393	0.0608410000000017
4.243756	11.00279	0.6666681	0.09621100000000027
4.258213	11.00738	0.667289	0.10080100000000058
4.272669	11.01465	0.6689124	0.1080710000000007
4.287125	10.98864	0.6732251	0.08206100000000127
4.301581	10.94583	0.6730075	0.03925100000000192
4.316038	10.91962	0.6716938	0.01304100000000119
4.330494	10.93358	0.671494	0.027001000000000275
4.34495	10.9624	0.6704513	0.055821000000001675
4.359406	10.99089	0.669221	0.08431100000000136
4.373863	10.99532	0.6687888	0.08874100000000062
4.388319	10.94207	0.6719994	0.03549100000000038
4.402775	10.92115	0.671364	0.014571000000001888
4.417231	10.91212	0.6723068	0.005541000000000906
4.431688	10.8982	0.6729231	-0.008378999999999692
4.446144	10.88199	0.6692276	-0.024588999999998862
4.4606	10.86966	0.6673446	-0.03691899999999926
4.475056	10.859	0.6660696	-0.04757899999999893
4.489513	10.83051	0.6679313	-0.07606899999999861
4.503969	10.83574	0.670106	-0.07083899999999943
4.518425	10.8601	0.6689893	-0.046478999999999715
4.532882	10.89392	0.6680857	-0.01265899999999931
4.547338	10.94333	0.6682907	0.036751000000000644
4.561794	10.96321	0.6682215	0.05663100000000121
4.57625	11.00021	0.668207	0.09363100000000024
4.590707	11.13154	0.6682038	0.2249610000000004
4.605163	10.90618	0.6682031	-0.0003989999999980398
4.619619	10.70105	0.6682029	-0.20552899999999852
