# Supplementary material for: Molecular Scale Hydrophobicity and Adsorption Thermodynamics on Hydrophobic-Charged Surfaces
Source: ACS Nano. 2026 Feb 16;20(8):6970–82. doi: 10.1021/acsnano.5c18643 (PMC12961923; doi:10.1021/acsnano.5c18643)
Supplement: Supplementary file 2 [file nn5c18643_si_002.zip › supplementary-files/pmf/all-2ns-equilibration/gnp/simulation-2/ch3_100ns/pmf-hb.csv]

com_nm	pmf_kcal_per_mol	error	shifted_pmf_kcal_per_mol	com_nm_5	std
1.80093	0.0	0.0	-26.228135999999996	4.308657	0.027238
1.812531	-0.6466684	5.643119e-06	-26.874804399999995	4.198323	0.027435
1.824133	-2.14073	2.878055e-05	-28.368865999999997	4.005105	0.027139
1.835734	-3.32516	0.000123618	-29.553295999999996	3.906447	0.027937
1.847336	-4.440563	0.0005118839	-30.668698999999997	3.8106709999999997	0.0276
1.858937	-5.488567	0.001168008	-31.716702999999995	3.703356	0.027781
1.870538	-6.45715	0.007332175	-32.685286	3.607212	0.027712999999999998
1.88214	-7.299211	0.02428307	-33.52734699999999	3.5189779999999997	0.027670999999999998
1.893741	-7.963838	0.04937147	-34.191973999999995	3.402542	0.028497
1.905343	-8.487423	0.0278489	-34.715559	3.311374	0.027301
1.916944	-9.002014	0.1294301	-35.230149999999995	3.201433	0.027772
1.928546	-9.620213	0.2184332	-35.848349	3.103757	0.028087
1.940147	-10.20096	0.2310311	-36.429095999999994	3.004102	0.026976999999999998
1.951749	-10.67241	0.210465	-36.90054599999999	2.90765	0.02762
1.96335	-11.03948	0.1968656	-37.267616	2.75474	0.03197
1.974951	-11.29897	0.1907245	-37.527105999999996	2.632468	0.030077
1.986553	-11.43616	0.1936688	-37.66429599999999	2.5100580000000003	0.028974
1.998154	-11.45009	0.1966373	-37.678225999999995	2.405541	0.027238
2.009756	-11.39206	0.2001675	-37.62019599999999	2.326705	0.025213
2.021357	-11.26235	0.1951365	-37.490486	2.2284189999999997	0.026626999999999998
2.032959	-11.12047	0.2028159	-37.348606	2.146282	0.028561000000000003
2.04456	-10.98978	0.2450301	-37.217915999999995	2.072619	0.021476
2.056162	-10.88075	0.2745476	-37.108886	2.00356	0.020587
2.067763	-10.74904	0.2769551	-36.977176	1.9491939999999999	0.019375999999999997
2.079364	-10.55677	0.2690983	-36.78490599999999	1.884352	0.018124
2.090966	-10.25948	0.2743927	-36.487615999999996
2.102567	-9.892578	0.2817288	-36.12071399999999
2.114169	-9.436213	0.277945	-35.664348999999994
2.12577	-8.972106	0.2763109	-35.200241999999996
2.137372	-8.483279	0.2753042	-34.711414999999995
2.148973	-7.999656	0.2759533	-34.227791999999994
2.160574	-7.539048	0.277545	-33.76718399999999
2.172176	-7.089127	0.2788034	-33.317263
2.183777	-6.638717	0.2772987	-32.86685299999999
2.195379	-6.16608	0.2774074	-32.39421599999999
2.20698	-5.662982	0.2814229	-31.891117999999995
2.218582	-5.129517	0.2855985	-31.357652999999996
2.230183	-4.565978	0.288822	-30.794113999999997
2.241785	-3.979143	0.2855155	-30.207278999999996
2.253386	-3.3783	0.2834557	-29.606435999999995
2.264987	-2.752895	0.285793	-28.981030999999994
2.276589	-2.184696	0.296116	-28.412831999999995
2.28819	-1.638145	0.306435	-27.866280999999997
2.299792	-1.066863	0.3151626	-27.294998999999997
2.311393	-0.4697635	0.3132893	-26.697899499999995
2.322995	0.1448661	0.311167	-26.083269899999994
2.334596	0.7875284	0.3110041	-25.440607599999996
2.346198	1.46032	0.3126796	-24.767815999999996
2.357799	2.152858	0.3119667	-24.075277999999997
2.3694	2.882106	0.3117045	-23.346029999999995
2.381002	3.609883	0.3117627	-22.618252999999996
2.392603	4.366355	0.3122065	-21.861780999999993
2.404205	5.130278	0.311611	-21.097857999999995
2.415806	5.894931	0.3115169	-20.333204999999996
2.427408	6.67411	0.3115874	-19.554025999999997
2.439009	7.473704	0.3118703	-18.754431999999994
2.450611	8.226199	0.311927	-18.001936999999998
2.462212	8.998091	0.3141779	-17.230044999999997
2.473813	9.759235	0.3154313	-16.468900999999995
2.485415	10.5458	0.3149915	-15.682335999999996
2.497016	11.34439	0.3143201	-14.883745999999995
2.508618	12.15405	0.3140294	-14.074085999999996
2.520219	12.94141	0.3138392	-13.286725999999996
2.531821	13.73473	0.313791	-12.493405999999995
2.543422	14.51854	0.3156204	-11.709595999999996
2.555024	15.26923	0.3168258	-10.958905999999995
2.566625	15.98869	0.3177577	-10.239445999999996
2.578226	16.64941	0.3177976	-9.578725999999996
2.589828	17.2718	0.3171409	-8.956335999999997
2.601429	17.86827	0.3188322	-8.359865999999997
2.613031	18.45433	0.3195592	-7.773805999999997
2.624632	19.01398	0.3196205	-7.214155999999996
2.636234	19.57071	0.3190158	-6.657425999999997
2.647835	20.12446	0.3197748	-6.1036759999999965
2.659437	20.66806	0.3180338	-5.560075999999995
2.671038	21.22877	0.3162706	-4.999365999999995
2.682639	21.74611	0.3157324	-4.482025999999994
2.694241	22.25496	0.3160943	-3.973175999999995
2.705842	22.75894	0.3144748	-3.4691959999999966
2.717444	23.19009	0.3131032	-3.0380459999999943
2.729045	23.62275	0.3131187	-2.6053859999999958
2.740647	24.04538	0.3145643	-2.182755999999994
2.752248	24.45091	0.3158799	-1.7772259999999953
2.76385	24.85239	0.3138167	-1.375745999999996
2.775451	25.25821	0.3136122	-0.9699259999999974
2.787052	25.63765	0.3146031	-0.590485999999995
2.798654	26.01746	0.3238018	-0.21067599999999587
2.810255	26.33773	0.3160635	0.10959400000000485
2.821857	26.5163	0.3169711	0.2881640000000054
2.833458	26.62704	0.3214101	0.39890400000000525
2.84506	26.63005	0.3403531	0.401914000000005
2.856661	26.53703	0.3421802	0.3088940000000058
2.868262	26.43393	0.3390775	0.20579400000000447
2.879864	26.33078	0.3384858	0.10264400000000506
2.891465	26.24862	0.3380973	0.020484000000003277
2.903067	26.17461	0.3379274	-0.05352599999999441
2.914668	26.10913	0.3379308	-0.11900599999999528
2.92627	26.03454	0.3376197	-0.19359599999999588
2.937871	25.96427	0.3369174	-0.2638659999999966
2.949473	25.91549	0.3384698	-0.3126459999999973
2.961074	25.88313	0.3369528	-0.3450059999999944
2.972675	25.84081	0.3354494	-0.3873259999999945
2.984277	25.80378	0.3353459	-0.42435599999999596
2.995878	25.76823	0.3348657	-0.4599059999999966
3.00748	25.75665	0.3348541	-0.4714859999999952
3.019081	25.75123	0.3345232	-0.47690599999999606
3.030683	25.75878	0.3353362	-0.4693559999999941
3.042284	25.78379	0.3356315	-0.4443459999999959
3.053886	25.80644	0.3355319	-0.4216959999999972
3.065487	25.81675	0.3358682	-0.4113859999999967
3.077088	25.80442	0.3359834	-0.4237159999999953
3.08869	25.81725	0.3355796	-0.4108859999999943
3.100291	25.82041	0.3354651	-0.4077259999999967
3.111893	25.82554	0.3354901	-0.4025959999999955
3.123494	25.84024	0.3358111	-0.38789599999999425
3.135096	25.87211	0.3360328	-0.3560259999999964
3.146697	25.88136	0.3359525	-0.34677599999999487
3.158299	25.87306	0.3353957	-0.35507599999999684
3.1699	25.85411	0.3350261	-0.3740259999999971
3.181501	25.85231	0.3347248	-0.37582599999999644
3.193103	25.86545	0.3353892	-0.3626859999999965
3.204704	25.88942	0.3351839	-0.33871599999999447
3.216306	25.91318	0.3347748	-0.31495599999999513
3.227907	25.94403	0.3347841	-0.2841059999999942
3.239509	25.93904	0.3356634	-0.28909599999999713
3.25111	25.96222	0.3372252	-0.26591599999999715
3.262712	25.99072	0.3396859	-0.23741599999999607
3.274313	25.98123	0.3432547	-0.24690599999999563
3.285914	25.93932	0.3386127	-0.2888159999999971
3.297516	25.93667	0.3401243	-0.29146599999999623
3.309117	25.92893	0.3428576	-0.29920599999999453
3.320719	25.92324	0.3410431	-0.30489599999999584
3.33232	25.93634	0.3404726	-0.2917959999999944
3.343922	25.95859	0.3408821	-0.26954599999999473
3.355523	25.99086	0.3422272	-0.23727599999999427
3.367125	26.00869	0.3434439	-0.21944599999999426
3.378726	26.02332	0.3430859	-0.20481599999999744
3.390327	26.01998	0.3434371	-0.20815599999999534
3.401929	26.0111	0.3427485	-0.21703599999999668
3.41353	26.01134	0.3429929	-0.2167959999999951
3.425132	26.00608	0.343291	-0.22205599999999492
3.436733	25.9992	0.3440377	-0.22893599999999736
3.448335	26.00418	0.344146	-0.22395599999999405
3.459936	25.99989	0.3393997	-0.22824599999999506
3.471537	25.9818	0.3358421	-0.2463359999999959
3.483139	25.94203	0.3355213	-0.28610599999999664
3.49474	25.92108	0.3360695	-0.3070559999999958
3.506342	25.92683	0.3363828	-0.30130599999999674
3.517943	25.92887	0.3370619	-0.2992659999999958
3.529545	25.93559	0.336377	-0.2925459999999944
3.541146	25.95348	0.3364691	-0.2746559999999967
3.552748	25.97209	0.3347032	-0.2560459999999942
3.564349	25.97678	0.3328148	-0.25135599999999414
3.57595	25.96015	0.333406	-0.26798599999999695
3.587552	25.95215	0.3332761	-0.27598599999999607
3.599153	25.95281	0.3338452	-0.2753259999999962
3.610755	25.94374	0.3337884	-0.28439599999999743
3.622356	25.94485	0.3344063	-0.2832859999999968
3.633958	25.95262	0.3330801	-0.2755159999999961
3.645559	25.96101	0.3332658	-0.267125999999994
3.657161	25.9655	0.3340269	-0.262635999999997
3.668762	25.95616	0.3341549	-0.2719759999999951
3.680363	25.95006	0.3359104	-0.2780759999999951
3.691965	25.97202	0.33537	-0.2561159999999951
3.703566	25.99925	0.3347211	-0.2288859999999957
3.715168	26.02426	0.3353014	-0.20387599999999395
3.726769	26.05519	0.3351738	-0.17294599999999605
3.738371	26.0873	0.3350455	-0.14083599999999663
3.749972	26.10639	0.3346783	-0.12174599999999458
3.761574	26.1005	0.3365005	-0.12763599999999542
3.773175	26.06465	0.3367449	-0.16348599999999536
3.784776	26.05133	0.3363612	-0.17680599999999558
3.796378	26.04203	0.3354703	-0.18610599999999522
3.807979	26.04873	0.3354229	-0.17940599999999662
3.819581	26.06551	0.3356213	-0.16262599999999594
3.831182	26.09011	0.3356315	-0.13802599999999643
3.842784	26.09461	0.3359546	-0.13352599999999626
3.854385	26.10998	0.3363386	-0.11815599999999549
3.865987	26.11875	0.3366556	-0.1093859999999971
3.877588	26.11377	0.3365523	-0.11436599999999686
3.889189	26.12939	0.3365143	-0.0987459999999949
3.900791	26.14109	0.336421	-0.08704599999999729
3.912392	26.16772	0.3364145	-0.06041599999999647
3.923994	26.18078	0.3364155	-0.04735599999999707
3.935595	26.19372	0.3368001	-0.03441599999999667
3.947197	26.1998	0.3375511	-0.02833599999999592
3.958798	26.20467	0.3371896	-0.023465999999995546
3.9704	26.17082	0.3388632	-0.05731599999999659
3.982001	26.13869	0.3407572	-0.08944599999999525
3.993602	26.11983	0.3418741	-0.10830599999999535
4.005204	26.13092	0.3410935	-0.09721599999999597
4.016805	26.12053	0.3398518	-0.10760599999999698
4.028407	26.14741	0.3398335	-0.08072599999999497
4.040008	26.16881	0.3397135	-0.059325999999995105
4.05161	26.18529	0.3396829	-0.042845999999997275
4.063211	26.21441	0.339675	-0.013725999999994798
4.074813	26.23021	0.339673	0.002074000000003906
4.086414	26.35946	0.3396725	0.13132400000000288
4.098015	26.34462	0.3396724	0.11648400000000336
4.109617	26.3797	0.3396723	0.15156400000000403
