# Supplementary material for: Molecular Scale Hydrophobicity and Adsorption Thermodynamics on Hydrophobic-Charged Surfaces
Source: ACS Nano. 2026 Feb 16;20(8):6970–82. doi: 10.1021/acsnano.5c18643 (PMC12961923; doi:10.1021/acsnano.5c18643)
Supplement: Supplementary file 2 [file nn5c18643_si_002.zip › supplementary-files/pmf/all-2ns-equilibration/gnp/simulation-2/delg.txt]

Free-energy of binding results for all directories
==================================================

Directory: ch3_100ns
---------------------------------
PMF minimum (W_min)       :  -37.678 kcal/mol
z at W_min                :    1.998 nm
Bound limits z1 – z2      :    1.958 –    2.058 nm
Bound width               :    0.101 nm
Integral  I_bound         :  1.91091e+26 nm
Integral  I_unbound       :  9.22951e-02 nm
ΔG_bind                   :  -37.497 ±  0.132 kcal/mol

Directory: oh_sam_100ns
---------------------------------
PMF minimum (W_min)       :   -1.872 kcal/mol
z at W_min                :    2.114 nm
Bound limits z1 – z2      :    2.053 –    2.256 nm
Bound width               :    0.203 nm
Integral  I_bound         :  3.52436e+00 nm
Integral  I_unbound       :  2.20945e-01 nm
ΔG_bind                   :   -1.651 ±  0.041 kcal/mol

Directory: ohs0_100ns
---------------------------------
PMF minimum (W_min)       :  -32.634 kcal/mol
z at W_min                :    1.978 nm
Bound limits z1 – z2      :    1.932 –    2.016 nm
Bound width               :    0.084 nm
Integral  I_bound         :  3.54973e+22 nm
Integral  I_unbound       :  8.43488e-02 nm
ΔG_bind                   :  -32.429 ±  0.243 kcal/mol

Directory: ohs1_100ns
---------------------------------
PMF minimum (W_min)       :  -26.664 kcal/mol
z at W_min                :    1.940 nm
Bound limits z1 – z2      :    1.909 –    2.042 nm
Bound width               :    0.133 nm
Integral  I_bound         :  2.28628e+18 nm
Integral  I_unbound       :  1.42766e-01 nm
ΔG_bind                   :  -26.362 ±  0.202 kcal/mol

Directory: ohs2_100ns
---------------------------------
PMF minimum (W_min)       :  -33.423 kcal/mol
z at W_min                :    1.956 nm
Bound limits z1 – z2      :    1.918 –    1.998 nm
Bound width               :    0.080 nm
Integral  I_bound         :  1.25034e+23 nm
Integral  I_unbound       :  7.66408e-02 nm
ΔG_bind                   :  -33.237 ±  0.422 kcal/mol

Directory: ohs3_100ns
---------------------------------
PMF minimum (W_min)       :  -28.933 kcal/mol
z at W_min                :    2.031 nm
Bound limits z1 – z2      :    1.939 –    2.063 nm
Bound width               :    0.124 nm
Integral  I_bound         :  1.05287e+20 nm
Integral  I_unbound       :  1.24797e-01 nm
ΔG_bind                   :  -28.726 ±  0.197 kcal/mol

Directory: gms0_100ns
---------------------------------
PMF minimum (W_min)       :   -0.174 kcal/mol
z at W_min                :    4.357 nm
Bound limits z1 – z2      :    3.182 –    4.608 nm
Bound width               :    1.426 nm
Integral  I_bound         :  1.35195e+00 nm
Integral  I_unbound       :  1.35937e+00 nm
ΔG_bind                   :    0.003 ±  0.002 kcal/mol

Directory: gms1_100ns
---------------------------------
PMF minimum (W_min)       :   -0.646 kcal/mol
z at W_min                :    4.636 nm
Bound limits z1 – z2      :    4.623 –    4.623 nm
Bound width               :    0.000 nm
Integral  I_bound         :  0.00000e+00 nm
Integral  I_unbound       :  0.00000e+00 nm
ΔG_bind                   :      nan ±    nan kcal/mol

Directory: gms2_100ns
---------------------------------
PMF minimum (W_min)       :   -7.748 kcal/mol
z at W_min                :    2.235 nm
Bound limits z1 – z2      :    2.130 –    2.286 nm
Bound width               :    0.156 nm
Integral  I_bound         :  4.67090e+04 nm
Integral  I_unbound       :  1.53466e-01 nm
ΔG_bind                   :   -7.527 ±  0.030 kcal/mol

Directory: gms3_100ns
---------------------------------
PMF minimum (W_min)       :  -19.431 kcal/mol
z at W_min                :    1.982 nm
Bound limits z1 – z2      :    1.959 –    2.034 nm
Bound width               :    0.075 nm
Integral  I_bound         :  6.67278e+12 nm
Integral  I_unbound       :  6.59470e-02 nm
ΔG_bind                   :  -19.225 ±  0.028 kcal/mol

Directory: nh3s0_100ns
---------------------------------
PMF minimum (W_min)       :   -4.884 kcal/mol
z at W_min                :    2.167 nm
Bound limits z1 – z2      :    2.114 –    2.207 nm
Bound width               :    0.093 nm
Integral  I_bound         :  2.10525e+02 nm
Integral  I_unbound       :  8.53602e-02 nm
ΔG_bind                   :   -4.656 ±  0.222 kcal/mol

Directory: nh3s1_100ns
---------------------------------
PMF minimum (W_min)       :   -0.149 kcal/mol
z at W_min                :    4.464 nm
Bound limits z1 – z2      :    3.062 –    4.584 nm
Bound width               :    1.522 nm
Integral  I_bound         :  1.48248e+00 nm
Integral  I_unbound       :  1.48355e+00 nm
ΔG_bind                   :    0.000 ±  0.001 kcal/mol

Directory: nh3s2_100ns
---------------------------------
PMF minimum (W_min)       :   -4.652 kcal/mol
z at W_min                :    2.206 nm
Bound limits z1 – z2      :    2.160 –    2.252 nm
Bound width               :    0.092 nm
Integral  I_bound         :  1.57105e+02 nm
Integral  I_unbound       :  8.65754e-02 nm
ΔG_bind                   :   -4.473 ±  0.096 kcal/mol

Directory: nh3s3_100ns
---------------------------------
PMF minimum (W_min)       :  -17.635 kcal/mol
z at W_min                :    2.014 nm
Bound limits z1 – z2      :    1.989 –    2.041 nm
Bound width               :    0.052 nm
Integral  I_bound         :  1.73649e+11 nm
Integral  I_unbound       :  6.28503e-02 nm
ΔG_bind                   :  -17.078 ±  0.339 kcal/mol
