# Supplementary material for: Molecular Scale Hydrophobicity and Adsorption Thermodynamics on Hydrophobic-Charged Surfaces
Source: ACS Nano. 2026 Feb 16;20(8):6970–82. doi: 10.1021/acsnano.5c18643 (PMC12961923; doi:10.1021/acsnano.5c18643)
Supplement: Supplementary file 2 [file nn5c18643_si_002.zip › supplementary-files/pmf/all-2ns-equilibration/gnp/simulation-2/delg_summary.csv]

directory	dG_bind	error
ch3_100ns	-37.497	0.132
oh_sam_100ns	-1.651	0.041
ohs0_100ns	-32.429	0.243
ohs1_100ns	-26.362	0.202
ohs2_100ns	-33.237	0.422
ohs3_100ns	-28.726	0.197
gms0_100ns	0.003	0.002
gms2_100ns	-7.527	0.03
gms3_100ns	-19.225	0.028
nh3s0_100ns	-4.656	0.222
nh3s1_100ns	0.0	0.001
nh3s2_100ns	-4.473	0.096
nh3s3_100ns	-17.078	0.339
