# Supplementary material for: Molecular Scale Hydrophobicity and Adsorption Thermodynamics on Hydrophobic-Charged Surfaces
Source: ACS Nano. 2026 Feb 16;20(8):6970–82. doi: 10.1021/acsnano.5c18643 (PMC12961923; doi:10.1021/acsnano.5c18643)
Supplement: Supplementary file 2 [file nn5c18643_si_002.zip › supplementary-files/pmf/all-2ns-equilibration/gnp/simulation-2/gms0_100ns/pmf-hb.csv]

com_nm	pmf_kcal_per_mol	error	shifted_pmf_kcal_per_mol	com_nm_5	std	mean_all	prob_interacting
1.71486	0.0	0.0	10.720548	4.493513	0.026842	1.855	0.9637
1.729375	-2.298504	0.02032735	8.422044000000001	4.385228	0.027322000000000003	1.835	0.9016
1.743889	-4.112804	0.02777519	6.607744000000001	4.295882	0.027263	1.9331	0.8799
1.758404	-5.395711	0.05194919	5.3248370000000005	4.193916000000001	0.026835	1.7552	0.9829
1.772918	-6.119222	0.1287322	4.601326000000001	4.093407	0.027718	1.9598	0.9736
1.787433	-6.306877	0.2856405	4.413671000000001	3.990007	0.027356000000000002	1.8635	0.8936
1.801947	-6.074549	0.4476204	4.645999000000001	3.887206	0.027388	1.8388	0.981
1.816462	-5.886022	0.4222936	4.834526000000001	3.7875089999999996	0.026871	2.0323	0.8221
1.830976	-6.241094	0.29055	4.4794540000000005	3.690316	0.028232	1.9267	0.9826
1.845491	-6.662079	0.2869841	4.0584690000000005	3.59861	0.027377999999999996	1.783	0.9884
1.860005	-7.081163	0.3154101	3.6393850000000008	3.489028	0.027206	1.8893	0.933
1.87452	-7.451112	0.3360114	3.2694360000000007	3.388046	0.027679000000000002	1.9366	0.9988
1.889034	-7.637927	0.3358493	3.0826210000000005	3.2968319999999998	0.027088	1.893	0.9869
1.903549	-7.788067	0.3498172	2.932481000000001	3.19176	0.026867000000000002	1.8624	0.9886
1.918064	-7.996769	0.344569	2.7237790000000013	3.098347	0.028298	1.9123	0.9835
1.932578	-8.191564	0.3388009	2.5289840000000012	3.0030099999999997	0.027666000000000003	1.7741	0.9964
1.947093	-8.5031	0.3408734	2.217448000000001	2.901355	0.026392000000000002	1.9286	1.0
1.961607	-9.076138	0.3428868	1.6444100000000006	2.797365	0.02719	1.8117	1.0
1.976122	-9.582426	0.3959859	1.138122000000001	2.704956	0.027807	1.8729	1.0
1.990636	-9.798649	0.5354061	0.9218990000000016	2.606768	0.027752	1.8929	0.983
2.005151	-9.772003	0.6550018	0.9485450000000011	2.496849	0.037614999999999996	1.9508	0.9829
2.019665	-9.621443	0.7206791	1.0991050000000016	2.393005	0.041289	1.6892	1.0
2.03418	-9.452961	0.7335213	1.2675870000000007	2.24168	0.029517	1.3522	1.0
2.048694	-9.414212	0.7819287	1.3063360000000017	2.1745900000000002	0.044746	1.4571	0.9523
2.063209	-9.642358	0.8184697	1.078190000000001	2.094478	0.028752	1.4286	1.0
2.077723	-9.872456	0.7858288	0.8480920000000012	2.0073540000000003	0.028499	1.3212	1.0
2.092238	-9.930869	0.7671899	0.7896790000000014	1.928455	0.036672	1.4483	0.8966
2.106752	-9.874271	0.7645152	0.8462770000000006	1.796359	0.029885000000000002	0.557	0.9653
2.121267	-9.719368	0.7770465	1.0011800000000015	1.7682330000000002	0.015716	1.8817	0.0799
2.135781	-9.529449	0.8279329	1.1910990000000012
2.150296	-9.270851	0.9252	1.4496970000000005
2.16481	-9.005132	0.9944317	1.7154160000000012
2.179325	-8.750911	1.007867	1.9696370000000005
2.19384	-8.553695	0.9685663	2.1668530000000015
2.208354	-8.412612	0.9211913	2.3079360000000015
2.222869	-8.218923	0.9021464	2.5016250000000007
2.237383	-7.906268	0.9342713	2.814280000000001
2.251898	-7.510778	0.9959634	3.2097700000000007
2.266412	-7.064664	1.062101	3.6558840000000012
2.280927	-6.680131	1.147845	4.040417000000001
2.295441	-6.366855	1.24192	4.353693000000001
2.309956	-6.156487	1.278246	4.564061000000001
2.32447	-5.88233	1.27276	4.838218000000001
2.338985	-5.556498	1.257959	5.1640500000000005
2.353499	-5.272008	1.252299	5.448540000000001
2.368014	-5.152406	1.253276	5.568142000000001
2.382528	-5.232381	1.262861	5.488167000000001
2.397043	-5.371815	1.284294	5.348733000000001
2.411557	-5.520156	1.319504	5.200392000000001
2.426072	-5.668018	1.370845	5.052530000000001
2.440586	-5.785262	1.429133	4.9352860000000005
2.455101	-5.928491	1.483949	4.792057000000001
2.469616	-6.080433	1.516626	4.640115000000001
2.48413	-6.236328	1.515952	4.4842200000000005
2.498645	-6.43017	1.506468	4.2903780000000005
2.513159	-6.66319	1.500201	4.057358000000001
2.527674	-6.926158	1.498689	3.794390000000001
2.542188	-7.209056	1.499182	3.5114920000000005
2.556703	-7.451548	1.494604	3.269000000000001
2.571217	-7.641146	1.48686	3.079402000000001
2.585732	-7.829322	1.482834	2.8912260000000005
2.600246	-8.00865	1.48408	2.7118980000000015
2.614761	-8.175388	1.484295	2.545160000000001
2.629275	-8.306065	1.483958	2.4144830000000006
2.64379	-8.426396	1.484341	2.2941520000000004
2.658304	-8.576082	1.490626	2.1444660000000013
2.672819	-8.73981	1.492927	1.9807380000000006
2.687333	-8.894824	1.49196	1.825724000000001
2.701848	-9.033973	1.491966	1.6865750000000013
2.716363	-9.178059	1.491868	1.5424890000000016
2.730877	-9.311423	1.491014	1.4091250000000013
2.745392	-9.442319	1.489635	1.2782290000000014
2.759906	-9.563915	1.491782	1.1566330000000011
2.774421	-9.677332	1.494271	1.043216000000001
2.788935	-9.738516	1.49417	0.9820320000000002
2.80345	-9.798185	1.493517	0.9223630000000007
2.817964	-9.819031	1.494499	0.9015170000000001
2.832479	-9.851415	1.492131	0.8691330000000015
2.846993	-9.89711	1.49253	0.8234380000000012
2.861508	-9.970534	1.495894	0.7500140000000002
2.876022	-10.04894	1.497522	0.6716080000000009
2.890537	-10.12879	1.49957	0.5917580000000005
2.905051	-10.17763	1.499201	0.5429180000000002
2.919566	-10.17986	1.499304	0.5406880000000012
2.93408	-10.1875	1.495257	0.5330480000000009
2.948595	-10.16494	1.492554	0.5556080000000012
2.963109	-10.15039	1.491605	0.570158000000001
2.977624	-10.13954	1.491622	0.5810080000000006
2.992139	-10.12893	1.491807	0.5916180000000004
3.006653	-10.11031	1.491859	0.6102380000000007
3.021168	-10.07842	1.491832	0.6421280000000014
3.035682	-10.05762	1.491676	0.6629280000000008
3.050197	-10.02058	1.492238	0.6999680000000001
3.064711	-10.02758	1.492816	0.6929680000000005
3.079226	-10.03785	1.492426	0.6826980000000002
3.09374	-10.04949	1.491501	0.6710580000000004
3.108255	-10.06826	1.491655	0.6522880000000004
3.122769	-10.09748	1.491736	0.6230680000000017
3.137284	-10.11078	1.491542	0.6097680000000008
3.151798	-10.16142	1.49154	0.5591280000000012
3.166313	-10.2269	1.491429	0.4936480000000003
3.180827	-10.29956	1.490857	0.42098800000000125
3.195342	-10.34112	1.490795	0.37942800000000076
3.209856	-10.33881	1.490965	0.38173800000000035
3.224371	-10.32248	1.491062	0.3980680000000003
3.238885	-10.30996	1.491241	0.4105880000000006
3.2534	-10.36217	1.494153	0.3583780000000001
3.267915	-10.41293	1.492859	0.3076180000000015
3.282429	-10.44076	1.492804	0.2797880000000017
3.296944	-10.47707	1.493292	0.24347800000000142
3.311458	-10.47533	1.492759	0.24521800000000127
3.325973	-10.47384	1.492888	0.2467080000000017
3.340487	-10.45101	1.494069	0.2695380000000007
3.355002	-10.46079	1.496397	0.2597580000000015
3.369516	-10.45947	1.49805	0.26107800000000125
3.384031	-10.47693	1.49685	0.24361800000000144
3.398545	-10.47843	1.496071	0.2421180000000014
3.41306	-10.47128	1.497429	0.2492680000000007
3.427574	-10.46256	1.496949	0.257988000000001
3.442089	-10.4781	1.49419	0.24244800000000133
3.456603	-10.48685	1.493617	0.2336980000000004
3.471118	-10.53403	1.494073	0.1865180000000013
3.485632	-10.56313	1.494084	0.1574180000000016
3.500147	-10.56955	1.494276	0.1509980000000013
3.514662	-10.54413	1.494152	0.17641800000000174
3.529176	-10.49278	1.493284	0.22776800000000108
3.543691	-10.47945	1.494058	0.24109800000000092
3.558205	-10.50172	1.495812	0.21882800000000024
3.57272	-10.54317	1.495047	0.17737800000000092
3.587234	-10.57206	1.495126	0.1484880000000004
3.601749	-10.60907	1.495049	0.11147800000000174
3.616263	-10.60426	1.49497	0.11628800000000084
3.630778	-10.59641	1.495361	0.1241380000000003
3.645292	-10.60238	1.495856	0.11816800000000072
3.659807	-10.59208	1.495331	0.12846800000000158
3.674321	-10.59507	1.494921	0.1254780000000011
3.688836	-10.59469	1.494984	0.1258580000000009
3.70335	-10.59792	1.494871	0.12262800000000063
3.717865	-10.59935	1.495133	0.12119800000000147
3.732379	-10.61776	1.495524	0.10278800000000032
3.746894	-10.66757	1.49602	0.0529780000000013
3.761408	-10.69142	1.495634	0.029128000000000043
3.775923	-10.72484	1.495547	-0.004291999999999518
3.790438	-10.73857	1.494995	-0.018021999999998428
3.804952	-10.73907	1.495164	-0.01852199999999904
3.819467	-10.69462	1.496448	0.025928000000000395
3.833981	-10.65337	1.500898	0.06717800000000018
3.848496	-10.66004	1.502397	0.06050800000000045
3.86301	-10.68093	1.504259	0.03961800000000082
3.877525	-10.72693	1.504877	-0.0063819999999985555
3.892039	-10.77071	1.505319	-0.050161999999998486
3.906554	-10.77482	1.50584	-0.05427199999999921
3.921068	-10.75665	1.501984	-0.036101999999999634
3.935583	-10.72839	1.495106	-0.00784199999999835
3.950097	-10.76817	1.493297	-0.04762199999999872
3.964612	-10.7829	1.492112	-0.06235199999999885
3.979126	-10.8047	1.492154	-0.08415199999999956
3.993641	-10.83094	1.492416	-0.11039199999999916
4.008155	-10.82265	1.492089	-0.10210199999999858
4.02267	-10.8091	1.493229	-0.08855199999999996
4.037184	-10.79337	1.493717	-0.07282199999999861
4.051699	-10.79712	1.494515	-0.07657199999999875
4.066214	-10.79971	1.495632	-0.0791619999999984
4.080728	-10.80273	1.495138	-0.08218199999999953
4.095243	-10.80115	1.495005	-0.08060199999999895
4.109757	-10.80334	1.494974	-0.08279199999999953
4.124272	-10.77497	1.494938	-0.05442199999999886
4.138786	-10.76342	1.496258	-0.04287199999999913
4.153301	-10.78685	1.498107	-0.06630199999999853
4.167815	-10.81809	1.500021	-0.09754199999999891
4.18233	-10.8603	1.499799	-0.13975199999999965
4.196844	-10.86412	1.500207	-0.14357199999999892
4.211359	-10.86406	1.498698	-0.14351199999999942
4.225873	-10.82728	1.498229	-0.10673199999999916
4.240388	-10.79218	1.496583	-0.07163199999999925
4.254902	-10.79131	1.494501	-0.07076199999999844
4.269417	-10.82687	1.494856	-0.1063219999999987
4.283931	-10.85	1.497239	-0.1294519999999988
4.298446	-10.86495	1.495803	-0.14440199999999948
4.312961	-10.87469	1.495597	-0.15414199999999845
4.327475	-10.85185	1.494979	-0.1313019999999998
4.34199	-10.86982	1.495761	-0.14927199999999985
4.356504	-10.89444	1.497035	-0.1738919999999986
4.371019	-10.88539	1.498405	-0.16484199999999838
4.385533	-10.87519	1.498364	-0.15464199999999906
4.400048	-10.86807	1.498439	-0.1475219999999986
4.414562	-10.83145	1.497593	-0.11090199999999939
4.429077	-10.79427	1.497064	-0.07372199999999829
4.443591	-10.7954	1.497118	-0.07485199999999992
4.458106	-10.82173	1.497684	-0.10118199999999966
4.47262	-10.86114	1.49966	-0.14059199999999983
4.487135	-10.88437	1.499374	-0.1638219999999997
4.501649	-10.88542	1.498975	-0.16487199999999902
4.516164	-10.8691	1.498928	-0.14855199999999869
4.530678	-10.79984	1.498865	-0.07929199999999881
4.545193	-10.74694	1.498855	-0.026391999999999527
4.559707	-10.67557	1.498854	0.04497800000000041
4.574222	-10.60482	1.498854	0.11572800000000072
4.588737	-10.52342	1.498854	0.19712800000000108
4.603251	-10.35486	1.498854	0.36568800000000046
