# Supplementary material for: Molecular Scale Hydrophobicity and Adsorption Thermodynamics on Hydrophobic-Charged Surfaces
Source: ACS Nano. 2026 Feb 16;20(8):6970–82. doi: 10.1021/acsnano.5c18643 (PMC12961923; doi:10.1021/acsnano.5c18643)
Supplement: Supplementary file 2 [file nn5c18643_si_002.zip › supplementary-files/pmf/all-2ns-equilibration/gnp/simulation-2/gms1_100ns/pmf-hb.csv]

com_nm	pmf_kcal_per_mol	error	shifted_pmf_kcal_per_mol	com_nm_5	std	mean_all	prob_interacting
1.846767	0.0	0.0	23.215278	4.507579	0.027252	2.0223	0.66
1.860783	-1.563943	0.006055928	21.651335000000003	4.419641	0.027864999999999997	2.0526	0.5885
1.8748	-3.333227	0.03216045	19.882051	4.3065809999999995	0.026645	2.1035	0.5244
1.888816	-4.932324	0.07332621	18.282954	4.205902	0.027433999999999997	2.0888	0.4739
1.902833	-6.318354	0.09687002	16.896924000000002	4.116117	0.027802999999999998	2.0239	0.6464
1.916849	-7.594398	0.07560169	15.620880000000001	4.027138	0.027326	2.0046	0.536
1.930865	-8.720638	0.05277183	14.494640000000002	3.903522	0.027495	2.064	0.5895
1.944882	-9.613722	0.1755661	13.601556000000002	3.81755	0.026892000000000003	1.9712	0.5797
1.958898	-10.2854	0.2663258	12.929878000000002	3.715438	0.026753	2.0803	0.5048
1.972915	-10.88013	0.2443201	12.335148000000002	3.623012	0.026918	2.0102	0.6126
1.986931	-11.54128	0.2171616	11.673998000000001	3.5139419999999997	0.027349000000000002	2.0643	0.5724
2.000947	-12.22964	0.2948254	10.985638000000002	3.408553	0.027176	2.0652	0.6009
2.014964	-12.78285	0.4511616	10.432428000000002	3.312931	0.027086000000000002	1.9878	0.7735
2.02898	-13.15471	0.5974567	10.060568000000002	3.217171	0.027167	2.0343	0.5701
2.042997	-13.40212	0.6951653	9.813158000000001	3.1089900000000004	0.027625999999999998	2.0553	0.4429
2.057013	-13.68533	0.7015932	9.529948000000001	3.010983	0.027188	1.9674	0.7104
2.071029	-14.13765	0.6485665	9.077628	2.92348	0.025992	1.9458	0.7014
2.085046	-14.64617	0.5898211	8.569108000000002	2.8254240000000004	0.026831	2.0941	0.5636
2.099062	-14.99017	0.5480992	8.225108	2.7204919999999997	0.026598	2.0032	0.5863
2.113079	-15.22145	0.546269	7.993828000000001	2.6237779999999997	0.027096	1.9653	0.5661
2.127095	-15.50688	0.5547245	7.708398000000001	2.560851	0.026474	2.0658	0.7185
2.141111	-15.87039	0.5602326	7.344888000000001	2.411481	0.03228	2.0552	0.4115
2.155128	-16.24999	0.5615781	6.965288000000001	2.317224	0.024746999999999998	1.9533	0.1596
2.169144	-16.5973	0.5594665	6.617978000000001	2.2217849999999997	0.025135	2.0016	0.0359
2.18316	-16.88781	0.557405	6.327468	2.139322	0.029675999999999998	1.9968	0.1086
2.197177	-17.10061	0.5606414	6.114668000000002	2.038102	0.033877	1.925	0.1689
2.211193	-17.22248	0.5675583	5.9927980000000005	1.97763	0.033151	2.0101	0.0061
2.22521	-17.25863	0.5689899	5.956648000000001	1.927225	0.020298	2.1017	0.0
2.239226	-17.21661	0.5631895	5.998668000000002
2.253242	-17.15793	0.5683584	6.057348000000001
2.267259	-17.20984	0.595163	6.005438000000002
2.281275	-17.41066	0.6201104	5.804618000000001
2.295292	-17.64481	0.6233627	5.570468000000002
2.309308	-17.79704	0.6218624	5.418238000000002
2.323324	-17.85301	0.617965	5.362268
2.337341	-17.89456	0.6155988	5.320718000000003
2.351357	-17.92021	0.6207423	5.2950680000000006
2.365374	-17.85418	0.6337693	5.361098000000002
2.37939	-17.72261	0.6462493	5.492668000000002
2.393406	-17.56588	0.6438162	5.6493980000000015
2.407423	-17.44539	0.641087	5.769888000000002
2.421439	-17.33819	0.6406097	5.8770880000000005
2.435456	-17.24749	0.6402395	5.967788000000002
2.449472	-17.21443	0.6402862	6.000848000000001
2.463488	-17.26439	0.6405233	5.950888000000003
2.477505	-17.40172	0.6386375	5.8135580000000004
2.491521	-17.57708	0.6432774	5.638198000000003
2.505538	-17.97601	0.650259	5.239268000000003
2.519554	-18.31306	0.6515283	4.902218000000001
2.53357	-18.67687	0.650363	4.538408
2.547587	-19.0251	0.6498204	4.190178000000003
2.561603	-19.36229	0.6499997	3.852988
2.575619	-19.66631	0.6514497	3.548968000000002
2.589636	-19.91028	0.6532841	3.304998000000001
2.603652	-20.10616	0.6563564	3.1091180000000023
2.617669	-20.23527	0.6597502	2.9800080000000015
2.631685	-20.31514	0.6597899	2.900138000000002
2.645701	-20.37477	0.6559358	2.840508
2.659718	-20.46278	0.6558117	2.7524980000000028
2.673734	-20.59294	0.6629741	2.6223380000000027
2.687751	-20.73969	0.6635006	2.475588000000002
2.701767	-20.86468	0.6654791	2.3505980000000015
2.715783	-20.97299	0.6665326	2.242288000000002
2.7298	-21.08459	0.6656132	2.130688000000003
2.743816	-21.13616	0.6650393	2.079118000000001
2.757833	-21.17931	0.6630452	2.0359680000000004
2.771849	-21.26313	0.6687357	1.952148000000001
2.785865	-21.41075	0.6762131	1.8045280000000012
2.799882	-21.574	0.6767306	1.6412779999999998
2.813898	-21.7251	0.6784685	1.4901780000000002
2.827915	-21.86661	0.6807882	1.348668
2.841931	-21.98623	0.6795725	1.2290480000000024
2.855947	-22.08422	0.6718808	1.131058000000003
2.869964	-22.16033	0.6689458	1.054948000000003
2.88398	-22.26976	0.6633981	0.9455179999999999
2.897997	-22.39401	0.6604922	0.8212679999999999
2.912013	-22.47334	0.6612081	0.7419380000000011
2.926029	-22.52862	0.6621707	0.6866580000000013
2.940046	-22.55229	0.6616916	0.6629880000000021
2.954062	-22.54908	0.660549	0.6661980000000014
2.968078	-22.56025	0.6624849	0.6550280000000015
2.982095	-22.58678	0.66478	0.6284980000000004
2.996111	-22.61081	0.6655755	0.6044680000000007
3.010128	-22.6041	0.6644624	0.6111780000000024
3.024144	-22.57779	0.6643472	0.6374880000000012
3.03816	-22.55076	0.6643346	0.664518000000001
3.052177	-22.54119	0.664701	0.6740880000000011
3.066193	-22.53794	0.6655889	0.6773380000000024
3.08021	-22.5744	0.6652827	0.6408780000000007
3.094226	-22.62769	0.6658712	0.5875880000000002
3.108242	-22.64386	0.6659956	0.5714180000000013
3.122259	-22.64884	0.6658811	0.5664380000000016
3.136275	-22.66171	0.6650584	0.5535680000000021
3.150292	-22.65902	0.6639329	0.5562579999999997
3.164308	-22.67029	0.6680776	0.544988
3.178324	-22.72937	0.669308	0.485908000000002
3.192341	-22.78882	0.6712387	0.4264580000000002
3.206357	-22.81558	0.6708902	0.3996980000000008
3.220374	-22.86052	0.6739144	0.35475800000000035
3.23439	-22.8775	0.6725184	0.33777800000000013
3.248406	-22.89171	0.6700519	0.32356800000000163
3.262423	-22.88971	0.663281	0.3255680000000005
3.276439	-22.89986	0.6536937	0.3154180000000011
3.290456	-22.9418	0.6546563	0.2734780000000008
3.304472	-22.95896	0.6558759	0.25631800000000027
3.318488	-22.95521	0.655672	0.2600680000000004
3.332505	-22.94741	0.6559626	0.267868
3.346521	-22.91316	0.6569143	0.3021180000000001
3.360537	-22.89272	0.6567181	0.3225580000000008
3.374554	-22.90594	0.6558257	0.30933800000000033
3.38857	-22.92154	0.6553068	0.29373800000000116
3.402587	-22.94599	0.655963	0.2692880000000031
3.416603	-22.95043	0.6553576	0.26484800000000064
3.430619	-22.92875	0.655132	0.28652800000000056
3.444636	-22.89275	0.6555072	0.3225280000000019
3.458652	-22.86059	0.6581801	0.354688000000003
3.472669	-22.89829	0.6613222	0.31698800000000205
3.486685	-22.92016	0.6616112	0.2951180000000022
3.500701	-22.96073	0.6613586	0.2545479999999998
3.514718	-22.99498	0.6609514	0.22029799999999966
3.528734	-23.02001	0.6610334	0.19526800000000222
3.542751	-23.01091	0.661932	0.20436800000000233
3.556767	-22.98996	0.6602165	0.22531800000000146
3.570783	-23.00036	0.6585099	0.21491800000000083
3.5848	-23.01294	0.6596605	0.20233800000000102
3.598816	-23.05576	0.6601266	0.15951800000000205
3.612833	-23.10058	0.6592525	0.11469800000000063
3.626849	-23.10812	0.6592359	0.10715800000000186
3.640865	-23.09021	0.6585284	0.1250680000000024
3.654882	-23.05568	0.6597465	0.15959800000000257
3.668898	-23.03475	0.6609928	0.18052800000000246
3.682915	-23.06033	0.6628825	0.15494800000000097
3.696931	-23.11203	0.6645292	0.10324800000000067
3.710947	-23.1567	0.6640261	0.058578000000000685
3.724964	-23.15896	0.6637012	0.05631800000000098
3.73898	-23.13472	0.6645533	0.08055799999999991
3.752996	-23.09874	0.6636014	0.11653800000000203
3.767013	-23.09169	0.6599299	0.12358800000000159
3.781029	-23.09998	0.6587627	0.11529800000000279
3.795046	-23.1671	0.6572102	0.048178000000000054
3.809062	-23.21215	0.6562961	0.0031280000000002417
3.823078	-23.20442	0.6565007	0.010858000000002477
3.837095	-23.19131	0.6574817	0.02396799999999999
3.851111	-23.18297	0.6575595	0.03230800000000045
3.865128	-23.17809	0.6562791	0.03718800000000044
3.879144	-23.17814	0.6544904	0.037138000000002336
3.89316	-23.19254	0.6536919	0.02273800000000037
3.907177	-23.20131	0.6529617	0.013968000000001979
3.921193	-23.19082	0.6532912	0.024458000000002755
3.93521	-23.19252	0.6537704	0.022758000000003165
3.949226	-23.15493	0.6535889	0.06034800000000118
3.963242	-23.15614	0.6570708	0.0591380000000008
3.977259	-23.12515	0.66008	0.09012799999999999
3.991275	-23.15779	0.6625842	0.05748800000000287
4.005292	-23.19814	0.6608838	0.017138000000002762
4.019308	-23.20862	0.6606422	0.006658000000001607
4.033324	-23.20408	0.6602794	0.011198000000000263
4.047341	-23.20167	0.6600115	0.013608000000001397
4.061357	-23.17647	0.6602437	0.03880800000000306
4.075373	-23.15755	0.6624297	0.05772800000000089
4.08939	-23.16109	0.6640162	0.0541879999999999
4.103406	-23.17361	0.6630075	0.04166800000000137
4.117423	-23.18496	0.6637311	0.030318000000001177
4.131439	-23.18378	0.6645903	0.03149800000000269
4.145455	-23.19944	0.6616074	0.01583800000000224
4.159472	-23.20275	0.6579182	0.01252799999999965
4.173488	-23.19708	0.6556548	0.018198000000001713
4.187505	-23.21868	0.6563182	-0.0034019999999976847
4.201521	-23.22827	0.6565837	-0.012991999999997006
4.215537	-23.21223	0.6572186	0.0030479999999997176
4.229554	-23.20667	0.6564634	0.008608000000002392
4.24357	-23.18025	0.6555034	0.0350280000000005
4.257587	-23.18787	0.6553339	0.02740800000000121
4.271603	-23.21149	0.6566499	0.0037880000000001246
4.285619	-23.24004	0.6574412	-0.024761999999999063
4.299636	-23.26864	0.6569964	-0.05336199999999991
4.313652	-23.28576	0.6575624	-0.07048199999999838
4.327669	-23.24931	0.6596817	-0.03403199999999984
4.341685	-23.20639	0.6556435	0.00888800000000245
4.355701	-23.15231	0.6508329	0.06296800000000147
4.369718	-23.12225	0.6519341	0.09302800000000033
4.383734	-23.13195	0.6563523	0.08332800000000162
4.397751	-23.15946	0.6591041	0.055818000000002144
4.411767	-23.18845	0.6580334	0.02682800000000185
4.425783	-23.1956	0.6571633	0.019678000000002527
4.4398	-23.20181	0.6562438	0.013468000000003144
4.453816	-23.21905	0.6552446	-0.003771999999997888
4.467832	-23.22967	0.6546224	-0.014391999999997296
4.481849	-23.24818	0.6545564	-0.03290199999999999
4.495865	-23.25993	0.6545441	-0.04465199999999925
4.509882	-23.26445	0.6545953	-0.04917199999999866
4.523898	-23.24444	0.6545995	-0.029161999999999466
4.537914	-23.22349	0.6546009	-0.00821200000000033
4.551931	-23.18961	0.6546012	0.025668000000003133
4.565947	-23.13947	0.6546012	0.0758080000000021
4.579964	-23.08921	0.6546012	0.12606800000000007
4.59398	-22.94877	0.6546012	0.26650800000000174
4.607996	-22.98275	0.6546012	0.23252800000000207
4.622013	-23.2096	0.6546012	0.0056780000000031805
4.636029	-23.86099	0.6546012	-0.6457119999999996
