# Supplementary material for: Molecular Scale Hydrophobicity and Adsorption Thermodynamics on Hydrophobic-Charged Surfaces
Source: ACS Nano. 2026 Feb 16;20(8):6970–82. doi: 10.1021/acsnano.5c18643 (PMC12961923; doi:10.1021/acsnano.5c18643)
Supplement: Supplementary file 2 [file nn5c18643_si_002.zip › supplementary-files/pmf/all-2ns-equilibration/gnp/simulation-2/gms2_100ns/pmf-hb.csv]

com_nm	pmf_kcal_per_mol	error	shifted_pmf_kcal_per_mol	com_nm_5	std	mean_all	prob_interacting
1.805471	0.0	0.0	9.320795299999999	4.547926	0.027471	1.8964	0.2978
1.819799	-2.035996	0.0004357288	7.284799299999999	4.461216	0.026441000000000003	1.8904	0.2909
1.834126	-4.108197	0.006956301	5.212598299999999	4.357789	0.027169	1.9009	0.2694
1.848453	-5.936409	0.02540731	3.3843862999999983	4.264611	0.027926	1.8541	0.2414
1.862781	-7.509286	0.05046997	1.8115092999999982	4.166226	0.027516000000000002	1.8525	0.2285
1.877108	-8.853761	0.04396824	0.4670342999999981	4.0585379999999995	0.026687	1.8536	0.3048
1.891436	-9.954079	0.089991	-0.6332837000000016	3.9639949999999997	0.027558999999999997	1.899	0.3548
1.905763	-10.78143	0.2423639	-1.4606347000000017	3.85776	0.027739999999999997	1.891	0.2906
1.920091	-11.37282	0.3989689	-2.0520247000000023	3.755357	0.026763	2.0212	0.2604
1.934418	-11.80474	0.4683859	-2.483944700000002	3.659725	0.027387	1.8353	0.2439
1.948745	-12.28617	0.4539131	-2.9653747000000017	3.5585620000000002	0.027326999999999997	1.9244	0.3029
1.963073	-12.81504	0.4129985	-3.494244700000001	3.4549309999999998	0.027176	1.897	0.293
1.9774	-13.22127	0.395978	-3.900474700000002	3.3553559999999996	0.027127999999999996	1.8496	0.263
1.991728	-13.52731	0.3996821	-4.206514700000001	3.2525310000000003	0.027114	1.8355	0.3615
2.006055	-13.80599	0.4038073	-4.485194700000001	3.151241	0.028085000000000002	1.8882	0.3395
2.020382	-14.11479	0.4125875	-4.793994700000001	3.050273	0.027460000000000002	1.8539	0.4654
2.03471	-14.52532	0.4353899	-5.204524700000002	2.965177	0.027364	1.8707	0.3266
2.049037	-15.00196	0.4456552	-5.681164700000002	2.853931	0.026911	1.8546	0.3127
2.063365	-15.38868	0.4511429	-6.067884700000002	2.770127	0.026124	1.8765	0.1681
2.077692	-15.65933	0.4592282	-6.338534700000002	2.669429	0.027082	1.9567	0.33
2.09202	-15.86173	0.4502359	-6.540934700000001	2.5166459999999997	0.028071	1.9388	0.1111
2.106347	-16.07387	0.4508994	-6.753074700000001	2.397347	0.027818	1.9737	0.0592
2.120674	-16.33509	0.4539962	-7.014294700000002	2.311872	0.022668	1.9284	0.0661
2.135002	-16.5517	0.4634468	-7.230904700000002	2.2419119999999997	0.022192	1.8013	0.038
2.149329	-16.69494	0.4765735	-7.3741447	2.1618880000000003	0.025883	1.8543	0.0441
2.163657	-16.79449	0.4801235	-7.473694700000001	2.0778689999999997	0.025252	1.972	0.0192
2.177984	-16.86217	0.4754084	-7.5413747	1.986486	0.026277999999999996	1.8687	0.0047
2.192311	-16.91385	0.4779812	-7.5930547000000015	1.9109900000000002	0.023347	1.8548	0.005
2.206639	-16.95798	0.4820528	-7.637184700000001	1.875688	0.021321	1.9921	0.0046
2.220966	-17.06096	0.4848996	-7.740164700000003
2.235294	-17.06923	0.4855628	-7.7484347000000025
2.249621	-16.97774	0.483882	-7.656944700000002
2.263949	-16.80035	0.4823484	-7.479554700000003
2.278276	-16.5992	0.4861495	-7.278404700000001
2.292603	-16.38237	0.4910544	-7.061574700000003
2.306931	-16.12522	0.4927195	-6.8044247
2.321258	-15.77739	0.4926642	-6.456594700000002
2.335586	-15.34621	0.4906219	-6.025414700000001
2.349913	-14.85711	0.4894544	-5.536314700000002
2.36424	-14.30224	0.4876145	-4.981444700000001
2.378568	-13.73654	0.4868941	-4.415744700000001
2.392895	-13.17842	0.4874677	-3.8576247000000006
2.407223	-12.64103	0.487695	-3.320234700000002
2.42155	-12.07731	0.4891383	-2.756514700000002
2.435878	-11.53282	0.4893225	-2.2120247000000006
2.450205	-10.98497	0.4874961	-1.664174700000002
2.464532	-10.49941	0.485132	-1.1786147000000007
2.47886	-10.10128	0.4883461	-0.7804847000000006
2.493187	-9.738463	0.48738	-0.41766770000000086
2.507515	-9.346038	0.4868353	-0.025242700000001506
2.521842	-8.928963	0.4866605	0.391832299999999
2.536169	-8.516887	0.4866461	0.803908299999998
2.550497	-8.096958	0.4867883	1.2238372999999978
2.564824	-7.677112	0.4877696	1.6436832999999984
2.579152	-7.244858	0.491355	2.0759372999999988
2.593479	-6.950029	0.4926606	2.3707662999999988
2.607807	-6.939274	0.5469631	2.3815212999999984
2.622134	-7.180052	0.5633509	2.1407432999999987
2.636461	-7.393628	0.5501419	1.927167299999999
2.650789	-7.53113	0.5465249	1.7896652999999985
2.665116	-7.659454	0.5450835	1.6613412999999984
2.679444	-7.778637	0.5461264	1.5421582999999988
2.693771	-7.88701	0.5475584	1.4337852999999985
2.708098	-7.984832	0.5466422	1.3359632999999986
2.722426	-8.108887	0.5379489	1.2119082999999993
2.736753	-8.265538	0.5304796	1.0552572999999992
2.751081	-8.405081	0.5301217	0.9157142999999994
2.765408	-8.538125	0.5312763	0.7826702999999977
2.779736	-8.648892	0.5324747	0.6719032999999985
2.794063	-8.721415	0.5326123	0.5993802999999982
2.80839	-8.753604	0.5325614	0.5671912999999993
2.822718	-8.801779	0.530295	0.5190162999999988
2.837045	-8.864476	0.52962	0.45631929999999876
2.851373	-8.941646	0.529011	0.37914929999999814
2.8657	-9.011963	0.5279268	0.30883229999999884
2.880027	-9.054876	0.5293763	0.2659192999999984
2.894355	-9.057789	0.5307066	0.2630062999999989
2.908682	-9.053119	0.5309066	0.267676299999998
2.92301	-9.077526	0.5367767	0.2432692999999979
2.937337	-9.116463	0.5486279	0.20433229999999902
2.951665	-9.160461	0.5468481	0.16033429999999882
2.965992	-9.183484	0.5428407	0.13731129999999858
2.980319	-9.168334	0.5422944	0.1524612999999988
2.994647	-9.161265	0.5416697	0.15953029999999835
3.008974	-9.175474	0.5415529	0.1453212999999991
3.023302	-9.191287	0.5417778	0.1295082999999977
3.037629	-9.233148	0.5420631	0.08764729999999865
3.051956	-9.239303	0.5418733	0.08149229999999896
3.066284	-9.249092	0.5414607	0.07170329999999936
3.080611	-9.219812	0.5417449	0.10098329999999933
3.094939	-9.197608	0.543269	0.12318729999999789
3.109266	-9.184196	0.5458584	0.13659929999999854
3.123594	-9.217351	0.5450132	0.10344429999999782
3.137921	-9.230812	0.5447437	0.08998329999999832
3.152248	-9.250324	0.5444622	0.07047129999999768
3.166576	-9.266498	0.5451022	0.054297299999998216
3.180903	-9.294273	0.5464886	0.02652229999999811
3.195231	-9.299919	0.546675	0.020876299999999404
3.209558	-9.331129	0.5428447	-0.01033370000000211
3.223885	-9.38988	0.5418812	-0.06908470000000122
3.238213	-9.405651	0.5427858	-0.08485570000000209
3.25254	-9.403248	0.5428821	-0.08245270000000104
3.266868	-9.390862	0.5426569	-0.0700667000000017
3.281195	-9.367772	0.5432441	-0.04697670000000187
3.295523	-9.341538	0.542878	-0.020742700000001335
3.30985	-9.326773	0.5437088	-0.005977700000000752
3.324177	-9.351235	0.545043	-0.03043970000000229
3.338505	-9.384739	0.5446961	-0.06394370000000116
3.352832	-9.412474	0.5444447	-0.091678700000001
3.36716	-9.40533	0.5449155	-0.08453470000000074
3.381487	-9.367377	0.5456352	-0.046581700000000836
3.395814	-9.311217	0.5444198	0.009578299999999373
3.410142	-9.2751	0.5419234	0.04569529999999844
3.424469	-9.3189	0.5417435	0.001895299999999267
3.438797	-9.383514	0.5417874	-0.06271870000000135
3.453124	-9.43622	0.5417234	-0.11542470000000193
3.467452	-9.447639	0.5417098	-0.126843700000002
3.481779	-9.449915	0.5407723	-0.12911970000000217
3.496106	-9.413087	0.5417908	-0.09229170000000231
3.510434	-9.437643	0.5464231	-0.116847700000001
3.524761	-9.457168	0.5466211	-0.1363727000000008
3.539089	-9.494508	0.5471057	-0.17371270000000116
3.553416	-9.514367	0.5457749	-0.19357170000000146
3.567743	-9.510566	0.545788	-0.18977070000000218
3.582071	-9.494694	0.5462482	-0.1738987000000023
3.596398	-9.45763	0.5460197	-0.13683470000000142
3.610726	-9.454093	0.5467573	-0.13329770000000174
3.625053	-9.463707	0.5463093	-0.14291170000000086
3.639381	-9.499292	0.5461664	-0.17849670000000195
3.653708	-9.504326	0.5479947	-0.18353070000000216
3.668035	-9.493132	0.5483231	-0.17233670000000068
3.682363	-9.460447	0.5483446	-0.1396517000000017
3.69669	-9.43487	0.5459992	-0.11407470000000153
3.711018	-9.441306	0.5442937	-0.1205107000000023
3.725345	-9.466492	0.5448675	-0.145696700000002
3.739672	-9.50311	0.5443746	-0.18231470000000094
3.754	-9.533196	0.5436972	-0.21240070000000166
3.768327	-9.530301	0.5433207	-0.20950570000000113
3.782655	-9.470543	0.5433281	-0.1497477000000007
3.796982	-9.398715	0.5427838	-0.0779197000000007
3.81131	-9.421855	0.5449526	-0.1010597000000022
3.825637	-9.433804	0.5460949	-0.11300870000000174
3.839964	-9.441339	0.5486764	-0.1205437000000007
3.854292	-9.45626	0.5493196	-0.13546470000000177
3.868619	-9.456665	0.5476253	-0.13586970000000065
3.882947	-9.448122	0.5480941	-0.12732670000000113
3.897274	-9.429835	0.5502914	-0.10903970000000207
3.911601	-9.423127	0.5481464	-0.10233170000000058
3.925929	-9.411474	0.5380222	-0.09067870000000156
3.940256	-9.442421	0.5371777	-0.12162570000000095
3.954584	-9.459679	0.5379761	-0.13888370000000094
3.968911	-9.450295	0.5382473	-0.129499700000002
3.983239	-9.450119	0.5379489	-0.12932370000000226
3.997566	-9.424992	0.5376069	-0.10419670000000103
4.011893	-9.427422	0.5442309	-0.1066267000000014
4.026221	-9.463015	0.5486394	-0.14221970000000184
4.040548	-9.504043	0.5492866	-0.1832477000000008
4.054876	-9.515805	0.5502282	-0.19500970000000173
4.069203	-9.502199	0.5481838	-0.1814037000000006
4.08353	-9.479314	0.5480553	-0.1585187000000019
4.097858	-9.424143	0.5485601	-0.10334770000000226
4.112185	-9.355894	0.5470146	-0.035098700000000704
4.126513	-9.3638	0.5449657	-0.043004700000000895
4.14084	-9.394177	0.5449487	-0.07338170000000233
4.155168	-9.410675	0.5452366	-0.0898797000000009
4.169495	-9.436433	0.5452369	-0.11563770000000062
4.183822	-9.433152	0.5460035	-0.1123567000000012
4.19815	-9.407471	0.5466441	-0.08667570000000069
4.212477	-9.387061	0.5439529	-0.06626570000000065
4.226805	-9.394758	0.5411702	-0.07396270000000094
4.241132	-9.385195	0.5388099	-0.06439970000000095
4.255459	-9.400913	0.5381182	-0.08011770000000062
4.269787	-9.41544	0.5390791	-0.09464470000000169
4.284114	-9.42117	0.5392775	-0.10037470000000148
4.298442	-9.417179	0.5400525	-0.09638370000000229
4.312769	-9.419513	0.5402476	-0.09871770000000168
4.327096	-9.426129	0.5399888	-0.10533370000000097
4.341424	-9.456138	0.5405933	-0.1353427000000007
4.355751	-9.45661	0.5419437	-0.13581470000000095
4.370079	-9.446049	0.543312	-0.1252537000000018
4.384406	-9.412746	0.5426122	-0.09195070000000172
4.398734	-9.371466	0.541094	-0.05067070000000129
4.413061	-9.374382	0.5428699	-0.0535867000000021
4.427388	-9.416072	0.5488946	-0.09527670000000121
4.441716	-9.473316	0.5511785	-0.15252070000000195
4.456043	-9.504441	0.5504215	-0.18364570000000136
4.470371	-9.48865	0.5502259	-0.16785470000000124
4.484698	-9.461791	0.5475401	-0.14099570000000128
4.499025	-9.43973	0.54433	-0.11893470000000228
4.513353	-9.423084	0.5430245	-0.10228870000000079
4.52768	-9.432254	0.5451345	-0.1114587000000018
4.542008	-9.441406	0.5462639	-0.12061070000000207
4.556335	-9.4368	0.5465188	-0.11600470000000129
4.570663	-9.429851	0.5453839	-0.10905570000000075
4.58499	-9.4164	0.5447212	-0.09560470000000088
4.599317	-9.382729	0.5451918	-0.06193370000000087
4.613645	-9.367814	0.5451362	-0.047018700000000635
4.627972	-9.326979	0.545124	-0.006183700000001124
4.6423	-9.057299	0.5451213	0.26349629999999813
4.656627	-8.916421	0.5451207	0.40437429999999885
