# Supplementary material for: Molecular Scale Hydrophobicity and Adsorption Thermodynamics on Hydrophobic-Charged Surfaces
Source: ACS Nano. 2026 Feb 16;20(8):6970–82. doi: 10.1021/acsnano.5c18643 (PMC12961923; doi:10.1021/acsnano.5c18643)
Supplement: Supplementary file 2 [file nn5c18643_si_002.zip › supplementary-files/pmf/all-2ns-equilibration/gnp/simulation-2/gms3_100ns/pmf-hb.csv]

com_nm	pmf_kcal_per_mol	error	shifted_pmf_kcal_per_mol	com_nm_5	std	mean_all	prob_interacting
1.811735	0.0	0.0	-2.9801275	4.510862	0.027487	2.0126	0.1276
1.8259	-3.103151	0.1570916	-6.0832785000000005	4.423922	0.026945999999999998	1.8629	0.0984
1.840065	-5.733197	0.2245113	-8.713324499999999	4.308346	0.027552999999999998	1.9844	0.1784
1.85423	-8.028934	0.2015416	-11.0090615	4.213851999999999	0.027526	1.8737	0.1536
1.868395	-10.00216	0.09778673	-12.9822875	4.112026	0.027239999999999997	1.9785	0.1134
1.88256	-11.5642	0.1592393	-14.5443275	4.023805	0.027797000000000002	1.9378	0.1296
1.896725	-12.66316	0.3720028	-15.6432875	3.913775	0.027144	1.9361	0.1673
1.91089	-13.37518	0.5223893	-16.355307500000002	3.822944	0.027476	1.9886	0.1375
1.925055	-14.02662	0.5856038	-17.0067475	3.7182209999999998	0.028033999999999996	1.873	0.1913
1.93922	-14.89183	0.6234578	-17.8719575	3.6140019999999997	0.027806	1.9296	0.1422
1.953385	-15.65391	0.611369	-18.634037499999998	3.512402	0.027607	1.9618	0.228
1.96755	-16.17963	0.6092118	-19.159757499999998	3.4190989999999997	0.027444	1.942	0.1943
1.981715	-16.45064	0.6283338	-19.4307675	3.304238	0.027248	1.9187	0.1775
1.99588	-16.44863	0.6557356	-19.428757500000003	3.216809	0.027873000000000002	1.8905	0.1968
2.010045	-16.26886	0.6594688	-19.2489875	3.122368	0.027397	1.9014	0.1817
2.02421	-16.02645	0.6492322	-19.0065775	3.018601	0.027027	1.9801	0.1371
2.038375	-15.7723	0.6498916	-18.7524275	2.918988	0.026629000000000003	1.85	0.1487
2.05254	-15.5116	0.6597162	-18.4917275	2.827834	0.026768	1.8695	0.1799
2.066705	-15.33604	0.6770551	-18.3161675	2.671191	0.044254	1.8808	0.1333
2.08087	-15.17159	0.6814135	-18.1517175	2.532718	0.028433	1.7915	0.0239
2.095035	-14.93184	0.6766233	-17.9119675	2.462894	0.025289	1.8317	0.003
2.1092	-14.65926	0.6784152	-17.639387499999998	2.378737	0.027500999999999998	1.9207	0.0051
2.123365	-14.3572	0.6795946	-17.3373275	2.280238	0.025194	1.9427	0.004
2.13753	-14.05002	0.6766281	-17.030147499999998	2.179728	0.025072	1.8607	0.0013
2.151695	-13.84065	0.6791601	-16.8207775	2.0893080000000004	0.025738	1.9573	0.0001
2.16586	-13.6853	0.6794864	-16.6654275	2.006349	0.022376	1.953	0.0
2.180025	-13.46545	0.6789647	-16.4455775	1.9606729999999999	0.018580000000000003	1.9227	0.0
2.19419	-13.16578	0.6790956	-16.1459075	1.8925619999999999	0.020003	2.0097	0.0
2.208355	-12.80431	0.6803037	-15.7844375	1.8801869999999998	0.017294	1.9872	0.0
2.22252	-12.40791	0.6802076	-15.3880375
2.236685	-12.0815	0.6764111	-15.0616275
2.25085	-11.83241	0.6794625	-14.8125375
2.265015	-11.62005	0.6803157	-14.600177500000001
2.27918	-11.35282	0.6784847	-14.3329475
2.293345	-11.02149	0.6789129	-14.0016175
2.30751	-10.65211	0.6791668	-13.6322375
2.321675	-10.23874	0.6791347	-13.2188675
2.33584	-9.80097	0.6786673	-12.7810975
2.350005	-9.3593	0.6787453	-12.3394275
2.36417	-8.915552	0.6797474	-11.8956795
2.378335	-8.480204	0.6798535	-11.4603315
2.3925	-8.064865	0.6780862	-11.0449925
2.406665	-7.626898	0.6776814	-10.607025499999999
2.42083	-7.149393	0.6759893	-10.1295205
2.434995	-6.674684	0.6740724	-9.654811500000001
2.44916	-6.161327	0.6733732	-9.1414545
2.463325	-5.62968	0.675184	-8.609807499999999
2.47749	-5.049283	0.6751496	-8.029410500000001
2.491655	-4.418327	0.6719719	-7.3984545
2.50582	-3.708644	0.6708189	-6.6887715
2.519985	-2.952926	0.6698422	-5.9330535
2.53415	-2.149901	0.6692032	-5.1300285
2.548315	-1.318282	0.6692374	-4.2984095
2.56248	-0.4989663	0.6713669	-3.4790938000000002
2.576645	0.2266551	0.6680047	-2.7534724
2.59081	0.9063375	0.6671835	-2.07379
2.604975	1.573503	0.6672425	-1.4066245
2.61914	2.184007	0.6683343	-0.7961205000000002
2.633305	2.824487	0.6687746	-0.15564050000000007
2.64747	3.453556	0.6686633	0.4734284999999998
2.661635	4.05275	0.6684779	1.0726224999999996
2.6758	4.555458	0.6683247	1.5753304999999997
2.689965	4.896515	0.6683281	1.9163875
2.70413	5.079002	0.6683268	2.0988745
2.718295	5.139546	0.668303	2.1594185
2.73246	5.116901	0.6683572	2.1367735000000003
2.746625	5.018983	0.6684148	2.0388555000000004
2.76079	4.88928	0.66922	1.9091525000000003
2.774955	4.756123	0.6702528	1.7759954999999996
2.78912	4.574231	0.6706232	1.5941035000000001
2.803285	4.401612	0.6704226	1.4214845
2.81745	4.236093	0.6709687	1.2559655000000003
2.831615	4.101831	0.6710486	1.1217034999999997
2.84578	4.004779	0.6713239	1.0246515
2.859945	3.914009	0.6690358	0.9338815
2.87411	3.812182	0.6673738	0.8320544999999999
2.888275	3.705811	0.6676109	0.7256835000000001
2.90244	3.630143	0.6696297	0.6500154999999999
2.916605	3.570253	0.668905	0.5901255000000001
2.93077	3.545451	0.6684286	0.5653234999999999
2.944935	3.521249	0.6678096	0.5411215
2.9591	3.504753	0.6669146	0.5246255
2.973265	3.46706	0.6717821	0.4869325
2.98743	3.435558	0.677592	0.45543049999999985
3.001595	3.380946	0.6768134	0.40081849999999974
3.01576	3.356962	0.6761711	0.37683449999999974
3.029925	3.343519	0.675651	0.3633915000000001
3.04409	3.347834	0.6754266	0.36770650000000016
3.058255	3.383951	0.6765194	0.4038235000000001
3.07242	3.380627	0.6740061	0.4004995
3.086585	3.367757	0.6741188	0.38762950000000007
3.10075	3.347013	0.6747571	0.3668855
3.114915	3.338528	0.6747499	0.3584005000000001
3.12908	3.345061	0.6756782	0.3649334999999998
3.143245	3.351769	0.6754521	0.37164149999999996
3.15741	3.370802	0.6729867	0.3906744999999998
3.171575	3.386778	0.6727502	0.4066505
3.18574	3.376039	0.6730753	0.39591149999999997
3.199905	3.369281	0.6735614	0.38915349999999993
3.21407	3.361905	0.6734726	0.3817775000000001
3.228235	3.356106	0.6731109	0.3759785
3.2424	3.353624	0.6724439	0.3734964999999999
3.256565	3.353308	0.6741315	0.37318050000000014
3.27073	3.341658	0.6751158	0.36153049999999975
3.284895	3.308916	0.6755687	0.32878849999999993
3.29906	3.292498	0.6755391	0.3123705000000001
3.313225	3.292008	0.6752764	0.3118805
3.32739	3.309458	0.6750333	0.32933049999999975
3.341555	3.344643	0.6747241	0.3645155
3.35572	3.382768	0.6755487	0.40264049999999996
3.369885	3.382955	0.6798064	0.4028274999999999
3.38405	3.341088	0.6810318	0.3609605
3.398215	3.309017	0.6799593	0.32888949999999983
3.41238	3.292819	0.680382	0.3126915000000001
3.426545	3.290751	0.680189	0.31062350000000016
3.44071	3.287412	0.6800354	0.30728449999999974
3.454875	3.293338	0.6776527	0.31321049999999984
3.46904	3.301963	0.6776665	0.32183550000000016
3.483205	3.272448	0.6778729	0.29232049999999976
3.49737	3.255507	0.6778517	0.2753795000000001
3.511535	3.250574	0.6777132	0.2704464999999998
3.5257	3.247819	0.6777883	0.26769149999999975
3.539865	3.233443	0.6777548	0.2533154999999998
3.55403	3.252458	0.6779074	0.2723304999999998
3.568195	3.252107	0.6763063	0.27197950000000004
3.58236	3.241536	0.6732806	0.26140849999999993
3.596525	3.240714	0.6738668	0.26058650000000005
3.61069	3.231026	0.6743082	0.2508984999999999
3.624855	3.24429	0.6744144	0.26416249999999986
3.63902	3.252572	0.6746063	0.27244449999999976
3.653185	3.272046	0.674557	0.29191849999999997
3.66735	3.273673	0.6753486	0.2935455
3.681515	3.249977	0.6757853	0.26984949999999985
3.69568	3.225853	0.6754427	0.24572549999999982
3.709845	3.211479	0.6750023	0.23135150000000015
3.72401	3.203157	0.6749538	0.2230295
3.738175	3.185395	0.6751954	0.20526750000000016
3.75234	3.192124	0.6751869	0.21199650000000014
3.766505	3.199642	0.6758654	0.21951449999999983
3.78067	3.162734	0.6758517	0.1826064999999999
3.794835	3.122092	0.6756626	0.14196449999999983
3.809	3.111539	0.6769456	0.13141150000000001
3.823165	3.099134	0.6755951	0.11900649999999979
3.83733	3.113235	0.6770378	0.13310749999999993
3.851495	3.125502	0.6770405	0.14537449999999996
3.86566	3.124438	0.6742168	0.1443105
3.879825	3.115697	0.6699768	0.1355694999999999
3.89399	3.084745	0.6676203	0.10461749999999981
3.908155	3.061153	0.6689274	0.08102549999999997
3.92232	3.063165	0.6703966	0.0830375000000001
3.936485	3.078247	0.6707698	0.09811950000000014
3.95065	3.079003	0.6671469	0.09887550000000012
3.964815	3.101625	0.6662431	0.12149749999999981
3.97898	3.12049	0.6693852	0.14036250000000017
3.993145	3.111617	0.6704171	0.13148949999999981
4.00731	3.125133	0.6697839	0.1450054999999999
4.021475	3.131408	0.6685464	0.15128049999999993
4.03564	3.145459	0.6683531	0.16533149999999974
4.049805	3.158812	0.6724434	0.17868450000000013
4.06397	3.161033	0.6736521	0.18090550000000016
4.078135	3.146941	0.6730315	0.16681349999999995
4.0923	3.143708	0.6734727	0.16358050000000013
4.106465	3.10766	0.6752865	0.12753250000000005
4.12063	3.110241	0.6749943	0.13011349999999977
4.134795	3.1216	0.6744646	0.1414724999999999
4.14896	3.145977	0.6751914	0.16584949999999976
4.163125	3.16443	0.6763035	0.1843024999999998
4.17729	3.132815	0.6758523	0.15268749999999986
4.191455	3.135419	0.6765866	0.15529150000000014
4.20562	3.131289	0.6757332	0.15116150000000017
4.219785	3.128937	0.6763742	0.14880950000000004
4.23395	3.12225	0.6743276	0.14212250000000015
4.248115	3.148975	0.6752752	0.16884750000000004
4.26228	3.133319	0.6757269	0.15319150000000015
4.276445	3.126611	0.6747009	0.1464835
4.29061	3.126133	0.6759123	0.1460054999999998
4.304775	3.122586	0.6805292	0.14245850000000004
4.31894	3.107291	0.6780481	0.12716349999999998
4.333105	3.115	0.6790272	0.13487250000000017
4.34727	3.128084	0.6774182	0.14795649999999982
4.361435	3.15646	0.6763834	0.1763325
4.3756	3.090842	0.6778376	0.11071449999999983
4.389765	3.056283	0.6796688	0.07615550000000004
4.40393	2.996255	0.6804216	0.016127500000000072
4.418095	2.957983	0.6810414	-0.02214450000000001
4.43226	2.946678	0.6807409	-0.03344950000000013
4.446425	2.961134	0.6793165	-0.018993500000000108
4.46059	2.959407	0.6782165	-0.02072049999999992
4.474755	2.947209	0.6761056	-0.03291850000000007
4.48892	2.932919	0.6770578	-0.04720849999999999
4.503085	2.931176	0.6796827	-0.04895150000000026
4.51725	2.927955	0.678911	-0.05217250000000018
4.531415	2.932094	0.678515	-0.04803349999999984
4.54558	2.932275	0.6782433	-0.047852499999999853
4.559745	2.970992	0.678105	-0.009135500000000185
4.57391	3.010836	0.6780758	0.030708499999999805
4.588075	3.052896	0.6780695	0.07276850000000001
4.60224	2.96211	0.6780681	-0.01801750000000002
4.616405	3.29575	0.6780678	0.3156224999999999
4.63057	2.785191	0.6780677	-0.19493649999999985
