# Supplementary material for: Molecular Scale Hydrophobicity and Adsorption Thermodynamics on Hydrophobic-Charged Surfaces
Source: ACS Nano. 2026 Feb 16;20(8):6970–82. doi: 10.1021/acsnano.5c18643 (PMC12961923; doi:10.1021/acsnano.5c18643)
Supplement: Supplementary file 2 [file nn5c18643_si_002.zip › supplementary-files/pmf/all-2ns-equilibration/gnp/simulation-2/nh3s0_100ns/pmf-hb.csv]

com_nm	pmf_kcal_per_mol	error	shifted_pmf_kcal_per_mol	com_nm_5	std	mean_all	prob_interacting
1.740088	0.0	0.0	10.779304999999997	4.561257	0.027257	1.2845	1.0
1.754799	-1.369377	4.471738e-08	9.409927999999997	4.469024	0.027318000000000002	1.3913	0.9995
1.769511	-2.660845	3.858764e-07	8.118459999999997	4.371628	0.027123	1.3115	1.0
1.784223	-3.768706	2.667971e-06	7.010598999999997	4.273835	0.027822000000000003	1.3714	1.0
1.798934	-4.745052	1.869449e-05	6.034252999999997	4.172733	0.027451	1.36	1.0
1.813646	-5.677105	0.0001305899	5.102199999999997	4.068818	0.027114999999999997	1.3093	1.0
1.828357	-6.577088	0.0009095626	4.202216999999997	3.972435	0.027732999999999997	1.3312	1.0
1.843069	-7.304163	0.006223911	3.4751419999999973	3.8816660000000005	0.027627999999999996	1.3193	1.0
1.85778	-7.916271	0.02485521	2.863033999999997	3.75749	0.027399	1.3483	1.0
1.872492	-8.682972	0.01698623	2.096332999999998	3.669025	0.026764999999999997	1.2713	1.0
1.887203	-9.701797	0.06298153	1.0775079999999981	3.5786239999999996	0.0275	1.3313	1.0
1.901915	-10.72279	0.08693115	0.05651499999999743	3.458447	0.026886	1.3442	1.0
1.916626	-11.61128	0.08804049	-0.8319750000000035	3.3696629999999996	0.027618	1.3323	1.0
1.931338	-12.35519	0.07482485	-1.575885000000003	3.262273	0.027602999999999996	1.338	1.0
1.946049	-12.91696	0.08043926	-2.1376550000000023	3.164866	0.027272	1.3892	1.0
1.960761	-13.3014	0.1316188	-2.522095000000002	3.05937	0.027826	1.3245	1.0
1.975472	-13.46113	0.1925786	-2.6818250000000035	2.963396	0.027034	1.3184	1.0
1.990184	-13.47746	0.2047497	-2.6981550000000034	2.869974	0.026763	1.2648	1.0
2.004895	-13.54283	0.2025066	-2.763525000000003	2.783234	0.026501	1.3591	1.0
2.019607	-13.75895	0.2240063	-2.979645000000003	2.681527	0.027357999999999997	1.362	1.0
2.034318	-14.03233	0.2617765	-3.2530250000000027	2.593089	0.025981	1.3562	1.0
2.04903	-14.27426	0.2712713	-3.4949550000000027	2.428487	0.030267000000000002	1.315	1.0
2.063741	-14.4213	0.2776637	-3.641995000000003	2.298315	0.037593	1.0835	1.0
2.078453	-14.57056	0.2817113	-3.791255000000003	2.220439	0.027906999999999998	1.2074	1.0
2.093165	-14.78838	0.2724621	-4.009075000000003	2.166284	0.022144999999999998	1.4353	1.0
2.107876	-14.99681	0.2692085	-4.217505000000003	2.075026	0.027294	1.281	1.0
2.122588	-15.18815	0.2647773	-4.408845000000003	1.976805	0.0244	1.4553	1.0
2.137299	-15.40769	0.2640977	-4.628385000000003	1.929688	0.020744	1.3736	1.0
2.152011	-15.60135	0.2626345	-4.822045000000003	1.8336990000000002	0.025472	1.3284	1.0
2.166722	-15.66297	0.2609072	-4.883665000000002
2.181434	-15.59191	0.2631785	-4.812605000000003
2.196145	-15.35034	0.2916555	-4.571035000000002
2.210857	-14.97149	0.3173499	-4.192185000000002
2.225568	-14.48011	0.322247	-3.7008050000000026
2.24028	-13.95904	0.3132326	-3.1797350000000026
2.254991	-13.39165	0.2985736	-2.612345000000003
2.269703	-12.72674	0.3143305	-1.9474350000000022
2.284414	-11.96053	0.3982677	-1.181225000000003
2.299126	-11.1436	0.4991507	-0.36429500000000203
2.313837	-10.37683	0.5559373	0.40247499999999725
2.328549	-9.766922	0.5139796	1.012382999999998
2.34326	-9.361935	0.479598	1.4173699999999965
2.357972	-9.047187	0.4540868	1.732117999999998
2.372683	-8.726491	0.4316853	2.052813999999998
2.387395	-8.363973	0.419495	2.4153319999999976
2.402106	-7.95706	0.4219587	2.822244999999997
2.416818	-7.574821	0.4239288	3.2044839999999972
2.43153	-7.235741	0.4239909	3.5435639999999973
2.446241	-6.942285	0.4237187	3.837019999999997
2.460953	-6.635803	0.4232643	4.143501999999997
2.475664	-6.311932	0.4214608	4.467372999999998
2.490376	-5.97158	0.4228301	4.807724999999997
2.505087	-5.583487	0.4390493	5.195817999999997
2.519799	-5.521363	0.5386457	5.257941999999997
2.53451	-5.947457	0.5644462	4.831847999999997
2.549222	-6.384238	0.5475384	4.395066999999997
2.563933	-6.733403	0.543532	4.045901999999997
2.578645	-7.084292	0.5427425	3.6950129999999977
2.593356	-7.379943	0.5429559	3.3993619999999973
2.608068	-7.636114	0.5432557	3.143190999999997
2.622779	-7.88394	0.5436295	2.8953649999999973
2.637491	-8.117653	0.5422429	2.6616519999999966
2.652202	-8.316767	0.5414454	2.462537999999997
2.666914	-8.50563	0.5416624	2.2736749999999972
2.681625	-8.675284	0.5419662	2.1040209999999977
2.696337	-8.822519	0.5427582	1.9567859999999975
2.711048	-8.95476	0.5410791	1.824544999999997
2.72576	-9.130505	0.5406795	1.6487999999999978
2.740472	-9.316682	0.5401877	1.4626229999999971
2.755183	-9.503827	0.5401448	1.275477999999998
2.769895	-9.649636	0.5402601	1.129668999999998
2.784606	-9.765426	0.5404725	1.0138789999999975
2.799318	-9.851401	0.54108	0.9279039999999981
2.814029	-9.920953	0.5416429	0.8583519999999965
2.828741	-10.00576	0.5387092	0.7735449999999968
2.843452	-10.11736	0.5347279	0.6619449999999976
2.858164	-10.26834	0.5329217	0.510964999999997
2.872875	-10.39265	0.5338441	0.38665499999999753
2.887587	-10.49608	0.5326931	0.28322499999999806
2.902298	-10.56682	0.5336675	0.21248499999999737
2.91701	-10.6264	0.5426194	0.15290499999999696
2.931721	-10.66784	0.5438076	0.11146499999999726
2.946433	-10.65596	0.5432135	0.12334499999999693
2.961144	-10.63821	0.5426704	0.14109499999999642
2.975856	-10.58539	0.5429627	0.19391499999999695
2.990567	-10.55168	0.543545	0.22762499999999797
3.005279	-10.54491	0.5429411	0.23439499999999747
3.01999	-10.53579	0.5429754	0.24351499999999682
3.034702	-10.51483	0.5434769	0.26447499999999735
3.049414	-10.47585	0.5433379	0.3034549999999978
3.064125	-10.44722	0.54325	0.3320849999999975
3.078837	-10.42311	0.543666	0.3561949999999978
3.093548	-10.37816	0.5440148	0.40114499999999786
3.10826	-10.35281	0.5441943	0.4264949999999974
3.122971	-10.34252	0.5391342	0.43678499999999687
3.137683	-10.39991	0.5357928	0.37939499999999704
3.152394	-10.4474	0.5365181	0.33190499999999723
3.167106	-10.4751	0.537717	0.30420499999999784
3.181817	-10.49412	0.5379518	0.2851849999999967
3.196529	-10.49104	0.5370178	0.28826499999999733
3.21124	-10.48514	0.5357805	0.2941649999999978
3.225952	-10.48873	0.5340287	0.2905749999999969
3.240663	-10.48882	0.5328115	0.2904849999999968
3.255375	-10.49798	0.53244	0.28132499999999716
3.270086	-10.51437	0.5323343	0.2649349999999977
3.284798	-10.50678	0.5318873	0.27252499999999813
3.299509	-10.4798	0.5347817	0.29950499999999813
3.314221	-10.4714	0.5388663	0.3079049999999981
3.328932	-10.49076	0.5396541	0.2885449999999974
3.343644	-10.5185	0.5400568	0.26080499999999773
3.358356	-10.49111	0.5396573	0.2881949999999964
3.373067	-10.48167	0.5396566	0.2976349999999979
3.387779	-10.47307	0.5396078	0.30623499999999737
3.40249	-10.45969	0.5387824	0.3196149999999971
3.417202	-10.457	0.5380453	0.3223049999999965
3.431913	-10.46961	0.5394331	0.30969499999999783
3.446625	-10.50528	0.5411547	0.2740249999999964
3.461336	-10.53791	0.5403731	0.24139499999999714
3.476048	-10.55507	0.5394585	0.22423499999999663
3.490759	-10.51793	0.5411794	0.26137499999999747
3.505471	-10.46002	0.5404475	0.31928499999999715
3.520182	-10.4529	0.5341184	0.3264049999999976
3.534894	-10.46988	0.5310722	0.3094249999999974
3.549605	-10.50118	0.531231	0.2781249999999975
3.564317	-10.52059	0.5313779	0.2587149999999969
3.579028	-10.51779	0.5311999	0.2615149999999975
3.59374	-10.50928	0.5303603	0.27002499999999685
3.608451	-10.50325	0.5302438	0.2760549999999977
3.623163	-10.50484	0.5338002	0.2744649999999975
3.637874	-10.53954	0.5419696	0.23976499999999668
3.652586	-10.55273	0.5479541	0.22657499999999686
3.667298	-10.56614	0.5451904	0.2131649999999965
3.682009	-10.57048	0.542145	0.20882499999999737
3.696721	-10.54025	0.5421894	0.2390549999999969
3.711432	-10.50989	0.5387056	0.26941499999999685
3.726144	-10.51546	0.5410236	0.2638449999999981
3.740855	-10.53247	0.5414712	0.24683499999999725
3.755567	-10.53656	0.541299	0.24274499999999755
3.770278	-10.54871	0.5429646	0.23059499999999744
3.78499	-10.51541	0.5433672	0.263894999999998
3.799701	-10.48515	0.5416065	0.2941549999999964
3.814413	-10.46189	0.5352366	0.3174149999999969
3.829124	-10.48446	0.5297286	0.2948449999999969
3.843836	-10.56013	0.5309788	0.21917499999999812
3.858547	-10.58162	0.5307408	0.1976849999999981
3.873259	-10.60654	0.5305132	0.1727649999999965
3.88797	-10.6425	0.5304975	0.13680499999999718
3.902682	-10.66323	0.5305546	0.11607499999999682
3.917393	-10.66606	0.5311879	0.11324499999999738
3.932105	-10.67591	0.532166	0.10339499999999724
3.946816	-10.69675	0.5330876	0.08255499999999749
3.961528	-10.69288	0.5344047	0.08642499999999664
3.976239	-10.70566	0.5333461	0.0736449999999973
3.990951	-10.69386	0.5334381	0.08544499999999644
4.005663	-10.68794	0.5339961	0.09136499999999792
4.020374	-10.69028	0.5336851	0.08902499999999769
4.035086	-10.71292	0.5341427	0.06638499999999681
4.049797	-10.73747	0.5346492	0.04183499999999718
4.064509	-10.73632	0.5364298	0.04298499999999805
4.07922	-10.71784	0.5370091	0.06146499999999655
4.093932	-10.69137	0.5359125	0.0879349999999981
4.108643	-10.65406	0.534095	0.12524499999999783
4.123355	-10.62881	0.5325777	0.1504949999999976
4.138066	-10.66277	0.5336878	0.11653499999999717
4.152778	-10.68773	0.5341169	0.09157499999999708
4.167489	-10.71949	0.5337686	0.05981499999999684
4.182201	-10.73873	0.5326786	0.04057499999999692
4.196912	-10.75087	0.5345393	0.028434999999996435
4.211624	-10.73115	0.5349246	0.04815499999999773
4.226335	-10.72096	0.533019	0.05834499999999743
4.241047	-10.70713	0.5310543	0.07217499999999788
4.255758	-10.70523	0.5313443	0.074074999999997
4.27047	-10.71694	0.5338533	0.062364999999998005
4.285181	-10.70796	0.5317807	0.07134499999999733
4.299893	-10.68112	0.5306649	0.0981849999999973
4.314605	-10.65755	0.5288885	0.12175499999999673
4.329316	-10.69112	0.5379384	0.08818499999999752
4.344028	-10.74833	0.5460529	0.030974999999997976
4.358739	-10.75387	0.548014	0.025434999999998098
4.373451	-10.7591	0.5467606	0.020204999999997142
4.388162	-10.72703	0.5439686	0.05227499999999807
4.402874	-10.70836	0.5437584	0.07094499999999648
4.417585	-10.69055	0.5393399	0.08875499999999725
4.432297	-10.71238	0.5382112	0.06692499999999768
4.447008	-10.7609	0.5396827	0.018404999999997784
4.46172	-10.78416	0.5404716	-0.004855000000002718
4.476431	-10.78997	0.5400045	-0.010665000000003033
4.491143	-10.77396	0.5409927	0.0053449999999966025
4.505854	-10.75014	0.5411517	0.02916499999999722
4.520566	-10.75068	0.5381138	0.028624999999998124
4.535277	-10.78755	0.536219	-0.008245000000002278
4.549989	-10.80976	0.5358946	-0.03045500000000345
4.5647	-10.82316	0.5371041	-0.04385500000000242
4.579412	-10.82213	0.5373913	-0.04282500000000233
4.594123	-10.80333	0.5367366	-0.024025000000003516
4.608835	-10.78191	0.5367652	-0.002605000000002633
4.623547	-10.73019	0.5367869	0.04911499999999691
4.638258	-10.65962	0.5367912	0.11968499999999693
4.65297	-10.73207	0.536792	0.04723499999999703
4.667681	-10.84333	0.5367922	-0.06402500000000266
