# Supplementary material for: Molecular Scale Hydrophobicity and Adsorption Thermodynamics on Hydrophobic-Charged Surfaces
Source: ACS Nano. 2026 Feb 16;20(8):6970–82. doi: 10.1021/acsnano.5c18643 (PMC12961923; doi:10.1021/acsnano.5c18643)
Supplement: Supplementary file 2 [file nn5c18643_si_002.zip › supplementary-files/pmf/all-2ns-equilibration/gnp/simulation-2/nh3s1_100ns/pmf-hb.csv]

com_nm	pmf_kcal_per_mol	error	shifted_pmf_kcal_per_mol	com_nm_5	std	mean_all	prob_interacting
1.834366	0.0	0.0	25.723207000000002	4.486962	0.027486	1.8056	0.4808
1.848207	-2.418392	0.115516	23.304815	4.39469	0.027819999999999998	1.8077	0.4931
1.862048	-4.89905	0.1286942	20.824157000000003	4.294472	0.027141000000000002	1.7748	0.332
1.875889	-6.826464	0.1585234	18.896743	4.192637	0.027741000000000002	1.7837	0.4848
1.88973	-8.443465	0.1736305	17.279742000000002	4.09775	0.027656	1.7937	0.5035
1.903571	-9.802133	0.1051251	15.921074000000003	3.9968769999999996	0.027267000000000003	1.7433	0.488
1.917412	-10.88258	0.1914531	14.840627000000001	3.8993029999999997	0.027221	1.7776	0.4479
1.931253	-11.69281	0.4574654	14.030397000000002	3.787571	0.027273000000000002	1.7908	0.6068
1.945094	-12.41377	0.5729293	13.309437000000003	3.6962650000000004	0.027315	1.817	0.5006
1.958935	-13.21071	0.5297794	12.512497000000002	3.592194	0.02706	1.7626	0.5092
1.972777	-14.00198	0.4729053	11.721227000000003	3.488801	0.028161000000000002	1.7755	0.6048
1.986618	-14.73631	0.4626856	10.986897000000003	3.4086790000000002	0.027042	1.784	0.5903
2.000459	-15.52069	0.5256268	10.202517000000002	3.2954589999999997	0.027255	1.7865	0.454
2.0143	-16.38873	0.5681121	9.334477000000003	3.17948	0.027755000000000002	1.8205	0.629
2.028141	-17.15496	0.5536112	8.568247000000003	3.092849	0.027353	1.762	0.6049
2.041982	-17.75929	0.5323185	7.963917000000002	2.999784	0.027122000000000004	1.739	0.6525
2.055823	-18.23129	0.5233016	7.491917000000001	2.892156	0.027018	1.7383	0.5506
2.069664	-18.62309	0.5244786	7.100117000000001	2.803964	0.027382	1.7238	0.8375
2.083505	-18.97821	0.529417	6.7449970000000015	2.702768	0.026964	1.7607	0.6644
2.097347	-19.34506	0.5352339	6.378147000000002	2.611469	0.026529	1.7769	0.6359
2.111188	-19.75796	0.5350823	5.9652470000000015	2.512118	0.027555	1.8136	0.409
2.125029	-20.18658	0.5323701	5.536627000000003	2.403323	0.028588	1.8593	0.3829
2.13887	-20.64935	0.5248246	5.073857000000004	2.253075	0.032318	1.7222	0.9992
2.152711	-21.02904	0.5331233	4.694167000000004	2.185477	0.027402999999999997	1.6508	1.0
2.166552	-21.24031	0.5775394	4.482897000000001	2.135618	0.027904	1.6178	0.9924
2.180393	-21.30565	0.6218412	4.417557000000002	2.043527	0.020747	1.7167	1.0
2.194234	-21.29705	0.6415422	4.4261570000000034	1.962705	0.034517	1.821	1.0
2.208075	-21.25438	0.630292	4.468827000000001	1.914216	0.020006	1.6927	1.0
2.221916	-21.14404	0.6274169	4.579167000000002
2.235758	-20.89674	0.6536505	4.826467000000001
2.249599	-20.50087	0.6772347	5.222337000000003
2.26344	-20.02896	0.6775726	5.694247000000001
2.277281	-19.58442	0.6606419	6.138787000000001
2.291122	-19.23853	0.652303	6.484677000000001
2.304963	-18.95093	0.648875	6.7722770000000025
2.318804	-18.78531	0.6673375	6.937897000000003
2.332645	-18.86228	0.6796997	6.860927000000004
2.346486	-19.18515	0.6698704	6.538057000000002
2.360327	-19.4348	0.6528762	6.288407000000003
2.374169	-19.60614	0.6524785	6.117067000000002
2.38801	-19.77776	0.6532521	5.9454470000000015
2.401851	-19.94281	0.6534772	5.780397000000001
2.415692	-20.13565	0.6534672	5.587557000000004
2.429533	-20.32466	0.6532626	5.398547000000001
2.443374	-20.5426	0.6534846	5.180607000000002
2.457215	-20.72878	0.6560389	4.994427000000002
2.471056	-20.89886	0.6592758	4.824347000000003
2.484897	-21.09271	0.6607836	4.630497000000002
2.498738	-21.29657	0.6598674	4.426637000000003
2.51258	-21.46134	0.6591144	4.261867000000002
2.526421	-21.61884	0.6590216	4.104367000000003
2.540262	-21.77843	0.659848	3.944777000000002
2.554103	-21.94432	0.6612694	3.778887000000001
2.567944	-22.1552	0.6615668	3.5680070000000015
2.581785	-22.42389	0.6598206	3.299317000000002
2.595626	-22.65701	0.6584271	3.0661970000000025
2.609467	-22.86948	0.6592328	2.853727000000003
2.623308	-23.05119	0.657758	2.672017000000004
2.637149	-23.22963	0.6572884	2.493577000000002
2.650991	-23.39089	0.6572513	2.3323170000000033
2.664832	-23.54663	0.6567985	2.1765770000000018
2.678673	-23.67777	0.6570907	2.0454370000000033
2.692514	-23.80198	0.6588059	1.9212270000000018
2.706355	-23.91774	0.6590041	1.8054670000000037
2.720196	-23.98975	0.6597091	1.7334570000000014
2.734037	-24.0645	0.6588208	1.6587070000000033
2.747878	-24.14779	0.6501463	1.5754170000000016
2.761719	-24.24957	0.6457584	1.4736370000000036
2.775561	-24.37365	0.644963	1.3495570000000008
2.789402	-24.51798	0.6450053	1.2052270000000007
2.803243	-24.6371	0.645688	1.086107000000002
2.817084	-24.75273	0.6456636	0.9704770000000025
2.830925	-24.85148	0.6456674	0.8717270000000035
2.844766	-24.92089	0.6457772	0.8023170000000022
2.858607	-24.99231	0.6464345	0.7308970000000024
2.872448	-25.07443	0.6454983	0.6487770000000026
2.886289	-25.14177	0.6449858	0.5814370000000011
2.90013	-25.18482	0.6453032	0.5383870000000037
2.913972	-25.20727	0.645365	0.515937000000001
2.927813	-25.21861	0.6455216	0.5045970000000004
2.941654	-25.21497	0.646242	0.5082370000000012
2.955495	-25.24072	0.6485851	0.48248700000000255
2.969336	-25.28471	0.6490454	0.4384970000000017
2.983177	-25.30647	0.6487913	0.41673700000000125
2.997018	-25.3097	0.648961	0.41350700000000273
3.010859	-25.28537	0.649204	0.4378370000000018
3.0247	-25.25725	0.6482156	0.46595700000000306
3.038541	-25.23061	0.6472703	0.4925970000000035
3.052383	-25.24885	0.6500933	0.47435700000000125
3.066224	-25.29229	0.6536879	0.4309170000000009
3.080065	-25.34241	0.6530935	0.38079700000000116
3.093906	-25.38641	0.6526032	0.3367970000000007
3.107747	-25.41184	0.6546705	0.3113670000000006
3.121588	-25.41014	0.6524492	0.31306700000000376
3.135429	-25.42682	0.6496979	0.29638700000000284
3.14927	-25.4558	0.6474067	0.26740700000000217
3.163111	-25.47724	0.6460586	0.24596700000000382
3.176952	-25.51222	0.6470783	0.21098700000000292
3.190794	-25.53622	0.6467167	0.186987000000002
3.204635	-25.5417	0.6487356	0.18150700000000342
3.218476	-25.55783	0.6493914	0.165377000000003
3.232317	-25.5666	0.6506536	0.15660700000000105
3.246158	-25.57368	0.6510334	0.14952700000000263
3.259999	-25.59448	0.6506836	0.12872700000000137
3.27384	-25.62639	0.6505898	0.09681700000000149
3.287681	-25.64164	0.6505832	0.08156700000000328
3.301522	-25.64197	0.6506866	0.08123700000000156
3.315363	-25.62936	0.6503119	0.09384700000000379
3.329205	-25.5964	0.6489109	0.126807000000003
3.343046	-25.54738	0.6518901	0.17582700000000173
3.356887	-25.53365	0.6561048	0.18955700000000064
3.370728	-25.55859	0.6625203	0.16461700000000334
3.384569	-25.629	0.6621872	0.09420700000000082
3.39841	-25.67492	0.662138	0.04828700000000197
3.412251	-25.70043	0.6624245	0.02277700000000138
3.426092	-25.70876	0.6626092	0.014447000000000543
3.439933	-25.7055	0.6607159	0.01770700000000147
3.453775	-25.70884	0.6586169	0.014367000000003571
3.467616	-25.68491	0.6553327	0.03829700000000358
3.481457	-25.6762	0.652843	0.04700700000000069
3.495298	-25.68308	0.6538834	0.0401270000000018
3.509139	-25.66867	0.6547497	0.05453700000000339
3.52298	-25.64607	0.6541169	0.07713700000000046
3.536821	-25.68923	0.6559278	0.0339770000000037
3.550662	-25.70544	0.659548	0.017767000000002753
3.564503	-25.73999	0.6641546	-0.01678299999999666
3.578344	-25.75398	0.6664761	-0.030772999999996387
3.592186	-25.74978	0.6640455	-0.02657299999999907
3.606027	-25.72421	0.665444	-0.0010029999999972006
3.619868	-25.69486	0.6634157	0.028347000000003675
3.633709	-25.66948	0.6623894	0.05372700000000208
3.64755	-25.65758	0.6629228	0.06562700000000277
3.661391	-25.68135	0.6654481	0.04185700000000381
3.675232	-25.70651	0.6678147	0.016697000000000628
3.689073	-25.74587	0.66676	-0.02266299999999788
3.702914	-25.77254	0.6680065	-0.049332999999997185
3.716755	-25.77142	0.6666011	-0.04821299999999695
3.730597	-25.76613	0.6631459	-0.04292299999999827
3.744438	-25.75735	0.6615531	-0.034142999999996704
3.758279	-25.76795	0.6604089	-0.04474299999999687
3.77212	-25.77875	0.6590516	-0.05554299999999657
3.785961	-25.77472	0.6598453	-0.05151299999999637
3.799802	-25.76242	0.6598318	-0.03921299999999661
3.813643	-25.74535	0.6595199	-0.02214299999999625
3.827484	-25.70466	0.6583897	0.018547000000001646
3.841325	-25.6521	0.6630808	0.07110700000000136
3.855166	-25.66496	0.6696456	0.05824700000000149
3.869008	-25.70948	0.6749993	0.013727000000002931
3.882849	-25.74274	0.6767316	-0.019532999999999134
3.89669	-25.75685	0.6736391	-0.03364299999999787
3.910531	-25.75588	0.6761069	-0.032672999999999064
3.924372	-25.72833	0.6766321	-0.005122999999997546
3.938213	-25.72495	0.6711911	-0.0017429999999976076
3.952054	-25.72207	0.6676705	0.0011370000000034963
3.965895	-25.73577	0.6654637	-0.01256299999999655
3.979736	-25.7609	0.666202	-0.03769299999999731
3.993577	-25.79738	0.6662992	-0.07417299999999827
4.007419	-25.79991	0.6664531	-0.07670299999999841
4.02126	-25.79325	0.6666113	-0.0700429999999983
4.035101	-25.76792	0.6672626	-0.044712999999998004
4.048942	-25.75513	0.6653535	-0.031922999999999035
4.062783	-25.76669	0.6630169	-0.043482999999998384
4.076624	-25.77043	0.6621489	-0.047222999999998905
4.090465	-25.77898	0.6625211	-0.05577299999999852
4.104306	-25.76544	0.6616214	-0.04223299999999952
4.118147	-25.76012	0.6623459	-0.03691299999999842
4.131988	-25.75301	0.6648754	-0.02980299999999758
4.14583	-25.7329	0.6655298	-0.00969299999999862
4.159671	-25.72363	0.6655002	-0.00042299999999784177
4.173512	-25.73199	0.6653769	-0.008782999999997543
4.187353	-25.75586	0.6654237	-0.03265299999999627
4.201194	-25.75129	0.6651828	-0.028082999999998748
4.215035	-25.7426	0.6658641	-0.01939299999999733
4.228876	-25.73586	0.6659521	-0.012652999999996695
4.242717	-25.72112	0.6631682	0.0020870000000030586
4.256558	-25.74508	0.6646101	-0.021872999999999365
4.2704	-25.77622	0.6688672	-0.053012999999996424
4.284241	-25.80315	0.6675611	-0.07994299999999654
4.298082	-25.80857	0.6669833	-0.08536299999999741
4.311923	-25.79328	0.6662487	-0.07007299999999717
4.325764	-25.78849	0.6659993	-0.06528299999999732
4.339605	-25.78142	0.666937	-0.058212999999998516
4.353446	-25.7727	0.6698635	-0.04949299999999823
4.367287	-25.7655	0.6722224	-0.04229299999999725
4.381128	-25.78637	0.6707411	-0.06316299999999941
4.394969	-25.83699	0.6698463	-0.11378299999999797
4.408811	-25.86322	0.6698941	-0.14001299999999617
4.422652	-25.8635	0.6703643	-0.14029299999999623
4.436493	-25.86321	0.6696257	-0.14000299999999655
4.450334	-25.86986	0.6705612	-0.14665299999999704
4.464175	-25.87247	0.6722744	-0.1492629999999977
4.478016	-25.86398	0.673436	-0.14077299999999937
4.491857	-25.86146	0.6726401	-0.13825299999999885
4.505698	-25.85662	0.6722993	-0.13341299999999734
4.519539	-25.82928	0.6721617	-0.10607299999999853
4.53338	-25.78697	0.6721339	-0.06376299999999802
4.547222	-25.73782	0.6721283	-0.0146129999999971
4.561063	-25.70284	0.6721271	0.0203670000000038
4.574904	-25.5856	0.6721269	0.1376070000000027
4.588745	-25.13503	0.6721269	0.5881770000000017
