# Supplementary material for: Molecular Scale Hydrophobicity and Adsorption Thermodynamics on Hydrophobic-Charged Surfaces
Source: ACS Nano. 2026 Feb 16;20(8):6970–82. doi: 10.1021/acsnano.5c18643 (PMC12961923; doi:10.1021/acsnano.5c18643)
Supplement: Supplementary file 2 [file nn5c18643_si_002.zip › supplementary-files/pmf/all-2ns-equilibration/gnp/simulation-2/nh3s2_100ns/pmf-hb.csv]

com_nm	pmf_kcal_per_mol	error	shifted_pmf_kcal_per_mol	com_nm_5	std	mean_all	prob_interacting
1.802145	0.0	0.0	11.646085000000001	4.5502199999999995	0.027847000000000004	1.8589	0.2161
1.816573	-2.665693	0.001280604	8.980392000000002	4.473044	0.027437	1.8083	0.2047
1.831	-4.845907	0.05740596	6.800178000000001	4.356566	0.027279	1.7994	0.2347
1.845428	-6.689857	0.09088044	4.956228000000001	4.2569360000000005	0.027510000000000003	1.7888	0.2732
1.859856	-8.246984	0.06303894	3.3991010000000017	4.16352	0.027413	1.8197	0.2949
1.874283	-9.43299	0.05020462	2.213095000000001	4.0511989999999996	0.027138	1.7864	0.239
1.888711	-10.23956	0.1467497	1.4065250000000002	3.968642	0.027982	1.7989	0.3142
1.903138	-10.75123	0.177237	0.8948550000000015	3.876122	0.027656	1.8137	0.28
1.917566	-11.12318	0.1799502	0.5229050000000015	3.775289	0.0268	1.8067	0.3003
1.931993	-11.4598	0.2211865	0.1862850000000016	3.6634160000000002	0.026951999999999997	1.8019	0.1964
1.946421	-11.832	0.2261331	-0.1859149999999996	3.562072	0.02723	1.7975	0.3192
1.960849	-12.13652	0.188025	-0.49043499999999973	3.459961	0.027397	1.8163	0.299
1.975276	-12.28514	0.1865609	-0.639054999999999	3.3543730000000003	0.027032	1.7899	0.2323
1.989704	-12.35209	0.1939837	-0.7060049999999993	3.2573819999999998	0.02725	1.8348	0.2013
2.004131	-12.43312	0.1976271	-0.7870349999999995	3.161412	0.027455	1.7988	0.3729
2.018559	-12.57308	0.2155774	-0.926994999999998	3.060661	0.0268	1.816	0.318
2.032986	-12.84928	0.2232415	-1.2031949999999991	2.961491	0.026877999999999996	1.7994	0.3061
2.047414	-13.17527	0.2139747	-1.5291849999999982	2.879387	0.026744999999999998	1.8008	0.2816
2.061842	-13.45939	0.2112287	-1.8133049999999997	2.772872	0.027708	1.7875	0.3381
2.076269	-13.76092	0.2137468	-2.1148349999999994	2.67397	0.027926999999999997	1.8059	0.1429
2.090697	-14.08064	0.2156007	-2.4345549999999996	2.521513	0.028043000000000002	1.8391	0.1138
2.105124	-14.40291	0.2116746	-2.756824999999999	2.4192400000000003	0.026133	1.8472	0.111
2.119552	-14.73451	0.2127181	-3.088424999999999	2.329683	0.026695	1.8509	0.1062
2.133979	-15.08273	0.2219277	-3.4366449999999986	2.247835	0.027492000000000003	1.8482	0.0112
2.148407	-15.43797	0.2347347	-3.791884999999999	2.182009	0.02311	1.9124	0.0141
2.162835	-15.7602	0.2366156	-4.114114999999998	2.085412	0.028888999999999998	1.8986	0.0044
2.177262	-16.02555	0.238785	-4.379464999999998	1.9714720000000001	0.024968	1.8867	0.0111
2.19169	-16.21558	0.2483496	-4.569494999999998	1.902109	0.022517	2.0076	0.0169
2.206117	-16.29796	0.2710902	-4.651874999999999	1.870134	0.016453	1.9652	0.0185
2.220545	-16.22952	0.2973819	-4.583435
2.234972	-16.03559	0.3123354	-4.389504999999998
2.2494	-15.76817	0.309212	-4.1220849999999984
2.263828	-15.47196	0.3081014	-3.825874999999998
2.278255	-15.20652	0.3183195	-3.5604349999999982
2.292683	-15.03359	0.325009	-3.387504999999999
2.30711	-14.8824	0.319536	-3.2363149999999994
2.321538	-14.68697	0.3161765	-3.0408849999999994
2.335965	-14.44761	0.3199033	-2.801524999999998
2.350393	-14.19704	0.3196777	-2.5509549999999983
2.364821	-13.93279	0.3210743	-2.2867049999999995
2.379248	-13.68879	0.3260409	-2.042704999999998
2.393676	-13.40096	0.323899	-1.7548749999999984
2.408103	-13.01063	0.3238298	-1.3645449999999997
2.422531	-12.55981	0.3249108	-0.9137249999999995
2.436958	-12.1045	0.3251256	-0.4584149999999987
2.451386	-11.6488	0.322725	-0.0027149999999984686
2.465814	-11.24711	0.322239	0.39897500000000186
2.480241	-10.85654	0.3200208	0.7895450000000004
2.494669	-10.47904	0.3190712	1.1670450000000017
2.509096	-10.1011	0.3193471	1.5449850000000005
2.523524	-9.726896	0.3194557	1.9191890000000011
2.537951	-9.341526	0.3194891	2.304559000000001
2.552379	-8.940611	0.3194204	2.7054740000000006
2.566807	-8.563931	0.3190303	3.082154000000001
2.581234	-8.160543	0.3175647	3.4855420000000006
2.595662	-7.7096	0.324471	3.936485000000001
2.610089	-7.522588	0.3966844	4.123497000000001
2.624517	-7.64469	0.4155975	4.001395000000001
2.638944	-7.825786	0.3983467	3.820299000000001
2.653372	-7.987799	0.3928505	3.6582860000000013
2.6678	-8.11497	0.3921128	3.5311150000000016
2.682227	-8.230234	0.390952	3.4158510000000017
2.696655	-8.330785	0.3942428	3.3153000000000006
2.711082	-8.426277	0.3974114	3.2198080000000004
2.72551	-8.520348	0.3854597	3.125737000000001
2.739937	-8.684536	0.3806057	2.9615490000000015
2.754365	-8.875853	0.3814794	2.770232000000002
2.768793	-9.062439	0.3819286	2.5836460000000017
2.78322	-9.223292	0.3826476	2.4227930000000004
2.797648	-9.35508	0.3826142	2.291005000000002
2.812075	-9.481966	0.3817775	2.1641190000000012
2.826503	-9.642145	0.3794602	2.003940000000002
2.84093	-9.818077	0.3797568	1.8280080000000005
2.855358	-9.977915	0.3799541	1.6681700000000017
2.869786	-10.11681	0.3793722	1.529275000000002
2.884213	-10.263	0.3780812	1.3830850000000012
2.898641	-10.37791	0.3765245	1.2681750000000012
2.913068	-10.45268	0.3748744	1.1934050000000003
2.927496	-10.53229	0.3754967	1.1137950000000014
2.941923	-10.63867	0.38064	1.0074150000000017
2.956351	-10.7354	0.3805963	0.9106850000000009
2.970779	-10.77526	0.3834397	0.8708250000000017
2.985206	-10.82523	0.3805353	0.8208550000000017
2.999634	-10.86907	0.378077	0.7770150000000005
3.014061	-10.92006	0.3782926	0.7260250000000017
3.028489	-10.97557	0.3786969	0.6705150000000017
3.042916	-11.03578	0.3789338	0.6103050000000003
3.057344	-11.05516	0.3787848	0.5909250000000004
3.071772	-11.06166	0.3786097	0.5844250000000013
3.086199	-11.0656	0.3790934	0.5804850000000012
3.100627	-11.0114	0.3784048	0.634685000000001
3.115054	-10.99484	0.3795249	0.6512450000000012
3.129482	-11.02495	0.3797989	0.6211350000000007
3.143909	-11.06295	0.3795464	0.5831350000000004
3.158337	-11.08669	0.3794403	0.5593950000000003
3.172765	-11.086	0.384163	0.5600850000000008
3.187192	-11.07332	0.3850519	0.5727650000000004
3.20162	-11.04847	0.3839738	0.5976150000000011
3.216047	-11.07152	0.3800713	0.5745650000000015
3.230475	-11.11471	0.3775261	0.5313750000000006
3.244902	-11.15145	0.3773371	0.4946350000000006
3.25933	-11.19398	0.3774666	0.4521050000000013
3.273758	-11.20705	0.377891	0.4390350000000005
3.288185	-11.20041	0.3781851	0.4456750000000014
3.302613	-11.1895	0.3784596	0.45658500000000046
3.31704	-11.21155	0.3802193	0.43453500000000034
3.331468	-11.24487	0.3805339	0.40121500000000054
3.345895	-11.27301	0.3800193	0.3730750000000018
3.360323	-11.299	0.3802712	0.34708500000000164
3.374751	-11.29558	0.379891	0.35050500000000184
3.389178	-11.25207	0.3794962	0.39401500000000134
3.403606	-11.21769	0.3797594	0.42839500000000186
3.418033	-11.2034	0.3866021	0.4426850000000009
3.432461	-11.23545	0.3881212	0.41063500000000097
3.446888	-11.25904	0.3882226	0.3870450000000005
3.461316	-11.28584	0.3872423	0.3602450000000008
3.475744	-11.28312	0.3888045	0.36296500000000087
3.490171	-11.2841	0.3859809	0.36198500000000067
3.504599	-11.24568	0.3832222	0.400405000000001
3.519026	-11.23995	0.3831799	0.4061350000000008
3.533454	-11.28103	0.3853247	0.3650550000000017
3.547881	-11.30443	0.3856756	0.34165500000000115
3.562309	-11.31714	0.3853549	0.32894500000000093
3.576737	-11.30453	0.3861046	0.3415550000000014
3.591164	-11.2764	0.3846792	0.3696850000000005
3.605592	-11.23902	0.3835951	0.4070650000000011
3.620019	-11.26037	0.3820343	0.38571500000000114
3.634447	-11.27795	0.3798998	0.36813500000000055
3.648874	-11.31299	0.3797214	0.3330950000000019
3.663302	-11.31752	0.3801428	0.3285650000000011
3.67773	-11.30688	0.3801784	0.33920500000000153
3.692157	-11.26411	0.3802458	0.3819750000000006
3.706585	-11.21287	0.3802807	0.43321500000000057
3.721012	-11.22282	0.3865034	0.42326500000000067
3.73544	-11.27382	0.3896494	0.3722650000000005
3.749867	-11.33203	0.3905303	0.3140550000000015
3.764295	-11.37748	0.3890365	0.26860500000000087
3.778723	-11.39698	0.3888532	0.2491050000000019
3.79315	-11.40326	0.3890265	0.24282500000000162
3.807578	-11.39954	0.3886916	0.24654500000000112
3.822005	-11.35898	0.3883008	0.2871050000000004
3.836433	-11.36069	0.3927003	0.2853950000000012
3.85086	-11.39587	0.3964941	0.25021500000000074
3.865288	-11.40895	0.3988553	0.23713500000000032
3.879716	-11.42927	0.3968706	0.21681500000000042
3.894143	-11.43427	0.3967185	0.21181500000000142
3.908571	-11.43971	0.3957482	0.2063750000000013
3.922998	-11.43153	0.39274	0.21455500000000072
3.937426	-11.44293	0.3897262	0.20315500000000064
3.951853	-11.44037	0.3877743	0.20571500000000142
3.966281	-11.4358	0.3895506	0.21028500000000072
3.980709	-11.4399	0.3907364	0.2061850000000014
3.995136	-11.44655	0.3889892	0.1995350000000009
4.009564	-11.43826	0.3874414	0.20782500000000148
4.023991	-11.48248	0.3861502	0.16360500000000044
4.038419	-11.50961	0.38618	0.1364750000000008
4.052846	-11.5155	0.3875991	0.13058500000000173
4.067274	-11.51386	0.3883789	0.1322250000000018
4.081702	-11.49815	0.3875736	0.14793500000000037
4.096129	-11.46162	0.3880438	0.1844650000000012
4.110557	-11.49536	0.3877478	0.15072500000000133
4.124984	-11.46505	0.3912398	0.1810350000000014
4.139412	-11.47672	0.3966361	0.16936500000000088
4.153839	-11.50067	0.3966604	0.14541500000000163
4.168267	-11.51992	0.3944921	0.1261650000000003
4.182695	-11.52178	0.39534	0.12430500000000144
4.197122	-11.50096	0.395127	0.14512500000000195
4.21155	-11.48723	0.3922685	0.15885500000000086
4.225977	-11.49879	0.3922584	0.1472950000000015
4.240405	-11.50016	0.3935205	0.14592500000000186
4.254832	-11.52141	0.3938645	0.12467500000000165
4.26926	-11.5129	0.3934768	0.133185000000001
4.283688	-11.51646	0.3922497	0.12962500000000077
4.298115	-11.5032	0.3921573	0.14288500000000148
4.312543	-11.50666	0.3906595	0.13942500000000102
4.32697	-11.51605	0.3901505	0.13003500000000123
4.341398	-11.55122	0.391459	0.09486500000000042
4.355825	-11.56917	0.3890671	0.0769150000000014
4.370253	-11.56611	0.3887668	0.07997500000000102
4.384681	-11.55136	0.3893541	0.09472500000000039
4.399108	-11.51135	0.3894012	0.13473500000000094
4.413536	-11.49084	0.3897972	0.15524500000000074
4.427963	-11.50939	0.3913521	0.13669500000000134
4.442391	-11.5596	0.3918489	0.08648500000000148
4.456818	-11.60581	0.3919402	0.04027500000000117
4.471246	-11.6201	0.3922556	0.02598500000000037
4.485674	-11.61897	0.3916459	0.027115000000002
4.500101	-11.61743	0.3893664	0.02865500000000054
4.514529	-11.63617	0.3890358	0.009915000000001228
4.528956	-11.63511	0.3905525	0.010975000000001955
4.543384	-11.64013	0.3907471	0.005955000000001931
4.557811	-11.63801	0.3917907	0.008075000000001609
4.572239	-11.62916	0.3927968	0.016925000000000523
4.586667	-11.62328	0.3916757	0.02280500000000174
4.601094	-11.61872	0.3912083	0.027365000000001416
4.615522	-11.62278	0.3910716	0.023305000000000575
4.629949	-11.61678	0.3909935	0.029305000000000803
4.644377	-11.5724	0.3909736	0.07368500000000111
4.658804	-11.73075	0.3909686	-0.08466499999999932
4.673232	-11.76884	0.3909673	-0.12275499999999973
