# Supplementary material for: Molecular Scale Hydrophobicity and Adsorption Thermodynamics on Hydrophobic-Charged Surfaces
Source: ACS Nano. 2026 Feb 16;20(8):6970–82. doi: 10.1021/acsnano.5c18643 (PMC12961923; doi:10.1021/acsnano.5c18643)
Supplement: Supplementary file 2 [file nn5c18643_si_002.zip › supplementary-files/pmf/all-2ns-equilibration/gnp/simulation-2/nh3s3_100ns/pmf-hb.csv]

com_nm	pmf_kcal_per_mol	error	shifted_pmf_kcal_per_mol	com_nm_5	std	mean_all	prob_interacting
1.858299	0.0	0.0	-6.407560599999999	4.540293	0.027719999999999998	1.7856	0.1492
1.872417	-2.105948	3.410086e-05	-8.5135086	4.437611	0.027164999999999998	1.7581	0.115
1.886536	-3.911479	0.0002251471	-10.3190396	4.352666	0.027819999999999998	1.7749	0.0939
1.900655	-5.390292	0.00129122	-11.797852599999999	4.250395	0.026657999999999998	1.7355	0.1042
1.914774	-6.547565	0.006869175	-12.955125599999999	4.133807	0.027855	1.7573	0.1044
1.928893	-7.42048	0.03140292	-13.8280406	4.039647	0.027156	1.7741	0.1334
1.943012	-8.012598	0.05705337	-14.4201586	3.944253	0.027495	1.7298	0.1349
1.95713	-8.635588	0.1290004	-15.043148599999999	3.84754	0.027089	1.7933	0.1001
1.971249	-9.62633	0.2878428	-16.0338906	3.7363839999999997	0.027183999999999996	1.7493	0.1131
1.985368	-10.4978	0.4658013	-16.905360599999998	3.6333089999999997	0.027357999999999997	1.7339	0.1207
1.999487	-11.03266	0.7269615	-17.4402206	3.547942	0.027620999999999996	1.7531	0.1351
2.013606	-11.22751	0.9940927	-17.6350706	3.436903	0.027139	1.7639	0.1169
2.027725	-11.07815	1.185696	-17.4857106	3.340734	0.027447000000000003	1.7712	0.1809
2.041844	-10.61202	1.270795	-17.019580599999998	3.24063	0.02755	1.739	0.16
2.055962	-9.973849	1.272126	-16.381409599999998	3.134105	0.027828	1.7771	0.1998
2.070081	-9.615228	1.329388	-16.0227886	3.0380130000000003	0.027073000000000003	1.7629	0.2109
2.0842	-9.764003	1.395763	-16.1715636	2.952241	0.026688999999999997	1.7857	0.1626
2.098319	-9.873861	1.399454	-16.281421599999998	2.85154	0.027754	1.7677	0.0719
2.112438	-9.930746	1.383725	-16.3383066	2.745221	0.030327	1.7837	0.104
2.126557	-9.905871	1.37765	-16.313431599999998	2.5515060000000003	0.028719	1.8073	0.0104
2.140676	-9.828444	1.375892	-16.236004599999998	2.483116	0.024819	1.788	0.0124
2.154794	-9.703849	1.37319	-16.111409599999998	2.393358	0.025051	1.7752	0.0101
2.168913	-9.566003	1.372261	-15.973563599999999	2.295179	0.025838999999999997	1.7734	0.0044
2.183032	-9.448837	1.370122	-15.856397599999998	2.209905	0.025065	1.7466	0.0022
2.197151	-9.32788	1.369023	-15.7354406	2.126662	0.024691	1.7808	0.0022
2.21127	-9.165915	1.370225	-15.573475599999998	2.009322	0.020519	1.8404	0.0008
2.225389	-8.940561	1.370271	-15.348121599999999	2.000151	0.019478	1.8187	0.0
2.239508	-8.642894	1.37097	-15.050454599999998	1.920983	0.016828	1.8634	0.0
2.253626	-8.330183	1.371419	-14.737743599999998
2.267745	-8.014257	1.370718	-14.4218176
2.281864	-7.683849	1.369514	-14.091409599999999
2.295983	-7.285448	1.369436	-13.693008599999999
2.310102	-6.842268	1.370111	-13.249828599999999
2.324221	-6.383982	1.370051	-12.7915426
2.33834	-5.906641	1.369105	-12.314201599999999
2.352458	-5.500028	1.370045	-11.9075886
2.366577	-5.134441	1.371032	-11.542001599999999
2.380696	-4.738041	1.370513	-11.145601599999999
2.394815	-4.301797	1.371093	-10.709357599999999
2.408934	-3.800698	1.372479	-10.208258599999999
2.423053	-3.260686	1.370552	-9.6682466
2.437172	-2.710546	1.364919	-9.118106599999999
2.45129	-2.164297	1.363378	-8.5718576
2.465409	-1.608182	1.364087	-8.0157426
2.479528	-0.9910333	1.364687	-7.398593899999999
2.493647	-0.3375903	1.365255	-6.745150899999999
2.507766	0.3691322	1.364872	-6.038428399999999
2.521885	1.151261	1.362955	-5.256299599999999
2.536004	1.981105	1.360144	-4.426455599999999
2.550122	2.827938	1.358356	-3.579622599999999
2.564241	3.687406	1.359018	-2.720154599999999
2.57836	4.525253	1.359521	-1.882307599999999
2.592479	5.34236	1.361201	-1.065200599999999
2.606598	6.099801	1.359048	-0.3077595999999989
2.620717	6.892173	1.359579	0.4846124000000005
2.634836	7.547829	1.357727	1.140268400000001
2.648954	8.152583	1.353404	1.7450224000000008
2.663073	8.557808	1.354554	2.1502474000000005
2.677192	8.871943	1.355646	2.4643824000000008
2.691311	8.873795	1.353842	2.4662344000000003
2.70543	8.779884	1.353568	2.3723234
2.719549	8.655994	1.353533	2.2484334000000006
2.733668	8.510745	1.353474	2.103184400000001
2.747786	8.367486	1.353511	1.9599254000000004
2.761905	8.237553	1.353446	1.829992400000001
2.776024	8.100167	1.353363	1.6926064000000016
2.790143	7.962682	1.353771	1.5551214000000009
2.804262	7.862269	1.353998	1.4547084000000012
2.818381	7.768203	1.354828	1.3606424000000006
2.832499	7.653062	1.355037	1.245501400000001
2.846618	7.557573	1.355097	1.1500124000000005
2.860737	7.454594	1.354496	1.047033400000001
2.874856	7.360875	1.354789	0.9533144000000009
2.888975	7.270398	1.354358	0.862837400000001
2.903094	7.182927	1.353047	0.7753664000000011
2.917213	7.105654	1.350173	0.6980934000000012
2.931331	7.009666	1.34818	0.602105400000001
2.94545	6.917598	1.349066	0.5100374000000008
2.959569	6.868904	1.34907	0.4613434000000005
2.973688	6.848324	1.348823	0.4407634000000007
2.987807	6.835359	1.349469	0.42779840000000124
3.001926	6.799582	1.351043	0.39202140000000085
3.016045	6.749832	1.351381	0.34227140000000045
3.030163	6.723192	1.351777	0.3156314000000009
3.044282	6.688376	1.3515	0.2808154000000007
3.058401	6.695196	1.351529	0.287635400000001
3.07252	6.708083	1.351173	0.3005224000000011
3.086639	6.719984	1.350405	0.312423400000001
3.100758	6.722951	1.348543	0.31539040000000096
3.114877	6.735055	1.347638	0.32749440000000085
3.128995	6.764678	1.348051	0.3571174000000008
3.143114	6.789786	1.347691	0.38222540000000116
3.157233	6.80503	1.346472	0.3974694000000012
3.171352	6.825614	1.348675	0.4180534000000007
3.185471	6.85873	1.354195	0.4511694000000013
3.19959	6.887304	1.359871	0.47974340000000115
3.213709	6.845621	1.359452	0.43806040000000124
3.227827	6.789908	1.359697	0.38234740000000045
3.241946	6.757265	1.361238	0.34970440000000114
3.256065	6.741025	1.359438	0.33346440000000044
3.270184	6.745626	1.359805	0.3380654000000005
3.284303	6.737868	1.359272	0.3303074000000006
3.298422	6.751658	1.354433	0.3440974000000008
3.312541	6.734259	1.346683	0.3266984000000006
3.326659	6.707565	1.348211	0.3000044000000006
3.340778	6.685996	1.349718	0.2784354000000011
3.354897	6.706972	1.350028	0.2994114000000012
3.369016	6.718359	1.349603	0.31079840000000125
3.383135	6.738515	1.351567	0.3309544000000004
3.397254	6.743552	1.352961	0.33599140000000105
3.411373	6.717034	1.350997	0.3094734000000008
3.425491	6.675076	1.349375	0.2675154000000006
3.43961	6.667502	1.349909	0.25994140000000066
3.453729	6.68532	1.349993	0.27775940000000077
3.467848	6.698263	1.352068	0.2907024000000007
3.481967	6.721744	1.354089	0.314183400000001
3.496086	6.749871	1.353648	0.34231040000000057
3.510205	6.750675	1.352773	0.34311440000000104
3.524323	6.709447	1.352767	0.3018864000000008
3.538442	6.699073	1.352834	0.2915124000000011
3.552561	6.712862	1.352843	0.30530140000000117
3.56668	6.712842	1.352981	0.30528140000000104
3.580799	6.722779	1.353084	0.3152184000000009
3.594918	6.70338	1.353213	0.29581940000000095
3.609037	6.700643	1.353364	0.2930824000000012
3.623155	6.705988	1.354419	0.29842740000000045
3.637274	6.687262	1.354617	0.27970140000000043
3.651393	6.683966	1.354077	0.2764054000000007
3.665512	6.702906	1.354765	0.2953454000000004
3.679631	6.727556	1.355673	0.3199954000000007
3.69375	6.743511	1.357806	0.33595040000000065
3.707869	6.697418	1.360211	0.2898574000000007
3.721987	6.660286	1.360589	0.252725400000001
3.736106	6.626859	1.360473	0.21929840000000045
3.750225	6.607147	1.36098	0.19958640000000116
3.764344	6.599699	1.36147	0.19213840000000104
3.778463	6.62189	1.35803	0.21432940000000045
3.792582	6.669657	1.351844	0.2620964000000008
3.8067	6.654015	1.351851	0.24645440000000107
3.820819	6.619306	1.349352	0.21174540000000075
3.834938	6.611652	1.349624	0.20409140000000114
3.849057	6.619607	1.349565	0.21204640000000108
3.863176	6.645486	1.350671	0.23792540000000084
3.877295	6.677313	1.352378	0.26975240000000067
3.891414	6.70939	1.351397	0.3018294000000008
3.905532	6.746503	1.347958	0.33894240000000053
3.919651	6.705689	1.347199	0.2981284000000004
3.93377	6.690861	1.347629	0.2833004000000008
3.947889	6.698588	1.347696	0.2910274000000008
3.962008	6.712414	1.347533	0.3048534000000007
3.976127	6.74747	1.347808	0.3399094000000007
3.990246	6.751508	1.348055	0.3439474000000011
4.004364	6.717926	1.348646	0.3103654000000011
4.018483	6.681913	1.348723	0.2743524000000006
4.032602	6.65131	1.348263	0.24374940000000045
4.046721	6.635421	1.347777	0.22786040000000085
4.06084	6.636569	1.347893	0.22900840000000056
4.074959	6.652076	1.348855	0.24451540000000094
4.089078	6.670812	1.351711	0.2632514000000006
4.103196	6.637338	1.353848	0.22977740000000058
4.117315	6.629576	1.3544	0.22201540000000097
4.131434	6.641037	1.354148	0.2334764000000007
4.145553	6.656089	1.353912	0.24852840000000054
4.159672	6.67669	1.354194	0.26912940000000063
4.173791	6.684427	1.353956	0.2768664000000012
4.18791	6.668307	1.352529	0.26074640000000127
4.202028	6.625	1.349981	0.21743940000000084
4.216147	6.552544	1.349761	0.14498340000000098
4.230266	6.497176	1.350368	0.08961540000000046
4.244385	6.459064	1.351064	0.05150340000000053
4.258504	6.454353	1.349553	0.046792400000001066
4.272623	6.453439	1.349836	0.04587840000000121
4.286742	6.488832	1.350369	0.08127140000000121
4.30086	6.509247	1.351636	0.10168640000000106
4.314979	6.493696	1.354396	0.08613540000000075
4.329098	6.510228	1.356715	0.10266740000000052
4.343217	6.48054	1.355122	0.07297940000000125
4.357336	6.469395	1.355643	0.0618344000000004
4.371455	6.466476	1.35908	0.05891540000000095
4.385574	6.47248	1.356518	0.06491940000000085
4.399692	6.45386	1.354724	0.046299400000000546
4.413811	6.431945	1.352764	0.02438440000000064
4.42793	6.426644	1.352931	0.019083400000000417
4.442049	6.441608	1.354617	0.034047400000000394
4.456168	6.455095	1.353765	0.047534400000000865
4.470287	6.490107	1.353302	0.08254640000000091
4.484406	6.499965	1.354833	0.09240440000000127
4.498524	6.515289	1.360901	0.10772840000000095
4.512643	6.476002	1.362864	0.0684414000000011
4.526762	6.48109	1.363828	0.07352940000000086
4.540881	6.472175	1.362349	0.06461440000000085
4.555	6.466548	1.362118	0.058987400000001244
4.569119	6.480957	1.362057	0.07339640000000092
4.583238	6.478365	1.362035	0.07080440000000099
4.597356	6.491342	1.362031	0.08378140000000123
4.611475	6.522152	1.36203	0.11459140000000101
4.625594	6.563748	1.36203	0.1561874000000012
4.639713	6.640033	1.36203	0.2324724000000007
4.653832	6.529849	1.36203	0.12228840000000041
4.667951	5.430437	1.36203	-0.9771235999999988
