# Supplementary material for: Molecular Scale Hydrophobicity and Adsorption Thermodynamics on Hydrophobic-Charged Surfaces
Source: ACS Nano. 2026 Feb 16;20(8):6970–82. doi: 10.1021/acsnano.5c18643 (PMC12961923; doi:10.1021/acsnano.5c18643)
Supplement: Supplementary file 2 [file nn5c18643_si_002.zip › supplementary-files/pmf/all-2ns-equilibration/gnp/simulation-2/oh_sam_100ns/pmf-hb.csv]

com_nm	pmf_kcal_per_mol	error	shifted_pmf_kcal_per_mol	com_nm_5	std	hb_polar_strand
1.789867	0.0	0.0	9.4654926	4.485169	0.027147000000000004	1.1150513392857144
1.80397	-1.745007	0.0001001581	7.720485599999999	4.3836900000000005	0.027611	1.100793526785714
1.818072	-3.410445	0.002688517	6.055047599999999	4.291061	0.026668	1.1117020089285714
1.832175	-4.715009	0.01015045	4.750483599999999	4.192544	0.026920999999999997	1.1085625
1.846278	-5.758304	0.03260771	3.7071885999999994	4.085701	0.027305	1.1060580357142855
1.86038	-6.57205	0.03363925	2.8934425999999993	3.998669	0.027199	1.1122008928571432
1.874483	-7.189857	0.04522029	2.2756355999999993	3.8998660000000003	0.027218	1.1062455357142855
1.888586	-7.634166	0.1183408	1.8313265999999997	3.787171	0.027496	1.1045323660714286
1.902688	-7.95654	0.1471747	1.5089525999999989	3.6825099999999997	0.027306999999999998	1.105625
1.916791	-8.175382	0.1353124	1.2901105999999984	3.582006	0.027075	1.1096685267857145
1.930894	-8.330897	0.1206835	1.134595599999999	3.476034	0.027362	1.1053125
1.944996	-8.507761	0.153081	0.9577315999999989	3.381361	0.027568000000000002	1.1031953125
1.959099	-8.797736	0.1735194	0.6677565999999988	3.279353	0.026958	1.1071149553571429
1.973202	-9.182907	0.1698577	0.2825855999999991	3.185194	0.028201	1.1069308035714287
1.987304	-9.568868	0.161946	-0.1033754000000009	3.0923130000000003	0.027281	1.1052857142857142
2.001407	-9.910751	0.1632602	-0.44525840000000017	2.978285	0.027686000000000002	1.1101863839285715
2.01551	-10.21601	0.1673872	-0.7505174000000014	2.891314	0.027677999999999998	1.1126718750000002
2.029612	-10.46326	0.1690844	-0.9977674000000007	2.794203	0.026737	1.1044642857142857
2.043715	-10.64595	0.1675497	-1.1804573999999999	2.684796	0.027438	1.1103616071428568
2.057818	-10.80473	0.1696949	-1.3392374	2.596586	0.027725	1.1060357142857145
2.07192	-11.01004	0.1891591	-1.5445474000000008	2.4795979999999997	0.027974000000000002	1.1057031250000002
2.086023	-11.19148	0.2041592	-1.725987400000001	2.3607080000000003	0.025616000000000003	1.0993292410714284
2.100125	-11.29439	0.2014888	-1.8288974000000007	2.2600990000000003	0.028324000000000002	1.1097633928571429
2.114228	-11.33765	0.1852234	-1.8721574000000007	2.18796	0.027099	1.072286830357143
2.128331	-11.33019	0.1775581	-1.8646974000000007	2.088705	0.023665000000000002	1.0743404017857143
2.142433	-11.31985	0.1760148	-1.8543574000000014	2.0154799999999997	0.024208	1.0797578125
2.156536	-11.29442	0.1790786	-1.8289274000000013	1.9179979999999999	0.02773	1.0648883928571429
2.170639	-11.27522	0.180363	-1.8097273999999999	1.8605909999999999	0.019233	1.0459508928571428
2.184741	-11.21822	0.1807181	-1.7527274000000013
2.198844	-11.17143	0.1811065	-1.7059374000000016
2.212947	-11.11799	0.1869318	-1.6524974000000014
2.227049	-11.0274	0.1966275	-1.5619074000000008
2.241152	-10.90267	0.1998397	-1.4371774000000013
2.255255	-10.74969	0.1985976	-1.2841974
2.269357	-10.56855	0.1959648	-1.1030574000000009
2.28346	-10.4068	0.1941387	-0.9413074000000012
2.297563	-10.28812	0.1979206	-0.8226274
2.311665	-10.2127	0.2077751	-0.7472074000000006
2.325768	-10.12286	0.2156958	-0.6573674
2.339871	-10.05097	0.2134547	-0.5854774000000003
2.353973	-9.921273	0.2119505	-0.4557804000000001
2.368076	-9.750916	0.2119292	-0.2854234000000009
2.382179	-9.539356	0.2129622	-0.07386340000000047
2.396281	-9.28807	0.2154891	0.17742259999999987
2.410384	-9.045925	0.2129732	0.4195675999999988
2.424486	-8.932562	0.2198224	0.5329305999999985
2.438589	-8.983101	0.229062	0.4823915999999997
2.452692	-9.016331	0.2268171	0.44916160000000005
2.466794	-9.024841	0.2234493	0.4406515999999989
2.480897	-9.026899	0.2229917	0.43859359999999903
2.495	-9.041436	0.2228393	0.4240566000000001
2.509102	-9.045888	0.2230016	0.41960459999999955
2.523205	-9.043624	0.2244913	0.4218685999999998
2.537308	-9.026049	0.2225927	0.4394435999999988
2.55141	-9.051395	0.2190084	0.41409759999999984
2.565513	-9.118818	0.218019	0.34667460000000005
2.579616	-9.150058	0.2176697	0.3154345999999997
2.593718	-9.171741	0.2186756	0.29375159999999845
2.607821	-9.170355	0.2191826	0.29513759999999856
2.621924	-9.197488	0.2179797	0.26800459999999937
2.636026	-9.22028	0.217815	0.24521259999999856
2.650129	-9.263506	0.2189025	0.20198659999999968
2.664232	-9.29358	0.2206735	0.17191259999999886
2.678334	-9.344165	0.220614	0.12132759999999898
2.692437	-9.384689	0.2224593	0.08080359999999942
2.70654	-9.414643	0.2222839	0.050849599999999384
2.720642	-9.422964	0.2215407	0.04252859999999892
2.734745	-9.459397	0.2163881	0.00609560000000009
2.748847	-9.498471	0.2178919	-0.032978400000001074
2.76295	-9.587084	0.2196993	-0.12159140000000157
2.777053	-9.633136	0.2188811	-0.1676434000000011
2.791155	-9.654016	0.2184841	-0.18852340000000112
2.805258	-9.634022	0.2190613	-0.1685294000000006
2.819361	-9.632443	0.2189971	-0.16695040000000105
2.833463	-9.613568	0.2174814	-0.14807540000000152
2.847566	-9.602317	0.2157819	-0.13682440000000007
2.861669	-9.614159	0.2160944	-0.14866640000000153
2.875771	-9.623292	0.2170786	-0.15779940000000003
2.889874	-9.620268	0.2172858	-0.15477540000000012
2.903977	-9.611036	0.2168784	-0.1455434000000011
2.918079	-9.604939	0.2168792	-0.13944640000000064
2.932182	-9.59629	0.2168168	-0.1307974000000005
2.946285	-9.598533	0.2190893	-0.1330404000000005
2.960387	-9.6233	0.2207954	-0.15780740000000115
2.97449	-9.61363	0.2209777	-0.1481374000000013
2.988593	-9.628953	0.2201563	-0.16346039999999995
3.002695	-9.615294	0.2206125	-0.1498014000000012
3.016798	-9.60474	0.2189157	-0.13924740000000035
3.0309	-9.591084	0.2183443	-0.12559140000000113
3.045003	-9.614331	0.2181279	-0.1488384000000007
3.059106	-9.633165	0.2198057	-0.16767240000000072
3.073208	-9.633074	0.2214025	-0.16758140000000132
3.087311	-9.646572	0.2200468	-0.18107940000000156
3.101414	-9.64786	0.2204076	-0.1823674000000004
3.115516	-9.60578	0.2227055	-0.14028740000000006
3.129619	-9.585887	0.2211424	-0.12039440000000035
3.143722	-9.550915	0.2164803	-0.08542240000000056
3.157824	-9.541861	0.2149837	-0.07636840000000156
3.171927	-9.531421	0.2137746	-0.06592840000000066
3.18603	-9.518407	0.2192355	-0.05291440000000058
3.200132	-9.520955	0.2175469	-0.055462400000001466
3.214235	-9.516204	0.2159004	-0.05071140000000085
3.228338	-9.498564	0.2160645	-0.03307140000000075
3.24244	-9.514787	0.2169547	-0.04929440000000085
3.256543	-9.569336	0.2170005	-0.10384340000000059
3.270646	-9.595494	0.2178871	-0.13000140000000115
3.284748	-9.595612	0.2180362	-0.13011939999999989
3.298851	-9.584941	0.2170641	-0.11944840000000134
3.312954	-9.545253	0.2167411	-0.0797604000000014
3.327056	-9.526014	0.2227372	-0.060521400000000725
3.341159	-9.524326	0.2292563	-0.058833400000001035
3.355261	-9.538205	0.2313022	-0.07271240000000034
3.369364	-9.554255	0.2313389	-0.08876240000000024
3.383467	-9.540505	0.2360442	-0.07501240000000031
3.397569	-9.52275	0.2311465	-0.05725740000000101
3.411672	-9.500966	0.2275092	-0.035473400000000765
3.425775	-9.484799	0.2224764	-0.01930640000000139
3.439877	-9.507922	0.220807	-0.042429400000001394
3.45398	-9.535292	0.223391	-0.06979940000000084
3.468083	-9.52284	0.2235501	-0.05734740000000116
3.482185	-9.489614	0.2233485	-0.024121400000000293
3.496288	-9.457874	0.2226429	0.007618599999998921
3.510391	-9.416533	0.2212451	0.04895959999999988
3.524493	-9.374467	0.2251605	0.09102560000000004
3.538596	-9.37592	0.2375713	0.08957259999999856
3.552699	-9.435511	0.2424325	0.029981599999999275
3.566801	-9.498614	0.2406038	-0.033121400000000634
3.580904	-9.516795	0.240172	-0.05130240000000086
3.595007	-9.516862	0.2374079	-0.051369400000000454
3.609109	-9.504068	0.2357962	-0.038575400000000926
3.623212	-9.50397	0.2354093	-0.03847740000000144
3.637315	-9.506535	0.2341889	-0.041042400000000256
3.651417	-9.520074	0.2371276	-0.0545814
3.66552	-9.518652	0.2399672	-0.05315940000000019
3.679622	-9.53375	0.2398724	-0.06825740000000025
3.693725	-9.513337	0.2388983	-0.047844400000000675
3.707828	-9.47556	0.2393917	-0.010067400000000504
3.72193	-9.441332	0.2362295	0.024160600000000088
3.736033	-9.423059	0.2329316	0.04243359999999896
3.750136	-9.440695	0.2325203	0.02479759999999942
3.764238	-9.469683	0.2328061	-0.004190400000000594
3.778341	-9.482741	0.233149	-0.017248400000001496
3.792444	-9.491699	0.2333983	-0.026206400000001295
3.806546	-9.491345	0.2340808	-0.025852400000001552
3.820649	-9.464993	0.232367	0.0004995999999994893
3.834752	-9.42589	0.2316545	0.03960259999999849
3.848854	-9.436508	0.2381565	0.02898459999999936
3.862957	-9.479689	0.2409395	-0.01419640000000122
3.87706	-9.549996	0.2398348	-0.0845034000000009
3.891162	-9.584293	0.2426867	-0.11880040000000136
3.905265	-9.6076	0.2426915	-0.14210740000000044
3.919368	-9.607332	0.2446709	-0.14183940000000028
3.93347	-9.596743	0.2396716	-0.13125040000000077
3.947573	-9.604002	0.2364687	-0.13850940000000023
3.961676	-9.625519	0.2338647	-0.16002640000000135
3.975778	-9.649249	0.2340268	-0.18375640000000004
3.989881	-9.663433	0.2342337	-0.19794040000000024
4.003983	-9.661719	0.234641	-0.19622640000000047
4.018086	-9.660326	0.2348063	-0.19483340000000027
4.032189	-9.621747	0.2346342	-0.1562543999999999
4.046291	-9.602514	0.2347218	-0.13702140000000007
4.060394	-9.613269	0.2359817	-0.14777640000000147
4.074497	-9.64489	0.2362139	-0.17939740000000093
4.088599	-9.659117	0.2354573	-0.19362440000000092
4.102702	-9.669621	0.2351578	-0.2041284000000001
4.116805	-9.636739	0.2363358	-0.17124640000000113
4.130907	-9.618371	0.2374379	-0.15287840000000052
4.14501	-9.629937	0.2364156	-0.1644444000000007
4.159113	-9.656329	0.2404288	-0.19083640000000024
4.173215	-9.690875	0.2407482	-0.22538240000000087
4.187318	-9.700082	0.2450826	-0.23458940000000084
4.201421	-9.685034	0.2414089	-0.21954140000000066
4.215523	-9.646928	0.2396508	-0.18143540000000158
4.229626	-9.622045	0.2357017	-0.1565524000000007
4.243729	-9.616238	0.2358334	-0.15074539999999992
4.257831	-9.64275	0.2424429	-0.17725740000000023
4.271934	-9.67432	0.2517996	-0.20882740000000055
4.286036	-9.711644	0.2508302	-0.24615140000000046
4.300139	-9.725032	0.248945	-0.2595394000000013
4.314242	-9.70884	0.2481652	-0.2433474000000011
4.328344	-9.686874	0.2451799	-0.22138140000000028
4.342447	-9.669773	0.2452012	-0.20428040000000003
4.35655	-9.649891	0.2482986	-0.18439840000000096
4.370652	-9.650712	0.247139	-0.18521940000000114
4.384755	-9.644534	0.2489387	-0.1790414000000009
4.398858	-9.624865	0.2500624	-0.15937240000000052
4.41296	-9.604764	0.2459285	-0.13927140000000016
4.427063	-9.58102	0.2433649	-0.11552740000000128
4.441166	-9.599553	0.2438851	-0.13406040000000097
4.455268	-9.598364	0.2491201	-0.13287140000000086
4.469371	-9.613167	0.2498975	-0.14767440000000143
4.483474	-9.622744	0.2482585	-0.1572514000000016
4.497576	-9.616919	0.2481016	-0.15142640000000007
4.511679	-9.582432	0.2479456	-0.11693940000000147
4.525782	-9.561212	0.2478969	-0.09571940000000012
4.539884	-9.472657	0.2478883	-0.007164400000000626
4.553987	-9.382098	0.2478867	0.0833946000000001
4.56809	-9.404525	0.2478864	0.06096759999999968
4.582192	-9.24519	0.2478864	0.22030260000000013
4.596295	-9.153982	0.2478864	0.3115106000000001
