# Supplementary material for: Molecular Scale Hydrophobicity and Adsorption Thermodynamics on Hydrophobic-Charged Surfaces
Source: ACS Nano. 2026 Feb 16;20(8):6970–82. doi: 10.1021/acsnano.5c18643 (PMC12961923; doi:10.1021/acsnano.5c18643)
Supplement: Supplementary file 2 [file nn5c18643_si_002.zip › supplementary-files/pmf/all-2ns-equilibration/gnp/simulation-2/ohs0_100ns/pmf-hb.csv]

com_nm	pmf_kcal_per_mol	error	shifted_pmf_kcal_per_mol	com_nm_5	std	hb_polar_strand
1.774181	0.0	0.0	-17.31831	3.5143379999999995	0.027292	0.9910833333333332
1.78346	-1.981313	0.0002750251	-19.299623	3.4191089999999997	0.027851	1.01925
1.792739	-3.703881	0.0134997	-21.022191	3.325807	0.027438999999999998	1.044166666666667
1.802018	-5.167971	0.01888164	-22.486280999999998	3.2157150000000003	0.028231	1.1071666666666666
1.811297	-6.497476	0.01557716	-23.815786	3.109711	0.027342	1.0179166666666666
1.820576	-7.698667	0.03000053	-25.016977	3.019886	0.026775999999999998	1.0776666666666666
1.829855	-8.787652	0.02118625	-26.105961999999998	2.915694	0.02752	1.1166666666666667
1.839134	-9.749568	0.007932394	-27.067878	2.822187	0.027955	1.0576666666666663
1.848413	-10.54566	0.02978916	-27.863970000000002	2.6526919999999996	0.031426	0.8840833333333332
1.857692	-11.22811	0.04015031	-28.546419999999998	2.536843	0.028486	0.7041666666666666
1.866971	-11.80914	0.03197168	-29.12745	2.444089	0.025838	0.674
1.87625	-12.33776	0.02569634	-29.65607	2.3518790000000003	0.025434000000000002	0.7607499999999999
1.885529	-12.81608	0.03986129	-30.13439	2.2623740000000003	0.027186000000000002	0.6285833333333333
1.894808	-13.24189	0.0271986	-30.560200000000002	2.176859	0.026969	0.5680833333333333
1.904087	-13.66185	0.04462141	-30.980159999999998	2.043354	0.024544999999999997	0.38375
1.913366	-14.03769	0.08164259	-31.356	1.994594	0.020762	0.3416666666666666
1.922645	-14.39071	0.1048904	-31.709020000000002	1.940172	0.019363	0.3025833333333333
1.931924	-14.71968	0.1093309	-32.03799	1.8815549999999999	0.020603	0.465
1.941203	-14.96388	0.1051652	-32.28219	1.837282	0.01624	0.35200000000000004
1.950482	-15.14647	0.09569948	-32.464780000000005
1.959761	-15.25638	0.09193475	-32.574690000000004
1.96904	-15.30433	0.08839209	-32.622640000000004
1.978319	-15.31556	0.08793314	-32.63387
1.987598	-15.2854	0.09038923	-32.60371
1.996877	-15.17729	0.09626625	-32.495599999999996
2.006156	-15.00266	0.1059927	-32.32097
2.015435	-14.75548	0.1221016	-32.07379
2.024714	-14.44988	0.1427379	-31.76819
2.033993	-14.08622	0.1538258	-31.40453
2.043272	-13.68608	0.1568428	-31.00439
2.052551	-13.2701	0.1648564	-30.58841
2.06183	-12.84245	0.1667002	-30.16076
2.07111	-12.38992	0.1579174	-29.70823
2.080389	-11.92473	0.1611231	-29.24304
2.089668	-11.42658	0.1584329	-28.744889999999998
2.098947	-10.91852	0.185899	-28.236829999999998
2.108226	-10.54162	0.2382345	-27.85993
2.117505	-10.25581	0.3054512	-27.57412
2.126784	-10.02103	0.3242938	-27.33934
2.136063	-9.764987	0.3131201	-27.083297
2.145342	-9.485443	0.306374	-26.803753
2.154621	-9.164227	0.3034387	-26.482537
2.1639	-8.815692	0.3021218	-26.134002000000002
2.173179	-8.471657	0.3007849	-25.789967
2.182458	-8.142736	0.2993897	-25.461046
2.191737	-7.809579	0.2993776	-25.127889
2.201016	-7.476084	0.3021043	-24.794394
2.210295	-7.117472	0.310807	-24.435782
2.219574	-6.745002	0.3237057	-24.063312
2.228853	-6.323414	0.3297815	-23.641724
2.238132	-5.887112	0.3325943	-23.205422
2.247411	-5.439162	0.330958	-22.757472
2.25669	-4.987945	0.3265105	-22.306255
2.265969	-4.545825	0.3307055	-21.864135
2.275248	-4.080893	0.3368612	-21.399203
2.284527	-3.610597	0.3468754	-20.928907
2.293806	-3.130832	0.3580935	-20.449142000000002
2.303085	-2.688998	0.3724616	-20.007308000000002
2.312364	-2.277509	0.387463	-19.595819
2.321643	-1.91677	0.4071446	-19.23508
2.330922	-1.568698	0.4143464	-18.887008
2.340201	-1.218862	0.4116128	-18.537172
2.34948	-0.8575207	0.4069481	-18.1758307
2.358759	-0.4694082	0.402781	-17.7877182
2.368038	-0.05887492	0.4035106	-17.37718492
2.377317	0.3839047	0.4028936	-16.9344053
2.386596	0.8234021	0.4020738	-16.4949079
2.395875	1.280454	0.3956621	-16.037856
2.405154	1.733364	0.3938254	-15.584946
2.414433	2.181961	0.394184	-15.136349000000001
2.423713	2.622631	0.3947402	-14.695679
2.432992	3.083768	0.3945197	-14.234542000000001
2.442271	3.56703	0.3948148	-13.751280000000001
2.45155	4.066578	0.3951318	-13.251732
2.460829	4.609591	0.3969773	-12.708719
2.470108	5.142084	0.3952088	-12.176226
2.479387	5.671171	0.3926644	-11.647139
2.488666	6.224527	0.3917671	-11.093783
2.497945	6.732576	0.3925277	-10.585734
2.507224	7.238656	0.3926722	-10.079654000000001
2.516503	7.770443	0.3937962	-9.547867
2.525782	8.310133	0.3938796	-9.008177
2.535061	8.841071	0.3933207	-8.477239
2.54434	9.376091	0.3933103	-7.942219
2.553619	9.912095	0.3932265	-7.4062149999999995
2.562898	10.44747	0.3925602	-6.870840000000001
2.572177	10.97267	0.3917247	-6.3456399999999995
2.581456	11.48395	0.3901333	-5.83436
2.590735	11.98438	0.3914003	-5.3339300000000005
2.600014	12.44504	0.3932396	-4.87327
2.609293	12.90898	0.3967093	-4.409330000000001
2.618572	13.3494	0.3986897	-3.968910000000001
2.627851	13.78814	0.3969069	-3.53017
2.63713	14.23307	0.3959004	-3.0852400000000006
2.646409	14.6759	0.3948899	-2.64241
2.655688	15.12287	0.3949424	-2.1954399999999996
2.664967	15.55729	0.3949151	-1.7610200000000003
2.674246	15.99442	0.3958968	-1.3238900000000005
2.683525	16.42373	0.3971917	-0.8945800000000013
2.692804	16.82735	0.3964896	-0.4909600000000012
2.702083	17.19834	0.3953014	-0.11996999999999858
2.711362	17.53547	0.3950573	0.2171599999999998
2.720641	17.84705	0.3948424	0.5287399999999991
2.72992	18.07589	0.3945632	0.7575800000000008
2.739199	18.22456	0.3943459	0.90625
2.748478	18.32125	0.3937777	1.0029399999999988
2.757757	18.32956	0.3989506	1.0112500000000004
2.767037	18.31591	0.4053615	0.9975999999999985
2.776316	18.24036	0.4055028	0.9220499999999987
2.785595	18.18245	0.4054336	0.864139999999999
2.794874	18.08822	0.4042481	0.7699099999999994
2.804153	17.99044	0.4040897	0.6721299999999992
2.813432	17.90692	0.4040217	0.5886099999999992
2.822711	17.86193	0.4037884	0.5436200000000007
2.83199	17.81049	0.40522	0.49218000000000117
2.841269	17.73753	0.4043509	0.41921999999999926
2.850548	17.68557	0.4043211	0.36725999999999814
2.859827	17.65043	0.4013279	0.33211999999999975
2.869106	17.60497	0.3999489	0.28666000000000125
2.878385	17.55942	0.3964009	0.24110999999999905
2.887664	17.51396	0.3950508	0.19565000000000055
2.896943	17.44316	0.3959027	0.12484999999999857
2.906222	17.37856	0.396029	0.060249999999999915
2.915501	17.31859	0.3962983	0.000280000000000058
2.92478	17.26461	0.3966789	-0.05369999999999919
2.934059	17.24761	0.3965032	-0.07069999999999865
2.943338	17.20037	0.3956975	-0.11794000000000082
2.952617	17.16713	0.3955486	-0.1511800000000001
2.961896	17.14585	0.3959205	-0.17246000000000095
2.971175	17.10858	0.3981444	-0.20973000000000042
2.980454	17.05824	0.4006793	-0.2600699999999989
2.989733	17.00173	0.4044825	-0.31658000000000186
2.999012	16.96912	0.4011189	-0.3491900000000001
3.008291	16.9525	0.4034281	-0.36580999999999975
3.01757	16.9448	0.4027031	-0.37350999999999956
3.026849	16.93613	0.4030578	-0.38218000000000174
3.036128	16.95316	0.4030668	-0.36514999999999986
3.045407	16.96971	0.4007293	-0.34860000000000113
3.054686	16.97566	0.3985358	-0.342649999999999
3.063965	16.97638	0.3983636	-0.3419300000000014
3.073244	16.98875	0.3979695	-0.32956000000000074
3.082523	16.9895	0.3981603	-0.3288100000000007
3.091802	16.99479	0.398506	-0.32352000000000203
3.101081	16.98895	0.3983085	-0.3293600000000012
3.11036	17.00417	0.3986812	-0.31414000000000186
3.11964	17.0195	0.3998337	-0.2988099999999996
3.128919	17.04527	0.4002542	-0.2730400000000017
3.138198	17.0666	0.3982162	-0.2517099999999992
3.147477	17.09516	0.3986325	-0.2231500000000004
3.156756	17.1388	0.3959148	-0.1795100000000005
3.166035	17.17733	0.3934732	-0.140979999999999
3.175314	17.21055	0.3911904	-0.10775999999999897
3.184593	17.23063	0.39026	-0.08767999999999887
3.193872	17.21863	0.3897989	-0.09967999999999932
3.203151	17.21184	0.3903645	-0.10647000000000162
3.21243	17.19127	0.3905872	-0.12704000000000093
3.221709	17.17852	0.3907901	-0.1397900000000014
3.230988	17.17314	0.3905885	-0.14517000000000024
3.240267	17.17465	0.3903341	-0.14366000000000057
3.249546	17.18093	0.391268	-0.13738000000000028
3.258825	17.21659	0.3908917	-0.10172000000000025
3.268104	17.25319	0.3900184	-0.06512000000000029
3.277383	17.25803	0.3911594	-0.06027999999999878
3.286662	17.23605	0.3961913	-0.08226000000000155
3.295941	17.20607	0.3994811	-0.1122399999999999
3.30522	17.17423	0.4005967	-0.14407999999999888
3.314499	17.15837	0.3990354	-0.15993999999999886
3.323778	17.14462	0.3992661	-0.17369000000000057
3.333057	17.1371	0.4000061	-0.1812100000000001
3.342336	17.14702	0.3996859	-0.17128999999999905
3.351615	17.16041	0.3964531	-0.15790000000000148
3.360894	17.167	0.3949609	-0.15130999999999872
3.370173	17.17657	0.3955062	-0.14173999999999864
3.379452	17.18279	0.3972316	-0.13551999999999964
3.388731	17.16705	0.3999941	-0.15126000000000062
3.39801	17.18092	0.4000571	-0.1373899999999999
3.407289	17.1736	0.399757	-0.1447099999999999
3.416568	17.17827	0.4003449	-0.14003999999999905
3.425847	17.19389	0.4005892	-0.12442000000000064
3.435126	17.20997	0.402161	-0.10834000000000188
3.444405	17.22894	0.4008634	-0.08936999999999884
3.453684	17.23408	0.3987566	-0.08423000000000158
3.462964	17.22588	0.3974511	-0.09243000000000023
3.472243	17.21698	0.3948751	-0.10133000000000081
3.481522	17.1821	0.3918519	-0.13621000000000194
3.490801	17.16289	0.3921159	-0.15541999999999945
3.50008	17.16402	0.3936264	-0.1542899999999996
3.509359	17.15588	0.3939227	-0.16243000000000052
3.518638	17.16593	0.3940285	-0.15238000000000085
3.527917	17.1786	0.3932066	-0.1397100000000009
3.537196	17.20685	0.3934287	-0.111460000000001
3.546475	17.23553	0.3936665	-0.08277999999999963
3.555754	17.22588	0.393533	-0.09243000000000023
3.565033	17.24461	0.3935481	-0.07369999999999877
3.574312	17.27204	0.3935533	-0.04626999999999981
3.583591	17.33183	0.3935551	0.013519999999999754
3.59287	17.35934	0.3935557	0.041029999999999234
3.602149	17.37053	0.3935559	0.05221999999999838
3.611428	17.53228	0.393556	0.21396999999999977
3.620707	17.40421	0.393556	0.08589999999999876
