# Supplementary material for: Molecular Scale Hydrophobicity and Adsorption Thermodynamics on Hydrophobic-Charged Surfaces
Source: ACS Nano. 2026 Feb 16;20(8):6970–82. doi: 10.1021/acsnano.5c18643 (PMC12961923; doi:10.1021/acsnano.5c18643)
Supplement: Supplementary file 2 [file nn5c18643_si_002.zip › supplementary-files/pmf/all-2ns-equilibration/gnp/simulation-2/ohs1_100ns/pmf-hb.csv]

com_nm	pmf_kcal_per_mol	error	shifted_pmf_kcal_per_mol	com_nm_5	std	hb_polar_strand
1.778623	0.0	0.0	-17.047798	3.5579650000000003	0.027632999999999998	1.0412499999999998
1.788136	-1.212319	0.0001807762	-18.260117	3.4711870000000005	0.027812	1.0719999999999998
1.79765	-2.545242	0.000693901	-19.593040000000002	3.3635900000000003	0.027578	1.0874166666666667
1.807164	-3.762813	0.002142623	-20.810611	3.2620970000000002	0.02802	1.0305
1.816677	-4.729619	0.005084274	-21.777417	3.167543	0.027367000000000002	1.06875
1.826191	-5.498105	0.01426897	-22.545903	3.05439	0.027056999999999998	1.0649999999999995
1.835704	-6.081098	0.02989636	-23.128896	2.961445	0.027338	1.07525
1.845218	-6.494543	0.04741172	-23.542341	2.8624169999999998	0.027410000000000004	1.0709166666666663
1.854731	-6.746867	0.03683214	-23.794665000000002	2.767144	0.034375	1.05625
1.864245	-6.973643	0.07024808	-24.021441	2.58921	0.030253	0.5757499999999999
1.873758	-7.291527	0.1771253	-24.339325000000002	2.483586	0.027481000000000002	0.53675
1.883272	-7.759625	0.2439573	-24.807423	2.3924849999999998	0.025525	0.5288333333333334
1.892786	-8.293044	0.2486609	-25.340842000000002	2.305294	0.025957	0.4460833333333333
1.902299	-8.763016	0.2366637	-25.810814	2.23406	0.026497000000000003	0.5421666666666666
1.911813	-9.146904	0.2496703	-26.194702	2.101747	0.026326	0.6239166666666667
1.921326	-9.418989	0.2801405	-26.466787	2.043262	0.024266	0.3634999999999999
1.93084	-9.563156	0.3102138	-26.610954	1.9537209999999998	0.024105	0.5209999999999999
1.940353	-9.616571	0.3310025	-26.664369	1.9086189999999998	0.020449000000000002	0.2913333333333333
1.949867	-9.595692	0.3378524	-26.64349	1.839015	0.015698	0.8707499999999998
1.959381	-9.531282	0.3346923	-26.579079999999998
1.968894	-9.461615	0.3263516	-26.509413000000002
1.978408	-9.386336	0.3216441	-26.434134
1.987921	-9.320399	0.3260313	-26.368197000000002
1.997435	-9.2847	0.3374145	-26.332498
2.006948	-9.248136	0.3523568	-26.295934000000003
2.016462	-9.214375	0.3616304	-26.262173
2.025975	-9.154281	0.3579308	-26.202078999999998
2.035489	-9.092188	0.3533469	-26.139986
2.045003	-8.989977	0.35225	-26.037775
2.054516	-8.82444	0.3624427	-25.872238
2.06403	-8.626208	0.3771719	-25.674006
2.073543	-8.373839	0.3997535	-25.421637
2.083057	-8.070461	0.4272754	-25.118259000000002
2.09257	-7.745391	0.453101	-24.793188999999998
2.102084	-7.367562	0.4700771	-24.41536
2.111598	-6.966604	0.4768322	-24.014402
2.121111	-6.525187	0.4778138	-23.572985
2.130625	-6.083313	0.4828219	-23.131111
2.140138	-5.643682	0.4748322	-22.69148
2.149652	-5.205467	0.4786152	-22.253265
2.159165	-4.810749	0.4934685	-21.858547
2.168679	-4.552306	0.5320117	-21.600104
2.178193	-4.309993	0.5669832	-21.357791
2.187706	-4.108459	0.5748876	-21.156257
2.19722	-3.918938	0.569648	-20.966736
2.206733	-3.717047	0.5668514	-20.764845
2.216247	-3.518277	0.5649088	-20.566075
2.22576	-3.314356	0.5639035	-20.362154
2.235274	-3.092153	0.5635727	-20.139951
2.244787	-2.853586	0.5631936	-19.901384
2.254301	-2.606856	0.5635041	-19.654654
2.263815	-2.33033	0.5656042	-19.378128
2.273328	-2.025428	0.567521	-19.073226
2.282842	-1.686454	0.5686188	-18.734252
2.292355	-1.315223	0.5698921	-18.363021
2.301869	-0.9272901	0.5716596	-17.9750881
2.311382	-0.5141179	0.5752386	-17.5619159
2.320896	-0.09503915	0.5798956	-17.142837150000002
2.33041	0.3502577	0.5837964	-16.6975403
2.339923	0.7676239	0.5865292	-16.2801741
2.349437	1.197538	0.5872683	-15.85026
2.35895	1.59127	0.5893707	-15.456528
2.368464	2.005547	0.5891449	-15.042251
2.377977	2.407736	0.5875172	-14.640062
2.387491	2.841327	0.5870685	-14.206471
2.397004	3.296373	0.5884414	-13.751425000000001
2.406518	3.770581	0.5881506	-13.277217
2.416032	4.263474	0.586251	-12.784324
2.425545	4.740122	0.5866037	-12.307676
2.435059	5.265691	0.5873099	-11.782107
2.444572	5.792471	0.5879672	-11.255327000000001
2.454086	6.330105	0.5882554	-10.717693
2.463599	6.842204	0.5878889	-10.205594000000001
2.473113	7.371277	0.5882275	-9.676521000000001
2.482627	7.900051	0.5885721	-9.147746999999999
2.49214	8.441956	0.5895031	-8.605842
2.501654	8.996138	0.5900391	-8.05166
2.511167	9.56359	0.589449	-7.484208000000001
2.520681	10.11373	0.5882002	-6.934068
2.530194	10.6679	0.585255	-6.379898000000001
2.539708	11.19813	0.5872322	-5.849667999999999
2.549221	11.68089	0.5920588	-5.3669080000000005
2.558735	12.15738	0.5930928	-4.890418
2.568249	12.61268	0.5917952	-4.435118000000001
2.577762	13.07669	0.5901959	-3.971108000000001
2.587276	13.54059	0.5899644	-3.5072080000000003
2.596789	14.00147	0.5900239	-3.046328000000001
2.606303	14.45296	0.5902769	-2.594838000000001
2.615816	14.88722	0.5909526	-2.160578000000001
2.62533	15.32363	0.5900654	-1.7241680000000006
2.634844	15.76028	0.5903427	-1.2875180000000004
2.644357	16.1683	0.5922692	-0.8794980000000017
2.653871	16.54846	0.5896522	-0.4993380000000016
2.663384	16.84919	0.586341	-0.19860800000000012
2.672898	17.20113	0.585139	0.1533319999999989
2.682411	17.498	0.5872064	0.4502020000000009
2.691925	17.76578	0.5875372	0.7179819999999992
2.701438	18.03403	0.5877773	0.9862320000000011
2.710952	18.21472	0.5898025	1.1669219999999996
2.720466	18.31671	0.587657	1.2689120000000003
2.729979	18.40955	0.5886886	1.3617519999999992
2.739493	18.43823	0.5871269	1.3904320000000006
2.749006	18.40439	0.5881334	1.3565919999999991
2.75852	18.35075	0.5893755	1.3029520000000012
2.768033	18.27426	0.5877513	1.2264620000000015
2.777547	18.20957	0.5874243	1.1617719999999991
2.787061	18.11906	0.5876237	1.0712620000000008
2.796574	18.02471	0.5874578	0.9769119999999987
2.806088	17.96454	0.586985	0.9167419999999993
2.815601	17.8882	0.5872112	0.840402000000001
2.825115	17.81669	0.5875663	0.768892000000001
2.834628	17.73415	0.5881306	0.6863519999999994
2.844142	17.65256	0.5890969	0.6047620000000009
2.853656	17.56543	0.5893499	0.517631999999999
2.863169	17.48821	0.5889157	0.44041199999999847
2.872683	17.42847	0.5888666	0.38067200000000057
2.882196	17.37715	0.5894795	0.3293520000000001
2.89171	17.31348	0.5895782	0.2656819999999982
2.901223	17.27026	0.588004	0.22246200000000016
2.910737	17.228	0.5862742	0.1802020000000013
2.92025	17.17214	0.5856127	0.12434199999999862
2.929764	17.12261	0.5851316	0.07481200000000143
2.939278	17.06581	0.5859133	0.018011999999998807
2.948791	17.02544	0.585651	-0.022358000000000544
2.958305	16.98931	0.5860223	-0.05848800000000054
2.967818	16.95978	0.5861718	-0.0880180000000017
2.977332	16.94157	0.5857769	-0.10622800000000154
2.986845	16.92197	0.585649	-0.1258279999999985
2.996359	16.90586	0.5853285	-0.14193799999999968
3.005873	16.88796	0.5850411	-0.1598380000000006
3.015386	16.84688	0.5851886	-0.20091800000000148
3.0249	16.8018	0.5858078	-0.24599800000000016
3.034413	16.77385	0.5858901	-0.27394800000000075
3.043927	16.76741	0.5855424	-0.2803879999999985
3.05344	16.76195	0.5844175	-0.28584800000000143
3.062954	16.75645	0.5830814	-0.2913479999999993
3.072467	16.75245	0.5830547	-0.2953480000000006
3.081981	16.76412	0.5835579	-0.2836780000000019
3.091495	16.79213	0.5838734	-0.255668
3.101008	16.81996	0.5844462	-0.22783800000000198
3.110522	16.82859	0.5856172	-0.21920800000000185
3.120035	16.83855	0.5881739	-0.20924799999999877
3.129549	16.82573	0.5884547	-0.22206800000000015
3.139062	16.81135	0.5892803	-0.23644799999999933
3.148576	16.79912	0.5889902	-0.24867800000000173
3.15809	16.7872	0.5889272	-0.26059800000000166
3.167603	16.78212	0.5882234	-0.2656780000000012
3.177117	16.80381	0.5888339	-0.24398800000000165
3.18663	16.8244	0.5934739	-0.22339799999999954
3.196144	16.85324	0.5907746	-0.19455800000000067
3.205657	16.88019	0.5840085	-0.1676080000000013
3.215171	16.90308	0.5800326	-0.144718000000001
3.224684	16.9158	0.5758086	-0.1319979999999994
3.234198	16.91941	0.5722768	-0.12838800000000106
3.243712	16.9153	0.5705631	-0.13249800000000178
3.253225	16.90288	0.5714435	-0.14491800000000055
3.262739	16.89055	0.5719224	-0.15724799999999917
3.272252	16.89633	0.5725291	-0.15146800000000127
3.281766	16.89319	0.5726013	-0.15460799999999963
3.291279	16.91718	0.5725246	-0.1306180000000019
3.300793	16.92975	0.5727579	-0.11804800000000171
3.310307	16.92504	0.5723548	-0.12275800000000103
3.31982	16.89525	0.5727782	-0.15254799999999946
3.329334	16.90253	0.5791536	-0.1452680000000015
3.338847	16.90199	0.5840389	-0.14580799999999883
3.348361	16.87974	0.5830393	-0.1680579999999985
3.357874	16.87825	0.5825302	-0.16954799999999892
3.367388	16.88219	0.5820591	-0.16560799999999887
3.376902	16.88585	0.5812523	-0.16194799999999887
3.386415	16.90401	0.5822489	-0.1437880000000007
3.395929	16.92947	0.5806828	-0.11832800000000177
3.405442	16.95874	0.5793583	-0.08905800000000141
3.414956	16.97467	0.5784829	-0.07312800000000053
3.424469	16.96454	0.5799955	-0.08325800000000072
3.433983	16.94832	0.5813701	-0.09947800000000129
3.443496	16.94297	0.5818829	-0.10482800000000125
3.45301	16.9066	0.582584	-0.14119799999999927
3.462524	16.88543	0.5819115	-0.16236800000000073
3.472037	16.87791	0.5819016	-0.16988800000000026
3.481551	16.869	0.5821157	-0.17879800000000046
3.491064	16.8712	0.5828716	-0.17659799999999848
3.500578	16.86482	0.5809306	-0.18297799999999853
3.510091	16.85261	0.5798978	-0.1951880000000017
3.519605	16.84371	0.577839	-0.20408799999999871
3.529119	16.83831	0.5745353	-0.20948800000000034
3.538632	16.83576	0.5745365	-0.21203799999999973
3.548146	16.83952	0.5735921	-0.20827799999999996
3.557659	16.83676	0.5744482	-0.2110379999999985
3.567173	16.85679	0.5750309	-0.19100800000000007
3.576686	16.85512	0.5747496	-0.1926780000000008
3.5862	16.86608	0.5749701	-0.18171800000000005
3.595713	16.87207	0.5749698	-0.17572799999999944
3.605227	16.89289	0.5750533	-0.15490799999999894
3.614741	16.91107	0.5750835	-0.13672800000000151
3.624254	16.94466	0.5750944	-0.10313800000000128
3.633768	16.99181	0.5750983	-0.05598799999999926
3.643281	17.06323	0.5750997	0.015432000000000556
3.652795	17.21382	0.5751003	0.16602199999999812
3.662308	17.50196	0.5751004	0.4541620000000002
3.671822	17.22039	0.5751005	0.17259199999999808
