# Supplementary material for: Molecular Scale Hydrophobicity and Adsorption Thermodynamics on Hydrophobic-Charged Surfaces
Source: ACS Nano. 2026 Feb 16;20(8):6970–82. doi: 10.1021/acsnano.5c18643 (PMC12961923; doi:10.1021/acsnano.5c18643)
Supplement: Supplementary file 2 [file nn5c18643_si_002.zip › supplementary-files/pmf/all-2ns-equilibration/gnp/simulation-2/ohs2_100ns/pmf-hb.csv]

com_nm	pmf_kcal_per_mol	error	shifted_pmf_kcal_per_mol	com_nm_5	std	hb_polar_strand
1.758556	0.0	0.0	-19.597319	3.5048739999999996	0.027039999999999998	1.0695
1.76795	-1.652296	0.0005236429	-21.249615	3.39931	0.027816000000000004	1.12275
1.777344	-3.137335	0.002032022	-22.734654	3.2977550000000004	0.027257999999999998	1.0954166666666665
1.786738	-4.506405	0.006304043	-24.103724	3.1961009999999996	0.027126	1.0949999999999998
1.796132	-5.690296	0.01138408	-25.287615	3.105169	0.028174	1.1161666666666663
1.805526	-6.800787	0.01698913	-26.398106	3.003167	0.027138	1.13325
1.81492	-7.798274	0.01258634	-27.395592999999998	2.908782	0.026560000000000004	1.0976666666666666
1.824314	-8.706083	0.003848658	-28.303402	2.804791	0.027387	1.11675
1.833708	-9.528435	0.008567167	-29.125754	2.653259	0.047556	1.0275833333333333
1.843101	-10.2684	0.01899425	-29.865719	2.514586	0.024194999999999998	1.0039166666666666
1.852495	-10.9027	0.01042593	-30.500018999999998	2.408945	0.026179	0.9451666666666666
1.861889	-11.43187	0.01396482	-31.029189	2.3286279999999997	0.026208	0.9091666666666666
1.871283	-11.84417	0.0384514	-31.441488999999997	2.229484	0.025419	0.9196666666666664
1.880677	-12.15324	0.0674132	-31.750559	2.145954	0.032645	0.5830833333333333
1.890071	-12.42678	0.1062538	-32.024099	2.079856	0.020412	0.7618333333333334
1.899465	-12.70156	0.1532923	-32.298879	1.976119	0.02425	0.778
1.908859	-12.98039	0.1692973	-32.577709	1.925705	0.023499000000000003	0.6754166666666667
1.918253	-13.24624	0.1600844	-32.843559	1.8639330000000003	0.017654	0.8716666666666666
1.927647	-13.48445	0.159768	-33.081769	1.827302	0.018475	0.5671666666666666
1.93704	-13.64579	0.1790795	-33.243109
1.946434	-13.77811	0.2294339	-33.375429
1.955828	-13.82551	0.2939393	-33.422829
1.965222	-13.80085	0.3477138	-33.398168999999996
1.974616	-13.67987	0.3724054	-33.277189
1.98401	-13.51523	0.3729904	-33.112549
1.993404	-13.33229	0.3601758	-32.929609
2.002798	-13.12554	0.3380846	-32.722859
2.012192	-12.86315	0.3222264	-32.460468999999996
2.021586	-12.5831	0.3357643	-32.180419
2.03098	-12.36035	0.4210783	-31.957669
2.040373	-12.35945	0.5143075	-31.956769
2.049767	-12.42209	0.5604992	-32.019408999999996
2.059161	-12.44462	0.5641581	-32.041939
2.068555	-12.39529	0.5441818	-31.992608999999998
2.077949	-12.26251	0.5443424	-31.859828999999998
2.087343	-12.04092	0.5561921	-31.638239
2.096737	-11.7323	0.569798	-31.329619
2.106131	-11.36075	0.5850563	-30.958069
2.115525	-10.91192	0.5983346	-30.509239
2.124919	-10.4409	0.6001015	-30.038218999999998
2.134312	-9.960965	0.5957246	-29.558284
2.143706	-9.492701	0.5931513	-29.09002
2.1531	-9.020107	0.5915305	-28.617426
2.162494	-8.607068	0.5916049	-28.204386999999997
2.171888	-8.241261	0.5921272	-27.83858
2.181282	-7.890574	0.5908509	-27.487893
2.190676	-7.559822	0.5906029	-27.157141
2.20007	-7.204514	0.6061256	-26.801833
2.209464	-6.78424	0.6398329	-26.381559
2.218858	-6.280539	0.6726011	-25.877858
2.228251	-5.725807	0.6926309	-25.323126
2.237645	-5.143652	0.6985438	-24.740971
2.247039	-4.529858	0.6847541	-24.127177
2.256433	-3.903529	0.6854598	-23.500847999999998
2.265827	-3.29912	0.7063757	-22.896438999999997
2.275221	-2.742586	0.7479929	-22.339904999999998
2.284615	-2.21078	0.7929949	-21.808099
2.294009	-1.757596	0.8240001	-21.354915
2.303403	-1.307091	0.8339294	-20.90441
2.312797	-0.8753684	0.8379083	-20.472687399999998
2.322191	-0.4155817	0.8298651	-20.0129007
2.331584	0.05570862	0.8218475	-19.541610379999998
2.340978	0.5515864	0.8186318	-19.045732599999997
2.350372	1.06623	0.8206719	-18.531088999999998
2.359766	1.592142	0.8209226	-18.005177
2.36916	2.12156	0.8239672	-17.475759
2.378554	2.656942	0.8282748	-16.940376999999998
2.387948	3.214309	0.8286468	-16.38301
2.397342	3.781775	0.8267091	-15.815544
2.406736	4.362929	0.8246955	-15.234389999999998
2.41613	4.946349	0.824494	-14.65097
2.425523	5.571126	0.825032	-14.026193
2.434917	6.209119	0.8257257	-13.388199999999998
2.444311	6.873157	0.8275591	-12.724162
2.453705	7.532346	0.8297325	-12.064972999999998
2.463099	8.150324	0.8301026	-11.446995
2.472493	8.644874	0.8314134	-10.952444999999999
2.481887	9.148317	0.835178	-10.449001999999998
2.491281	9.63421	0.8356634	-9.963109
2.500675	10.16112	0.8328856	-9.436198999999998
2.510069	10.71305	0.8333056	-8.884268999999998
2.519462	11.30568	0.8324022	-8.291638999999998
2.528856	11.93565	0.8337002	-7.661668999999998
2.53825	12.58369	0.8345758	-7.013628999999998
2.547644	13.2673	0.8341952	-6.330018999999998
2.557038	13.93543	0.8292344	-5.661888999999999
2.566432	14.57394	0.8271239	-5.0233789999999985
2.575826	15.19169	0.8273754	-4.405628999999999
2.58522	15.78839	0.8277574	-3.808928999999999
2.594614	16.37674	0.8271816	-3.220578999999997
2.604008	16.94902	0.8269682	-2.648298999999998
2.613401	17.49034	0.8275216	-2.106978999999999
2.622795	17.99861	0.8273815	-1.5987089999999995
2.632189	18.49535	0.8270552	-1.1019690000000004
2.641583	18.97589	0.8269547	-0.6214289999999991
2.650977	19.4426	0.8270008	-0.15471900000000005
2.660371	19.86053	0.8272072	0.26321100000000186
2.669765	20.24398	0.8277697	0.6466610000000017
2.679159	20.55995	0.8281208	0.9626310000000018
2.688553	20.8087	0.8267549	1.211381000000003
2.697947	20.95748	0.8287683	1.3601610000000015
2.707341	21.02319	0.82903	1.4258710000000008
2.716734	21.04741	0.8275453	1.4500910000000005
2.726128	21.03237	0.8276456	1.4350510000000014
2.735522	20.97408	0.825824	1.376761000000002
2.744916	20.88016	0.8248379	1.2828410000000012
2.75431	20.76944	0.8256474	1.1721210000000006
2.763704	20.63786	0.8259319	1.040541000000001
2.773098	20.52772	0.8262325	0.9304009999999998
2.782492	20.4276	0.8257184	0.8302810000000029
2.791886	20.31074	0.8248107	0.7134210000000003
2.80128	20.19553	0.8247501	0.5982110000000027
2.810673	20.08944	0.8245594	0.4921210000000009
2.820067	20.00174	0.8244497	0.4044210000000028
2.829461	19.90352	0.8249028	0.3062010000000015
2.838855	19.81766	0.824857	0.22034100000000123
2.848249	19.74409	0.8250267	0.1467710000000011
2.857643	19.6825	0.8253352	0.08518100000000217
2.867037	19.60884	0.8246538	0.01152100000000189
2.876431	19.53967	0.8234578	-0.05764899999999784
2.885825	19.49538	0.8239723	-0.101938999999998
2.895219	19.44048	0.8240378	-0.15683899999999795
2.904612	19.41076	0.8244335	-0.18655899999999903
2.914006	19.38761	0.824392	-0.20970900000000015
2.9234	19.3806	0.8247189	-0.21671899999999766
2.932794	19.38399	0.8242937	-0.2133289999999981
2.942188	19.37957	0.8230978	-0.21774899999999775
2.951582	19.39618	0.8230506	-0.20113899999999774
2.960976	19.42857	0.822958	-0.16874899999999826
2.97037	19.42602	0.8237931	-0.17129899999999765
2.979764	19.40791	0.8248803	-0.18940899999999772
2.989158	19.38983	0.8259964	-0.20748899999999892
2.998551	19.3895	0.8270696	-0.2078189999999971
3.007945	19.40446	0.8280353	-0.19285899999999856
3.017339	19.42231	0.8268171	-0.1750089999999993
3.026733	19.44335	0.8278267	-0.15396900000000002
3.036127	19.48565	0.828507	-0.11166899999999913
3.045521	19.52757	0.823677	-0.06974899999999806
3.054915	19.53128	0.8183023	-0.06603899999999996
3.064309	19.5442	0.8174387	-0.053118999999998806
3.073703	19.55986	0.8173082	-0.037458999999998355
3.083097	19.55836	0.8173512	-0.03895899999999841
3.092491	19.56052	0.8174373	-0.03679899999999847
3.101884	19.58313	0.8164464	-0.01418899999999823
3.111278	19.60287	0.8166526	0.005551000000000528
3.120672	19.60523	0.8179376	0.007911000000000001
3.130066	19.623	0.8189324	0.025681000000002285
3.13946	19.61378	0.8201739	0.016460999999999615
3.148854	19.61695	0.8216646	0.019631000000000398
3.158248	19.61644	0.8235671	0.019121000000001942
3.167642	19.61047	0.8271414	0.013151000000000579
3.177036	19.57935	0.8283416	-0.017968999999997237
3.18643	19.57317	0.8286275	-0.024148999999997756
3.195823	19.56702	0.8274867	-0.03029899999999941
3.205217	19.57714	0.8280893	-0.020178999999998837
3.214611	19.60932	0.8290478	0.012001000000001483
3.224005	19.63237	0.8282682	0.03505100000000283
3.233399	19.63728	0.827305	0.03996100000000169
3.242793	19.65429	0.824849	0.05697100000000077
3.252187	19.62641	0.8209848	0.029091000000001088
3.261581	19.60331	0.8194635	0.005991000000001634
3.270975	19.61108	0.8192821	0.013761000000002355
3.280369	19.57725	0.8197183	-0.02006899999999945
3.289762	19.56528	0.8198492	-0.032038999999997486
3.299156	19.5677	0.8199354	-0.029619000000000284
3.30855	19.56933	0.8197799	-0.027988999999998043
3.317944	19.56989	0.8200988	-0.027428999999997927
3.327338	19.60072	0.8202219	0.0034010000000002094
3.336732	19.61532	0.8206359	0.01800100000000171
3.346126	19.62952	0.8208028	0.03220100000000059
3.35552	19.6413	0.819892	0.04398100000000227
3.364914	19.62611	0.8189013	0.028791000000001787
3.374308	19.60466	0.8185571	0.007341000000000264
3.383701	19.59419	0.8186796	-0.003128999999997717
3.393095	19.58803	0.8187619	-0.009288999999998993
3.402489	19.59114	0.8191888	-0.0061789999999994905
3.411883	19.59665	0.8192425	-0.0006689999999984764
3.421277	19.62179	0.8176853	0.024471000000001908
3.430671	19.64679	0.8184618	0.04947100000000049
3.440065	19.65894	0.8191581	0.06162100000000237
3.449459	19.6537	0.8202081	0.05638100000000179
3.458853	19.62375	0.8204504	0.026431000000002314
3.468247	19.60086	0.8203865	0.0035410000000020148
3.477641	19.56155	0.8199676	-0.035768999999998385
3.487034	19.51979	0.8198281	-0.0775289999999984
3.496428	19.49924	0.8197619	-0.09807899999999847
3.505822	19.48196	0.8197687	-0.11535899999999799
3.515216	19.46517	0.8198033	-0.1321489999999983
3.52461	19.46831	0.8198178	-0.12900899999999993
3.534004	19.47658	0.8198268	-0.12073900000000037
3.543398	19.49842	0.8198296	-0.0988989999999994
3.552792	19.56051	0.8198304	-0.03680899999999809
3.562186	19.58405	0.8198307	-0.013268999999997533
3.57158	19.6261	0.8198308	0.028781000000002166
3.580973	19.68084	0.8198308	0.08352100000000107
3.590367	19.73111	0.8198308	0.1337910000000022
3.599761	19.68104	0.8198308	0.0837210000000006
3.609155	20.17499	0.8198308	0.5776710000000023
3.618549	19.5538	0.8198308	-0.04351899999999986
3.627943	18.88233	0.8198308	-0.7149889999999992
