# Supplementary material for: Molecular Scale Hydrophobicity and Adsorption Thermodynamics on Hydrophobic-Charged Surfaces
Source: ACS Nano. 2026 Feb 16;20(8):6970–82. doi: 10.1021/acsnano.5c18643 (PMC12961923; doi:10.1021/acsnano.5c18643)
Supplement: Supplementary file 2 [file nn5c18643_si_002.zip › supplementary-files/pmf/all-2ns-equilibration/gnp/simulation-2/ohs3_100ns/pmf-hb.csv]

com_nm	pmf_kcal_per_mol	error	shifted_pmf_kcal_per_mol	com_nm_5	std	hb_polar_strand
1.759971	0.0	0.0	-13.784537	3.507308	0.027852999999999996	1.0716666666666668
1.769323	-1.830488	6.932227e-05	-15.615025	3.428214	0.026435000000000004	1.080833333333333
1.778676	-3.309418	0.0003024782	-17.093955	3.3052080000000004	0.027675	1.08025
1.788028	-4.670983	0.001084222	-18.45552	3.2159310000000003	0.027756	1.07425
1.79738	-5.894313	0.002460331	-19.67885	3.120058	0.027711000000000003	1.0525833333333334
1.806733	-6.965595	0.007167581	-20.750132	3.0078240000000003	0.027512	1.0436666666666663
1.816085	-7.906078	0.02067491	-21.690615	2.909179	0.027181999999999998	1.090666666666667
1.825437	-8.723872	0.03858412	-22.508409	2.808016	0.027108999999999998	1.09875
1.83479	-9.449894	0.02083084	-23.234431	2.729427	0.026236000000000002	1.1409999999999998
1.844142	-10.13956	0.04006988	-23.924097	2.614464	0.044612	1.092666666666667
1.853494	-10.79229	0.08548002	-24.576827	2.4027990000000004	0.025556	0.9959166666666666
1.862847	-11.39044	0.09324823	-25.174977	2.317434	0.025554	0.9723333333333332
1.872199	-11.90091	0.09239163	-25.685447	2.227394	0.024277	0.9741666666666666
1.881551	-12.3429	0.09640036	-26.127437	2.142513	0.030829000000000002	0.7945833333333332
1.890904	-12.75294	0.08654593	-26.537477000000003	2.0630610000000003	0.023859	0.71425
1.900256	-13.1727	0.0760042	-26.957237	2.0091810000000003	0.027268	0.7096666666666666
1.909608	-13.58767	0.07180151	-27.372207	1.9438939999999998	0.020915	0.7148333333333333
1.918961	-13.9651	0.0718608	-27.749637	1.8805599999999998	0.021088	0.6589166666666667
1.928313	-14.26934	0.0712903	-28.053877	1.824384	0.017565	0.6096666666666667
1.937665	-14.51818	0.07175571	-28.302717
1.947018	-14.7244	0.0683283	-28.508937
1.95637	-14.87291	0.07085644	-28.657446999999998
1.965722	-14.96494	0.07354259	-28.749477
1.975075	-15.00404	0.07735164	-28.788577
1.984427	-14.99726	0.08021884	-28.781797
1.993779	-14.993	0.07892092	-28.777537000000002
2.003132	-15.01761	0.08253127	-28.802146999999998
2.012484	-15.08193	0.08875955	-28.866467
2.021836	-15.13627	0.1053011	-28.920807
2.031189	-15.14893	0.1489198	-28.933467
2.040541	-15.08124	0.2103945	-28.865777
2.049893	-14.91801	0.2660199	-28.702547000000003
2.059246	-14.68785	0.2966791	-28.472386999999998
2.068598	-14.39924	0.292449	-28.183777
2.07795	-14.07936	0.2735545	-27.863897
2.087303	-13.71413	0.2634548	-27.498667
2.096655	-13.30566	0.2559767	-27.090197
2.106007	-12.85135	0.2541894	-26.635887
2.11536	-12.40411	0.2571046	-26.188647
2.124712	-11.97489	0.2583639	-25.759427000000002
2.134064	-11.55866	0.2596178	-25.343197
2.143417	-11.18193	0.2596488	-24.966467
2.152769	-10.84063	0.2600116	-24.625167
2.162121	-10.51131	0.2609913	-24.295847000000002
2.171474	-10.17002	0.2598241	-23.954557
2.180826	-9.827239	0.2592432	-23.611776
2.190178	-9.452032	0.2596635	-23.236569000000003
2.199531	-9.029227	0.2613178	-22.813764
2.208883	-8.593631	0.2683086	-22.378168000000002
2.218235	-8.120245	0.2724208	-21.904782
2.227588	-7.609421	0.2705815	-21.393958
2.23694	-7.073017	0.276653	-20.857554
2.246292	-6.497617	0.2841828	-20.282154
2.255645	-5.901339	0.2886962	-19.685876
2.264997	-5.297285	0.300715	-19.081822
2.274349	-4.7205	0.3147946	-18.505037
2.283702	-4.173206	0.3264704	-17.957743
2.293054	-3.62798	0.3282098	-17.412517
2.302406	-3.059455	0.3260566	-16.843992
2.311759	-2.485393	0.3226413	-16.269930000000002
2.321111	-1.863467	0.3222783	-15.648004
2.330463	-1.238155	0.322315	-15.022692
2.339816	-0.6136429	0.3213208	-14.3981799
2.349168	0.02295414	0.3205307	-13.76158286
2.35852	0.6629945	0.3187979	-13.1215425
2.367873	1.27904	0.3180496	-12.505497
2.377225	1.903653	0.3190769	-11.880884
2.386577	2.563866	0.3194376	-11.220671
2.39593	3.239513	0.3192673	-10.545024
2.405282	3.932004	0.3194701	-9.852533000000001
2.414634	4.626105	0.3191551	-9.158432000000001
2.423987	5.334267	0.3185801	-8.45027
2.433339	6.061254	0.3176385	-7.723283
2.442691	6.80292	0.3177008	-6.981617
2.452044	7.554277	0.3205303	-6.23026
2.461396	8.319219	0.3300109	-5.465318
2.470748	9.12581	0.3375162	-4.658727000000001
2.480101	9.940403	0.3343415	-3.8441340000000004
2.489453	10.76099	0.3339779	-3.0235470000000007
2.498805	11.48632	0.3340827	-2.298217000000001
2.508158	12.16366	0.3339211	-1.6208770000000001
2.51751	12.88355	0.3313215	-0.9009870000000006
2.526862	13.4725	0.3311739	-0.3120370000000001
2.536215	14.00959	0.3312601	0.22505299999999906
2.545567	14.44728	0.3313464	0.662742999999999
2.554919	14.77471	0.3313766	0.9901730000000004
2.564272	15.02029	0.3313854	1.235752999999999
2.573624	15.18178	0.3313873	1.3972429999999996
2.582976	15.22359	0.331386	1.4390529999999995
2.592329	15.20175	0.3313795	1.4172130000000003
2.601681	15.1608	0.3313588	1.3762629999999998
2.611033	15.0981	0.331361	1.3135630000000003
2.620386	15.01812	0.3312597	1.2335829999999994
2.629738	14.941	0.3313354	1.1564630000000005
2.63909	14.88997	0.3309166	1.1054329999999997
2.648443	14.84449	0.3304467	1.0599530000000001
2.657795	14.78728	0.3312662	1.0027430000000006
2.667147	14.72471	0.3318007	0.9401729999999997
2.676499	14.65299	0.3334724	0.8684530000000006
2.685852	14.56656	0.3392482	0.7820230000000006
2.695204	14.46976	0.3418466	0.6852230000000006
2.704556	14.37434	0.3435968	0.5898029999999999
2.713909	14.29083	0.3462775	0.5062929999999994
2.723261	14.19902	0.344809	0.4144830000000006
2.732613	14.13515	0.3457859	0.3506129999999992
2.741966	14.09039	0.3454046	0.30585299999999904
2.751318	14.06594	0.3442537	0.2814029999999992
2.76067	14.04016	0.3440956	0.25562299999999993
2.770023	14.01531	0.3453264	0.23077299999999923
2.779375	13.98433	0.3470918	0.19979299999999967
2.788727	13.95116	0.3469298	0.16662299999999952
2.79808	13.92396	0.3468235	0.13942299999999896
2.807432	13.91372	0.3467387	0.12918299999999938
2.816784	13.92315	0.3466759	0.13861299999999943
2.826137	13.91301	0.3478166	0.12847299999999962
2.835489	13.92276	0.3482005	0.13822299999999998
2.844841	13.91421	0.345713	0.12967300000000037
2.854194	13.91199	0.3438557	0.12745299999999915
2.863546	13.90308	0.3400052	0.11854299999999895
2.872898	13.88582	0.3390604	0.10128300000000046
2.882251	13.86067	0.3400548	0.07613300000000045
2.891603	13.83699	0.3402241	0.05245299999999986
2.900955	13.8017	0.3408438	0.01716300000000004
2.910308	13.76981	0.3414267	-0.0147270000000006
2.91966	13.76356	0.3424704	-0.020977000000000245
2.929012	13.76307	0.341693	-0.02146699999999946
2.938365	13.76667	0.3389787	-0.017867000000000743
2.947717	13.78314	0.3373002	-0.0013970000000007587
2.957069	13.81385	0.3390467	0.029313000000000144
2.966422	13.80835	0.3407218	0.023813000000000528
2.975774	13.76199	0.3402553	-0.02254699999999943
2.985126	13.74381	0.3410751	-0.0407270000000004
2.994479	13.7256	0.3411396	-0.05893700000000024
3.003831	13.70777	0.3386992	-0.07676700000000025
3.013183	13.69613	0.3419638	-0.08840700000000012
3.022536	13.70742	0.3434803	-0.07711699999999944
3.031888	13.71211	0.3422108	-0.07242700000000113
3.04124	13.71932	0.3409925	-0.06521700000000052
3.050593	13.73613	0.3399635	-0.04840700000000098
3.059945	13.72072	0.3396252	-0.06381700000000023
3.069297	13.74388	0.3383589	-0.0406569999999995
3.07865	13.73518	0.3393236	-0.04935700000000054
3.088002	13.72355	0.3442477	-0.06098700000000079
3.097354	13.70585	0.3437572	-0.0786870000000004
3.106707	13.69743	0.3431907	-0.0871069999999996
3.116059	13.70358	0.3440948	-0.08095699999999972
3.125411	13.71041	0.346162	-0.07412700000000072
3.134764	13.70715	0.3414011	-0.07738699999999987
3.144116	13.7064	0.3389682	-0.0781369999999999
3.153468	13.7246	0.3396443	-0.059936999999999685
3.162821	13.73724	0.3378687	-0.047297000000000367
3.172173	13.75643	0.3354101	-0.028107000000000326
3.181525	13.77936	0.3334448	-0.005176999999999765
3.190878	13.76844	0.3343767	-0.01609700000000025
3.20023	13.75074	0.3331412	-0.033796999999999855
3.209582	13.72803	0.3335867	-0.05650699999999986
3.218935	13.72199	0.3337416	-0.06254700000000035
3.228287	13.72128	0.3337545	-0.06325700000000012
3.237639	13.72948	0.3335724	-0.05505699999999969
3.246992	13.74292	0.333264	-0.04161700000000046
3.256344	13.76339	0.3335978	-0.021147000000000915
3.265696	13.76844	0.33523	-0.01609700000000025
3.275049	13.76367	0.3373165	-0.020867000000000857
3.284401	13.76486	0.3397068	-0.019676999999999722
3.293753	13.77116	0.3391135	-0.013377000000000194
3.303106	13.77675	0.3384588	-0.0077870000000004325
3.312458	13.79973	0.33913	0.015193000000000012
3.32181	13.84647	0.3399019	0.061932999999999794
3.331163	13.86953	0.3381722	0.08499299999999899
3.340515	13.88876	0.3401585	0.10422299999999929
3.349867	13.9235	0.3375962	0.1389630000000004
3.35922	13.97773	0.3343142	0.19319299999999906
3.368572	13.95843	0.3379035	0.17389299999999963
3.377924	13.92448	0.3416794	0.1399430000000006
3.387277	13.85178	0.3446616	0.0672429999999995
3.396629	13.81565	0.3446141	0.031112999999999502
3.405981	13.76625	0.3437607	-0.01828700000000083
3.415334	13.7308	0.343213	-0.053736999999999924
3.424686	13.7141	0.3446591	-0.07043700000000008
3.434038	13.7194	0.3451442	-0.065137
3.443391	13.73591	0.3448262	-0.048626999999999754
3.452743	13.74504	0.3425713	-0.03949700000000078
3.462095	13.76273	0.3411204	-0.021807000000000798
3.471448	13.7708	0.3390016	-0.013737000000000776
3.4808	13.7524	0.3370888	-0.032137000000000526
3.490152	13.76129	0.3361248	-0.023246999999999574
3.499505	13.7578	0.334839	-0.026737000000000677
3.508857	13.74413	0.3351449	-0.04040700000000008
3.518209	13.74937	0.3348685	-0.035166999999999504
3.527562	13.7621	0.335048	-0.02243700000000004
3.536914	13.75235	0.3355292	-0.03218700000000041
3.546266	13.75871	0.335719	-0.0258269999999996
3.555619	13.75556	0.3358428	-0.02897700000000114
3.564971	13.79125	0.3358938	0.006712999999999525
3.574323	13.80735	0.3359147	0.022812999999999306
3.583676	13.75732	0.3359232	-0.02721700000000027
3.593028	13.87692	0.3359266	0.09238299999999988
3.60238	13.65349	0.335928	-0.13104700000000058
3.611733	13.78924	0.3359286	0.004702999999999236
3.621085	13.90318	0.3359288	0.1186430000000005
