# Supplementary material for: Molecular Scale Hydrophobicity and Adsorption Thermodynamics on Hydrophobic-Charged Surfaces
Source: ACS Nano. 2026 Feb 16;20(8):6970–82. doi: 10.1021/acsnano.5c18643 (PMC12961923; doi:10.1021/acsnano.5c18643)
Supplement: Supplementary file 2 [file nn5c18643_si_002.zip › supplementary-files/pmf/all-2ns-equilibration/gnp/simulation-3/ch3_100ns/pmf-hb.csv]

com_nm	pmf_kcal_per_mol	error	shifted_pmf_kcal_per_mol	com_nm_5	std
1.80552	0.0	0.0	-27.004920999999996	4.307379	0.027607999999999997
1.818692	-1.45796	4.707764e-05	-28.462880999999996	4.198278	0.027329000000000003
1.831864	-2.972153	0.0002804938	-29.977073999999995	4.10666	0.027815
1.845036	-4.251694	0.001432754	-31.256614999999996	4.004722	0.027411
1.858208	-5.374555	0.00704797	-32.379476	3.907508	0.027791000000000003
1.87138	-6.422845	0.02095296	-33.427766	3.8123620000000003	0.027703
1.884552	-7.422375	0.03927732	-34.427296	3.704249	0.027451
1.897724	-8.350954	0.02456995	-35.355875	3.6086199999999997	0.027187
1.910896	-9.114459	0.05711199	-36.11937999999999	3.5185419999999996	0.027292
1.924069	-9.661819	0.1254239	-36.66674	3.400726	0.027041000000000003
1.937241	-9.969881	0.1480576	-36.974802	3.3111599999999997	0.028004
1.950413	-10.11285	0.1458061	-37.117771	3.200422	0.027862
1.963585	-10.14804	0.151013	-37.152961	3.1030330000000004	0.027318000000000002
1.976757	-10.10106	0.1606839	-37.105981	3.0051759999999996	0.027029
1.989929	-9.957545	0.1583071	-36.96246599999999	2.904089	0.027495
2.003101	-9.744168	0.1585073	-36.749089	2.807664	0.027542
2.016273	-9.473445	0.1689728	-36.478365999999994	2.628289	0.029294
2.029445	-9.234997	0.1953548	-36.239917999999996	2.5174830000000004	0.028617
2.042617	-9.000329	0.2160423	-36.00525	2.3970990000000003	0.027188999999999998
2.055789	-8.732678	0.2238274	-35.737598999999996	2.3310720000000003	0.026323000000000003
2.068961	-8.405325	0.2168796	-35.410245999999994	2.2177540000000002	0.027658999999999996
2.082133	-8.032771	0.2100095	-35.03769199999999	2.138884	0.024347
2.095305	-7.60774	0.2117254	-34.612660999999996	2.063501	0.023752000000000002
2.108477	-7.160077	0.2126306	-34.164998	1.9904099999999998	0.021896000000000002
2.121649	-6.650898	0.2128967	-33.655818999999994	1.9304860000000001	0.019206
2.134821	-6.102899	0.2142554	-33.10782	1.891287	0.021454
2.147993	-5.499352	0.2141248	-32.504273
2.161165	-4.841174	0.2154787	-31.846094999999995
2.174337	-4.157353	0.2149782	-31.162273999999996
2.187509	-3.419803	0.2145665	-30.424723999999998
2.200681	-2.682972	0.2138705	-29.687892999999995
2.213853	-1.936975	0.2143605	-28.941895999999996
2.227025	-1.184354	0.2153541	-28.189274999999995
2.240197	-0.4188686	0.2151172	-27.423789599999996
2.253369	0.3290351	0.2144782	-26.675885899999997
2.266541	1.098496	0.2143835	-25.906424999999995
2.279713	1.778763	0.2431786	-25.226157999999995
2.292885	2.393032	0.2660262	-24.611888999999998
2.306057	3.002128	0.2670777	-24.002792999999997
2.319229	3.65402	0.256647	-23.350900999999997
2.332401	4.330232	0.2542834	-22.674688999999997
2.345573	5.023895	0.2645342	-21.981025999999996
2.358745	5.789108	0.2945777	-21.215812999999997
2.371918	6.623621	0.3306829	-20.381299999999996
2.38509	7.520428	0.3525682	-19.484492999999997
2.398262	8.460779	0.3549083	-18.544141999999994
2.411434	9.421079	0.3446384	-17.583841999999997
2.424606	10.40921	0.3372219	-16.595710999999994
2.437778	11.39728	0.337643	-15.607640999999996
2.45095	12.36375	0.3511393	-14.641170999999996
2.464122	13.2631	0.3736625	-13.741820999999996
2.477294	14.09679	0.3912679	-12.908130999999996
2.490466	14.90157	0.3842089	-12.103350999999996
2.503638	15.71657	0.3797043	-11.288350999999995
2.51681	16.55083	0.3795036	-10.454090999999995
2.529982	17.36933	0.3795706	-9.635590999999994
2.543154	18.18062	0.3803957	-8.824300999999995
2.556326	18.98331	0.3793298	-8.021610999999996
2.569498	19.77231	0.3778192	-7.232610999999995
2.58267	20.55319	0.3748995	-6.451730999999995
2.595842	21.2615	0.3739782	-5.743420999999994
2.609014	21.95506	0.3737786	-5.049860999999996
2.622186	22.6322	0.3737583	-4.372720999999995
2.635358	23.29223	0.3738581	-3.712690999999996
2.64853	23.95215	0.3740295	-3.0527709999999963
2.661702	24.64173	0.3738763	-2.363190999999997
2.674874	25.2816	0.3743738	-1.723320999999995
2.688046	25.99639	0.3769531	-1.0085309999999943
2.701218	26.67613	0.3807659	-0.3287909999999954
2.71439	27.25497	0.3880383	0.2500490000000042
2.727562	27.60623	0.4395566	0.6013090000000041
2.740734	27.59027	0.4494881	0.5853490000000043
2.753906	27.53013	0.4371238	0.5252090000000038
2.767078	27.47534	0.4329522	0.47041900000000325
2.78025	27.38042	0.4311531	0.3754990000000049
2.793422	27.27941	0.4310104	0.27448900000000265
2.806594	27.20889	0.4313398	0.20396900000000429
2.819767	27.15654	0.4321179	0.15161900000000372
2.832939	27.14426	0.4329708	0.1393390000000032
2.846111	27.15721	0.4334696	0.15228900000000323
2.859283	27.10871	0.429745	0.10378900000000257
2.872455	27.05196	0.429736	0.04703900000000516
2.885627	26.97379	0.4301048	-0.031130999999994913
2.898799	26.89614	0.4300147	-0.10878099999999691
2.911971	26.85961	0.4304237	-0.14531099999999597
2.925143	26.82706	0.4310955	-0.1778609999999965
2.938315	26.79029	0.4295057	-0.21463099999999713
2.951487	26.75899	0.4292318	-0.24593099999999524
2.964659	26.73964	0.4316882	-0.26528099999999455
2.977831	26.68482	0.4337828	-0.3201009999999975
2.991003	26.63513	0.4381048	-0.36979099999999576
3.004175	26.59509	0.4380401	-0.40983099999999695
3.017347	26.57399	0.4357749	-0.4309309999999975
3.030519	26.57784	0.4335155	-0.4270809999999976
3.043691	26.58825	0.4328748	-0.41667099999999735
3.056863	26.5927	0.4324924	-0.4122209999999953
3.070035	26.56802	0.4325095	-0.4369009999999953
3.083207	26.56912	0.4324964	-0.43580099999999433
3.096379	26.57055	0.4327264	-0.4343709999999952
3.109551	26.58314	0.4327926	-0.42178099999999574
3.122723	26.62458	0.4330697	-0.38034099999999427
3.135895	26.66197	0.4319665	-0.3429509999999958
3.149067	26.68969	0.4306794	-0.31523099999999715
3.162239	26.71126	0.4352461	-0.2936609999999966
3.175411	26.7197	0.435533	-0.2852209999999964
3.188583	26.74047	0.4369284	-0.26445099999999755
3.201755	26.77272	0.437233	-0.23220099999999633
3.214927	26.79652	0.4373198	-0.20840099999999495
3.228099	26.83769	0.4355099	-0.16723099999999747
3.241271	26.87975	0.4379835	-0.1251709999999946
3.254443	26.89362	0.4321891	-0.11130099999999743
3.267616	26.88127	0.4299956	-0.12365099999999529
3.280788	26.86872	0.4316642	-0.13620099999999624
3.29396	26.85824	0.4327694	-0.1466809999999974
3.307132	26.87155	0.4330197	-0.1333709999999968
3.320304	26.88655	0.4321527	-0.11837099999999623
3.333476	26.90377	0.4313177	-0.10115099999999444
3.346648	26.90086	0.4312216	-0.10406099999999441
3.35982	26.89286	0.4325856	-0.11206099999999708
3.372992	26.8642	0.4321607	-0.14072099999999566
3.386164	26.85584	0.4321112	-0.14908099999999536
3.399336	26.87959	0.4321605	-0.12533099999999564
3.412508	26.90443	0.4332058	-0.10049099999999456
3.42568	26.92678	0.4327456	-0.07814099999999513
3.438852	26.99403	0.4330449	-0.01089099999999732
3.452024	27.03829	0.4354557	0.03336900000000398
3.465196	27.00892	0.4386783	0.003999000000003861
3.478368	26.98301	0.4432937	-0.021910999999995795
3.49154	26.94894	0.4422471	-0.05598099999999562
3.504712	26.95166	0.4424074	-0.05326099999999556
3.517884	26.95472	0.4423743	-0.05020099999999772
3.531056	26.97909	0.4454353	-0.025830999999996607
3.544228	27.00343	0.4390804	-0.001490999999994358
3.5574	27.0271	0.4346444	0.022179000000004834
3.570572	27.00116	0.4322893	-0.0037609999999972388
3.583744	26.99063	0.4325428	-0.014290999999996501
3.596916	26.95295	0.4328866	-0.05197099999999466
3.610088	26.91985	0.4328262	-0.08507099999999568
3.62326	26.90169	0.4324528	-0.10323099999999741
3.636432	26.91618	0.4319279	-0.0887409999999953
3.649604	26.93204	0.4336263	-0.07288099999999531
3.662776	26.93145	0.4379237	-0.07347099999999429
3.675948	26.94831	0.4428019	-0.056610999999996636
3.68912	26.93818	0.4442056	-0.06674099999999683
3.702292	26.94348	0.4466713	-0.06144099999999497
3.715465	26.963	0.4449572	-0.04192099999999499
3.728637	26.99287	0.4450786	-0.012050999999996037
3.741809	27.00771	0.4410716	0.002789000000003483
3.754981	27.04234	0.4401218	0.03741900000000342
3.768153	27.05902	0.4410095	0.05409900000000434
3.781325	27.02672	0.4416524	0.02179900000000501
3.794497	27.00164	0.4412351	-0.003280999999997647
3.807669	26.98102	0.4409989	-0.023900999999995065
3.820841	26.97232	0.4410684	-0.032600999999996105
3.834013	26.97152	0.4413708	-0.03340099999999424
3.847185	26.96327	0.4416347	-0.041650999999994553
3.860357	26.94906	0.4416901	-0.05586099999999661
3.873529	26.96494	0.4424677	-0.03998099999999738
3.886701	26.96863	0.4432321	-0.036290999999994966
3.899873	26.95585	0.4433391	-0.049070999999994314
3.913045	26.96727	0.4437793	-0.03765099999999677
3.926217	26.99016	0.4436685	-0.014760999999996471
3.939389	27.00921	0.4428353	0.00428900000000354
3.952561	26.99088	0.4405507	-0.014040999999995307
3.965733	26.98124	0.4403976	-0.02368099999999629
3.978905	26.96844	0.4404452	-0.03648099999999488
3.992077	26.9311	0.4414581	-0.07382099999999525
4.005249	26.93426	0.4422269	-0.07066099999999764
4.018421	26.94635	0.4407928	-0.05857099999999704
4.031593	26.9614	0.4382428	-0.043520999999994814
4.044765	26.98192	0.4364492	-0.023000999999997163
4.057937	27.00569	0.4355361	0.0007690000000053487
4.071109	26.99292	0.435728	-0.012000999999994377
4.084281	26.97641	0.436549	-0.028510999999994624
4.097453	26.95449	0.4359407	-0.05043099999999612
4.110625	26.9366	0.4364834	-0.06832099999999741
4.123797	26.93222	0.4365644	-0.07270099999999502
4.136969	26.93357	0.435616	-0.07135099999999639
4.150141	26.90428	0.4359926	-0.10064099999999598
4.163314	26.91149	0.4375088	-0.09343099999999538
4.176486	26.90414	0.4380111	-0.10078099999999424
4.189658	26.89871	0.4381142	-0.10621099999999473
4.20283	26.89877	0.4376369	-0.106150999999997
4.216002	26.92493	0.4376232	-0.07999099999999615
4.229174	26.95057	0.4384079	-0.05435099999999693
4.242346	26.98395	0.4376376	-0.020970999999995854
4.255518	26.97636	0.4377422	-0.028560999999996284
4.26869	26.95552	0.4389671	-0.04940099999999603
4.281862	26.93596	0.4383553	-0.0689609999999945
4.295034	26.91607	0.4382032	-0.08885099999999468
4.308206	26.91654	0.4381819	-0.08838099999999471
4.321378	26.91918	0.4381719	-0.08574099999999518
4.33455	26.92259	0.4381753	-0.08233099999999638
4.347722	26.94008	0.4381744	-0.0648409999999977
4.360894	26.97625	0.4381742	-0.028670999999995672
4.374066	27.01608	0.4381742	0.011159000000002806
4.387238	27.00213	0.4381742	-0.002790999999994881
4.40041	26.98625	0.4381742	-0.01867099999999766
4.413582	27.20502	0.4381742	0.20009900000000513
4.426754	27.16509	0.4381742	0.16016900000000334
