# Supplementary material for: Molecular Scale Hydrophobicity and Adsorption Thermodynamics on Hydrophobic-Charged Surfaces
Source: ACS Nano. 2026 Feb 16;20(8):6970–82. doi: 10.1021/acsnano.5c18643 (PMC12961923; doi:10.1021/acsnano.5c18643)
Supplement: Supplementary file 2 [file nn5c18643_si_002.zip › supplementary-files/pmf/all-2ns-equilibration/gnp/simulation-3/delg.txt]

Free-energy of binding results for all directories
==================================================

Directory: ch3_100ns
---------------------------------
PMF minimum (W_min)       :  -37.153 kcal/mol
z at W_min                :    1.964 nm
Bound limits z1 – z2      :    1.922 –    2.012 nm
Bound width               :    0.091 nm
Integral  I_bound         :  7.36526e+25 nm
Integral  I_unbound       :  7.53670e-02 nm
ΔG_bind                   :  -37.050 ±  0.234 kcal/mol

Directory: oh_sam_100ns
---------------------------------
PMF minimum (W_min)       :   -4.022 kcal/mol
z at W_min                :    2.209 nm
Bound limits z1 – z2      :    2.026 –    2.321 nm
Bound width               :    0.296 nm
Integral  I_bound         :  1.66291e+02 nm
Integral  I_unbound       :  3.15018e-01 nm
ΔG_bind                   :   -3.737 ±  0.111 kcal/mol

Directory: ohs0_100ns
---------------------------------
PMF minimum (W_min)       :  -31.179 kcal/mol
z at W_min                :    1.983 nm
Bound limits z1 – z2      :    1.933 –    2.025 nm
Bound width               :    0.092 nm
Integral  I_bound         :  3.46826e+21 nm
Integral  I_unbound       :  8.47112e-02 nm
ΔG_bind                   :  -31.040 ±  0.133 kcal/mol

Directory: ohs1_100ns
---------------------------------
PMF minimum (W_min)       :  -24.751 kcal/mol
z at W_min                :    1.963 nm
Bound limits z1 – z2      :    1.928 –    2.022 nm
Bound width               :    0.094 nm
Integral  I_bound         :  6.74067e+16 nm
Integral  I_unbound       :  8.92484e-02 nm
ΔG_bind                   :  -24.541 ±  0.278 kcal/mol

Directory: ohs2_100ns
---------------------------------
PMF minimum (W_min)       :  -33.004 kcal/mol
z at W_min                :    1.939 nm
Bound limits z1 – z2      :    1.907 –    1.982 nm
Bound width               :    0.075 nm
Integral  I_bound         :  5.52467e+22 nm
Integral  I_unbound       :  7.68748e-02 nm
ΔG_bind                   :  -32.748 ±  0.112 kcal/mol

Directory: ohs3_100ns
---------------------------------
PMF minimum (W_min)       :  -29.463 kcal/mol
z at W_min                :    1.994 nm
Bound limits z1 – z2      :    1.954 –    2.033 nm
Bound width               :    0.079 nm
Integral  I_bound         :  1.58529e+20 nm
Integral  I_unbound       :  8.41997e-02 nm
ΔG_bind                   :  -29.204 ±  0.125 kcal/mol

Directory: gms0_100ns
---------------------------------
PMF minimum (W_min)       :   -0.105 kcal/mol
z at W_min                :    4.485 nm
Bound limits z1 – z2      :    3.307 –    4.631 nm
Bound width               :    1.323 nm
Integral  I_bound         :  1.16060e+00 nm
Integral  I_unbound       :  1.17324e+00 nm
ΔG_bind                   :    0.006 ±  0.000 kcal/mol

Directory: gms1_100ns
---------------------------------
PMF minimum (W_min)       :   -0.085 kcal/mol
z at W_min                :    4.512 nm
Bound limits z1 – z2      :    3.490 –    4.632 nm
Bound width               :    1.142 nm
Integral  I_bound         :  8.68241e-01 nm
Integral  I_unbound       :  8.74088e-01 nm
ΔG_bind                   :    0.004 ±  0.002 kcal/mol

Directory: gms2_100ns
---------------------------------
PMF minimum (W_min)       :   -5.777 kcal/mol
z at W_min                :    2.201 nm
Bound limits z1 – z2      :    2.152 –    2.274 nm
Bound width               :    0.122 nm
Integral  I_bound         :  1.43920e+03 nm
Integral  I_unbound       :  1.12535e-01 nm
ΔG_bind                   :   -5.638 ±  0.081 kcal/mol

Directory: gms3_100ns
---------------------------------
PMF minimum (W_min)       :  -16.564 kcal/mol
z at W_min                :    1.988 nm
Bound limits z1 – z2      :    1.954 –    2.030 nm
Bound width               :    0.076 nm
Integral  I_bound         :  5.41024e+10 nm
Integral  I_unbound       :  6.22168e-02 nm
ΔG_bind                   :  -16.389 ±  0.032 kcal/mol

Directory: nh3s0_100ns
---------------------------------
PMF minimum (W_min)       :   -4.734 kcal/mol
z at W_min                :    2.127 nm
Bound limits z1 – z2      :    2.075 –    2.219 nm
Bound width               :    0.144 nm
Integral  I_bound         :  2.59461e+02 nm
Integral  I_unbound       :  1.33049e-01 nm
ΔG_bind                   :   -4.516 ±  0.098 kcal/mol

Directory: nh3s1_100ns
---------------------------------
PMF minimum (W_min)       :   -0.228 kcal/mol
z at W_min                :    4.496 nm
Bound limits z1 – z2      :    3.245 –    4.580 nm
Bound width               :    1.336 nm
Integral  I_bound         :  1.35639e+00 nm
Integral  I_unbound       :  1.35451e+00 nm
ΔG_bind                   :   -0.001 ±  0.002 kcal/mol

Directory: nh3s2_100ns
---------------------------------
PMF minimum (W_min)       :   -6.121 kcal/mol
z at W_min                :    2.203 nm
Bound limits z1 – z2      :    2.134 –    2.246 nm
Bound width               :    0.111 nm
Integral  I_bound         :  1.94649e+03 nm
Integral  I_unbound       :  1.01489e-01 nm
ΔG_bind                   :   -5.879 ±  0.229 kcal/mol

Directory: nh3s3_100ns
---------------------------------
PMF minimum (W_min)       :  -17.912 kcal/mol
z at W_min                :    1.996 nm
Bound limits z1 – z2      :    1.960 –    2.065 nm
Bound width               :    0.105 nm
Integral  I_bound         :  7.43444e+11 nm
Integral  I_unbound       :  9.64666e-02 nm
ΔG_bind                   :  -17.690 ±  0.071 kcal/mol
