# Supplementary material for: Molecular Scale Hydrophobicity and Adsorption Thermodynamics on Hydrophobic-Charged Surfaces
Source: ACS Nano. 2026 Feb 16;20(8):6970–82. doi: 10.1021/acsnano.5c18643 (PMC12961923; doi:10.1021/acsnano.5c18643)
Supplement: Supplementary file 2 [file nn5c18643_si_002.zip › supplementary-files/pmf/all-2ns-equilibration/gnp/simulation-3/delg_summary.csv]

directory	dG_bind	error
ch3_100ns	-37.05	0.234
oh_sam_100ns	-3.737	0.111
ohs0_100ns	-31.04	0.133
ohs1_100ns	-24.541	0.278
ohs2_100ns	-32.748	0.112
ohs3_100ns	-29.204	0.125
gms0_100ns	0.006	0.0
gms1_100ns	0.004	0.002
gms2_100ns	-5.638	0.081
gms3_100ns	-16.389	0.032
nh3s0_100ns	-4.516	0.098
nh3s1_100ns	-0.001	0.002
nh3s2_100ns	-5.879	0.229
nh3s3_100ns	-17.69	0.071
