# Supplementary material for: Molecular Scale Hydrophobicity and Adsorption Thermodynamics on Hydrophobic-Charged Surfaces
Source: ACS Nano. 2026 Feb 16;20(8):6970–82. doi: 10.1021/acsnano.5c18643 (PMC12961923; doi:10.1021/acsnano.5c18643)
Supplement: Supplementary file 2 [file nn5c18643_si_002.zip › supplementary-files/pmf/all-2ns-equilibration/gnp/simulation-3/gms0_100ns/pmf-hb.csv]

com_nm	pmf_kcal_per_mol	error	shifted_pmf_kcal_per_mol	com_nm_5	std	mean_all	prob_interacting
1.683379	0.0	0.0	9.243623200000002	4.4937	0.026998	1.9149	0.9267
1.698047	-1.751882	7.368384e-05	7.491741200000002	4.385811	0.027785	1.7924	0.9776
1.712715	-2.966169	0.0004963905	6.277454200000002	4.295984	0.026900999999999998	1.9283	0.8941
1.727382	-3.695397	0.002901075	5.548226200000002	4.193095	0.026825	1.7485	0.9988
1.74205	-4.053525	0.01597521	5.190098200000002	4.0933209999999995	0.027354000000000003	1.9703	0.9321
1.756718	-4.123352	0.06999304	5.120271200000002	3.9889040000000002	0.027183	1.8374	0.9826
1.771386	-4.17762	0.05370842	5.066003200000002	3.886853	0.027754	1.8765	0.9725
1.786054	-4.99581	0.2289166	4.247813200000002	3.786825	0.027407	1.9607	0.9782
1.800722	-5.862747	0.2705756	3.380876200000002	3.6903639999999998	0.027852999999999996	1.9183	0.9765
1.815389	-6.214274	0.4201236	3.029349200000002	3.599607	0.027199	1.8496	0.9186
1.830057	-6.101731	0.6689519	3.141892200000002	3.489989	0.027122000000000004	1.9532	0.8752
1.844725	-5.708098	0.9522551	3.535525200000002	3.3875550000000003	0.027627999999999996	1.9437	0.9444
1.859393	-5.285625	1.335698	3.9579982000000022	3.2974379999999996	0.0278	1.9238	0.9444
1.874061	-4.903705	1.83055	4.339918200000001	3.192157	0.026397000000000004	1.8202	0.999
1.888729	-4.586588	2.362606	4.657035200000002	3.0964080000000003	0.02779	1.9358	0.9611
1.903396	-4.740275	2.932102	4.503348200000002	3.0027790000000003	0.027398000000000002	1.757	0.9593
1.918064	-5.157318	3.200665	4.086305200000002	2.90212	0.026427999999999997	1.909	0.9645
1.932732	-5.546847	3.278685	3.696776200000002	2.801044	0.027721	1.7505	1.0
1.9474	-6.231503	3.228035	3.012120200000002	2.7020060000000004	0.027270999999999997	1.8493	0.9978
1.962068	-7.084518	3.160642	2.1591052000000017	2.605416	0.025908999999999998	1.909	0.9999
1.976736	-7.655891	3.086202	1.5877322000000023	2.506375	0.025002	2.0456	1.0
1.991403	-7.875574	3.034508	1.3680492000000015	2.384595	0.045383	1.7408	0.9001
2.006071	-7.790858	3.028956	1.4527652000000018	2.2462459999999997	0.029347	1.4486	1.0
2.020739	-7.550798	3.041561	1.6928252000000015	2.191564	0.033073000000000005	1.245	1.0
2.035407	-7.382944	3.045258	1.8606792000000016	2.0646869999999997	0.029546	1.5478	1.0
2.050075	-7.331129	3.032402	1.912494200000002	2.008047	0.027451	1.3511	1.0
2.064743	-7.161043	3.033553	2.0825802000000015	1.859788	0.057032000000000006	1.1403	0.9479
2.07941	-6.835969	3.046819	2.4076542000000014	1.8377240000000001	0.046689999999999995	0.8925	1.0
2.094078	-6.528459	3.053579	2.715164200000002	1.734159	0.017641	1.4398	0.0
2.108746	-6.357246	3.055947	2.886377200000002
2.123414	-6.361716	3.050872	2.8819072000000014
2.138082	-6.410322	3.053486	2.833301200000002
2.15275	-6.31387	3.058246	2.929753200000002
2.167418	-6.159187	3.061186	3.0844362000000016
2.182085	-6.058805	3.066675	3.1848182000000014
2.196753	-6.009688	3.069174	3.233935200000002
2.211421	-5.932427	3.058571	3.311196200000002
2.226089	-5.728092	3.04442	3.5155312000000016
2.240757	-5.427963	3.038443	3.8156602000000017
2.255425	-5.084764	3.040143	4.158859200000002
2.270092	-4.702013	3.042619	4.541610200000002
2.28476	-4.279041	3.041958	4.9645822000000015
2.299428	-3.833578	3.03851	5.410045200000002
2.314096	-3.466467	3.036912	5.777156200000002
2.328764	-3.218784	3.034644	6.024839200000002
2.343432	-2.987994	3.03292	6.255629200000001
2.358099	-2.744969	3.033041	6.498654200000002
2.372767	-2.52577	3.033681	6.717853200000002
2.387435	-2.372388	3.033399	6.871235200000002
2.402103	-2.343219	3.032577	6.900404200000002
2.416771	-2.507162	3.031294	6.736461200000002
2.431439	-2.891806	3.034821	6.351817200000002
2.446106	-3.42893	3.039754	5.8146932000000024
2.460774	-4.046729	3.035129	5.196894200000002
2.475442	-4.530591	3.030014	4.713032200000002
2.49011	-4.886612	3.030075	4.357011200000001
2.504778	-5.171449	3.030233	4.072174200000002
2.519446	-5.39646	3.030497	3.8471632000000016
2.534113	-5.607825	3.03079	3.6357982000000018
2.548781	-5.822667	3.029929	3.420956200000002
2.563449	-6.0065	3.028797	3.237123200000002
2.578117	-6.2215	3.029276	3.022123200000002
2.592785	-6.434426	3.028876	2.8091972000000016
2.607453	-6.566075	3.028551	2.677548200000002
2.62212	-6.669669	3.027974	2.573954200000002
2.636788	-6.764566	3.02875	2.4790572000000015
2.651456	-6.859348	3.03304	2.384275200000002
2.666124	-7.005176	3.036532	2.238447200000002
2.680792	-7.150429	3.03636	2.093194200000002
2.69546	-7.272942	3.036896	1.9706812000000022
2.710128	-7.383945	3.038343	1.859678200000002
2.724795	-7.476194	3.036844	1.7674292000000023
2.739463	-7.569479	3.032138	1.6741442000000015
2.754131	-7.678439	3.027173	1.5651842000000018
2.768799	-7.787161	3.026644	1.4564622000000016
2.783467	-7.917556	3.027756	1.3260672000000016
2.798135	-8.000635	3.027311	1.242988200000001
2.812802	-8.08194	3.027611	1.1616832000000024
2.82747	-8.177197	3.027963	1.0664262000000022
2.842138	-8.271535	3.02763	0.9720882000000017
2.856806	-8.348225	3.027956	0.8953982000000025
2.871474	-8.42771	3.028332	0.8159132000000024
2.886142	-8.527968	3.028159	0.7156552000000023
2.900809	-8.595262	3.027365	0.6483612000000019
2.915477	-8.633698	3.028759	0.609925200000001
2.930145	-8.641123	3.028866	0.6025002000000015
2.944813	-8.614485	3.026265	0.6291382000000016
2.959481	-8.612682	3.022122	0.6309412000000023
2.974149	-8.618169	3.022043	0.6254542000000018
2.988816	-8.612595	3.022238	0.6310282000000011
3.003484	-8.589338	3.022412	0.6542852000000021
3.018152	-8.551252	3.021782	0.692371200000002
3.03282	-8.505098	3.021469	0.7385252000000015
3.047488	-8.472579	3.024905	0.7710442000000022
3.062156	-8.481856	3.02707	0.7617672000000013
3.076823	-8.492938	3.027447	0.7506852000000013
3.091491	-8.500268	3.02739	0.7433552000000017
3.106159	-8.484574	3.028108	0.7590492000000015
3.120827	-8.47429	3.028466	0.7693332000000019
3.135495	-8.448481	3.027727	0.7951422000000026
3.150163	-8.474041	3.023342	0.7695822000000021
3.16483	-8.548726	3.019808	0.6948972000000015
3.179498	-8.623836	3.020439	0.6197872000000011
3.194166	-8.688618	3.02072	0.5550052000000019
3.208834	-8.729505	3.021159	0.5141182000000022
3.223502	-8.703647	3.021757	0.5399762000000017
3.23817	-8.657591	3.021229	0.5860322000000018
3.252838	-8.661053	3.017992	0.582570200000001
3.267505	-8.678514	3.018003	0.565109200000002
3.282173	-8.713693	3.018547	0.5299302000000026
3.296841	-8.744587	3.019022	0.4990362000000026
3.311509	-8.761613	3.019485	0.4820102000000013
3.326177	-8.772675	3.018442	0.47094820000000226
3.340845	-8.79116	3.015576	0.4524632000000022
3.355512	-8.814593	3.014588	0.42903020000000147
3.37018	-8.810179	3.013567	0.43344420000000206
3.384848	-8.820402	3.013463	0.4232212000000022
3.399516	-8.803687	3.013394	0.4399362000000018
3.414184	-8.782576	3.011962	0.4610472000000012
3.428852	-8.79579	3.017506	0.4478332000000016
3.443519	-8.837277	3.020237	0.40634620000000155
3.458187	-8.880914	3.020597	0.3627092000000012
3.472855	-8.91919	3.02106	0.3244332000000014
3.487523	-8.945321	3.021116	0.29830220000000196
3.502191	-8.964402	3.020768	0.27922120000000206
3.516859	-8.935579	3.020311	0.3080442000000012
3.531526	-8.911239	3.020748	0.3323842000000017
3.546194	-8.923877	3.021193	0.31974620000000264
3.560862	-8.967706	3.023554	0.2759172000000021
3.57553	-9.037741	3.024081	0.20588220000000135
3.590198	-9.086458	3.024606	0.15716520000000145
3.604866	-9.111071	3.023692	0.132552200000001
3.619533	-9.115795	3.022923	0.1278282000000015
3.634201	-9.113	3.021506	0.13062320000000227
3.648869	-9.123749	3.021618	0.11987420000000171
3.663537	-9.155389	3.023	0.08823420000000226
3.678205	-9.150079	3.025047	0.09354420000000196
3.692873	-9.154261	3.026018	0.08936220000000183
3.70754	-9.147976	3.024912	0.09564720000000193
3.722208	-9.165686	3.022234	0.07793720000000093
3.736876	-9.166405	3.019125	0.07721820000000257
3.751544	-9.203753	3.018834	0.03987020000000108
3.766212	-9.205095	3.019219	0.03852820000000179
3.78088	-9.222481	3.019146	0.021142200000001665
3.795548	-9.218899	3.018971	0.024724200000001417
3.810215	-9.186842	3.018454	0.05678120000000142
3.824883	-9.159294	3.018901	0.08432920000000266
3.839551	-9.167	3.022674	0.076623200000002
3.854219	-9.180927	3.023571	0.06269620000000131
3.868887	-9.214328	3.023079	0.029295200000001742
3.883555	-9.229377	3.02232	0.014246200000002318
3.898222	-9.242161	3.019626	0.0014622000000024116
3.91289	-9.246088	3.023934	-0.0024647999999984904
3.927558	-9.239836	3.026687	0.003787200000001434
3.942226	-9.266556	3.026246	-0.022932799999997755
3.956894	-9.290441	3.025058	-0.04681779999999769
3.971562	-9.298482	3.025147	-0.0548587999999981
3.986229	-9.306262	3.025359	-0.06263879999999844
4.000897	-9.295435	3.025505	-0.05181179999999763
4.015565	-9.289533	3.026022	-0.04590979999999867
4.030233	-9.25185	3.023435	-0.008226799999997425
4.044901	-9.226176	3.021494	0.017447200000001217
4.059569	-9.258966	3.02126	-0.015342799999997325
4.074236	-9.276419	3.019887	-0.03279579999999882
4.088904	-9.280114	3.019756	-0.03649079999999749
4.103572	-9.261193	3.02086	-0.017569799999998637
4.11824	-9.231512	3.020896	0.012111200000001432
4.132908	-9.208731	3.018672	0.034892200000001594
4.147576	-9.220898	3.017134	0.022725200000001777
4.162243	-9.26325	3.017987	-0.019626799999997502
4.176911	-9.29881	3.018055	-0.05518679999999776
4.191579	-9.301884	3.017728	-0.05826079999999756
4.206247	-9.285605	3.018415	-0.041981799999998515
4.220915	-9.243418	3.018684	0.00020520000000168181
4.235583	-9.198767	3.017369	0.04485620000000168
4.25025	-9.219536	3.020023	0.024087200000002085
4.264918	-9.244199	3.0208	-0.0005757999999982388
4.279586	-9.289765	3.019723	-0.046141799999997346
4.294254	-9.319415	3.019668	-0.07579179999999752
4.308922	-9.329678	3.020356	-0.08605479999999766
4.32359	-9.317761	3.021282	-0.07413779999999903
4.338258	-9.291125	3.019832	-0.047501799999997374
4.352925	-9.29378	3.019012	-0.050156799999998114
4.367593	-9.291254	3.018557	-0.04763079999999853
4.382261	-9.299956	3.017952	-0.05633279999999807
4.396929	-9.288323	3.018707	-0.04469979999999829
4.411597	-9.283845	3.01929	-0.04022179999999764
4.426265	-9.271024	3.018865	-0.02740079999999878
4.440932	-9.249355	3.019147	-0.005731799999997733
4.4556	-9.291411	3.018993	-0.04778779999999827
4.470268	-9.323881	3.016186	-0.08025779999999827
4.484936	-9.348663	3.016818	-0.10503979999999835
4.499604	-9.347701	3.017111	-0.10407779999999889
4.514272	-9.335277	3.017142	-0.09165379999999779
4.528939	-9.290432	3.01715	-0.04680879999999732
4.543607	-9.211897	3.017151	0.03172620000000137
4.558275	-9.188016	3.017151	0.05560720000000252
4.572943	-9.241483	3.017152	0.0021402000000012578
4.587611	-9.139924	3.017152	0.10369920000000121
4.602279	-9.008958	3.017152	0.23466520000000202
