# Supplementary material for: Molecular Scale Hydrophobicity and Adsorption Thermodynamics on Hydrophobic-Charged Surfaces
Source: ACS Nano. 2026 Feb 16;20(8):6970–82. doi: 10.1021/acsnano.5c18643 (PMC12961923; doi:10.1021/acsnano.5c18643)
Supplement: Supplementary file 2 [file nn5c18643_si_002.zip › supplementary-files/pmf/all-2ns-equilibration/gnp/simulation-3/gms1_100ns/pmf-hb.csv]

com_nm	pmf_kcal_per_mol	error	shifted_pmf_kcal_per_mol	com_nm_5	std	mean_all	prob_interacting
1.787547	0.0	0.0	24.311838	4.508198999999999	0.027226999999999998	2.0528	0.5703
1.801735	-1.582176	1.789159e-06	22.729662	4.419453	0.027338	2.0443	0.6666
1.815922	-2.459627	1.031998e-05	21.852211	4.307802	0.026971	2.0906	0.5405
1.83011	-3.13794	5.098444e-05	21.173898	4.205272	0.027351	2.0788	0.4617
1.844298	-3.846028	0.0002446842	20.46581	4.115208999999999	0.027732	2.0235	0.6122
1.858486	-4.660351	0.0008754533	19.651487000000003	4.027908	0.026748	2.0169	0.5533
1.872673	-5.461382	0.00368313	18.850456	3.903557	0.027292	2.0798	0.3887
1.886861	-6.250925	0.003999284	18.060913000000003	3.817815	0.027794	1.9698	0.5744
1.901049	-6.960539	0.0009853636	17.351299	3.7166300000000003	0.026632999999999997	2.0609	0.6379
1.915237	-7.577731	0.01623514	16.734107	3.622837	0.027155000000000002	1.9957	0.6893
1.929424	-8.172916	0.0230016	16.138922	3.513206	0.027438	2.0793	0.543
1.943612	-8.88138	0.03139278	15.430458000000002	3.40869	0.027627999999999996	2.0538	0.6435
1.9578	-9.649928	0.1066797	14.661910000000002	3.3135550000000005	0.027487	1.9866	0.7758
1.971988	-10.41154	0.1214382	13.900298000000001	3.21559	0.0275	2.0477	0.5281
1.986175	-11.21794	0.099107	13.093898000000001	3.106235	0.027457	2.0217	0.6336
2.000363	-12.02338	0.1303932	12.288458000000002	3.0113	0.027368	1.9747	0.6334
2.014551	-12.80806	0.1559111	11.503778000000002	2.923394	0.026227999999999998	1.953	0.7644
2.028739	-13.50627	0.1846012	10.805568000000001	2.824923	0.027232	2.0525	0.8184
2.042926	-14.17259	0.210605	10.139248000000002	2.72065	0.027958999999999998	1.9696	0.757
2.057114	-14.79861	0.2192798	9.513228000000002	2.631993	0.026391	1.9755	0.8715
2.071302	-15.42601	0.2069269	8.885828000000002	2.553801	0.028055	2.0232	0.878
2.08549	-16.02474	0.2041881	8.287098	2.4395540000000002	0.028532	1.9885	0.8975
2.099677	-16.55641	0.2051184	7.755428000000002	2.312893	0.032837	2.0136	0.3875
2.113865	-16.94498	0.2116182	7.366858000000001	2.209148	0.026695999999999998	1.9518	0.067
2.128053	-17.21626	0.2148045	7.095578000000003	2.1289439999999997	0.022091999999999997	1.9102	0.0034
2.142241	-17.37125	0.2128909	6.940588000000002	2.066575	0.024259	1.9357	0.0394
2.156428	-17.43685	0.2183712	6.874988000000002	1.9798740000000001	0.028895	2.1403	0.0
2.170616	-17.47839	0.2225411	6.833448000000001	1.886987	0.026782999999999998	2.2056	0.0539
2.184804	-17.47817	0.2182137	6.833668000000003
2.198992	-17.40314	0.2175473	6.908698000000001
2.213179	-17.30352	0.2192096	7.008318000000003
2.227367	-17.21017	0.2193293	7.101668
2.241555	-17.10937	0.2177786	7.202468000000003
2.255743	-16.96815	0.2197006	7.343688
2.26993	-16.81686	0.2190802	7.494978000000003
2.284118	-16.72429	0.2172521	7.587548000000002
2.298306	-16.71975	0.2173644	7.592088
2.312494	-16.80545	0.2174278	7.506388000000001
2.326681	-16.92623	0.2170925	7.385608000000001
2.340869	-17.04629	0.2171612	7.265548000000003
2.355057	-17.15914	0.2180815	7.152698000000001
2.369245	-17.28328	0.2189551	7.028558
2.383432	-17.45157	0.2229723	6.860268000000001
2.39762	-17.67856	0.2255513	6.633278000000001
2.411808	-17.87278	0.2241688	6.439058000000003
2.425996	-18.06745	0.2233199	6.244388000000001
2.440183	-18.24944	0.2232666	6.062398000000002
2.454371	-18.44322	0.2233873	5.8686180000000014
2.468559	-18.68076	0.2232419	5.631078000000002
2.482747	-18.90019	0.222526	5.411648000000003
2.496934	-19.04432	0.2312486	5.267518000000003
2.511122	-19.20862	0.2264569	5.103218000000002
2.52531	-19.43934	0.2237261	4.872498
2.539498	-19.71687	0.2219224	4.5949680000000015
2.553685	-19.99807	0.222966	4.313768000000003
2.567873	-20.25476	0.2235107	4.057078000000001
2.582061	-20.46847	0.224439	3.8433680000000017
2.596249	-20.68953	0.2245503	3.6223080000000003
2.610436	-20.90133	0.2241255	3.410508
2.624624	-21.11793	0.2244875	3.1939080000000004
2.638812	-21.32177	0.2246701	2.990068000000001
2.653	-21.49797	0.2250505	2.813868000000003
2.667187	-21.64269	0.2251143	2.669148
2.681375	-21.75644	0.2251827	2.5553980000000003
2.695563	-21.85865	0.2247721	2.453188000000001
2.709751	-21.94798	0.2266866	2.3638580000000005
2.723938	-22.05423	0.2284735	2.257608000000001
2.738126	-22.13756	0.2293728	2.174278000000001
2.752314	-22.25667	0.2245359	2.055168000000002
2.766502	-22.34776	0.2236374	1.9640780000000007
2.780689	-22.46729	0.2251247	1.8445480000000032
2.794877	-22.61009	0.2240711	1.701748000000002
2.809065	-22.75451	0.2246992	1.5573280000000018
2.823253	-22.90009	0.2240641	1.411748000000003
2.83744	-23.02351	0.2247642	1.288328
2.851628	-23.12429	0.2244059	1.1875480000000032
2.865816	-23.20218	0.2238526	1.1096580000000031
2.880004	-23.31076	0.2255315	1.0010780000000032
2.894191	-23.4437	0.2309907	0.8681380000000019
2.908379	-23.53266	0.2296349	0.7791780000000017
2.922567	-23.59205	0.2299787	0.7197880000000012
2.936755	-23.62816	0.2295723	0.6836780000000005
2.950942	-23.62538	0.2285695	0.6864580000000018
2.96513	-23.60341	0.2275195	0.7084280000000014
2.979318	-23.63515	0.227474	0.6766880000000022
2.993506	-23.66898	0.227783	0.6428580000000004
3.007693	-23.66554	0.2279142	0.6462980000000016
3.021881	-23.67273	0.2283699	0.6391080000000002
3.036069	-23.65713	0.2275464	0.654708000000003
3.050257	-23.61533	0.2263681	0.6965080000000015
3.064444	-23.62317	0.2270575	0.6886680000000034
3.078632	-23.62988	0.2302457	0.6819580000000016
3.09282	-23.6522	0.2287655	0.6596380000000011
3.107008	-23.63235	0.2288771	0.6794880000000028
3.121195	-23.61235	0.2303921	0.6994880000000023
3.135383	-23.58853	0.2317831	0.723308000000003
3.149571	-23.57614	0.2273259	0.7356980000000028
3.163759	-23.56106	0.2237636	0.7507780000000004
3.177946	-23.60519	0.2250406	0.7066480000000013
3.192134	-23.6371	0.2254701	0.6747380000000014
3.206322	-23.65445	0.2253438	0.657388000000001
3.22051	-23.65584	0.226023	0.6559980000000003
3.234697	-23.66486	0.2257911	0.6469780000000007
3.248885	-23.65473	0.2236336	0.6571080000000009
3.263073	-23.67732	0.2285042	0.6345179999999999
3.277261	-23.67874	0.2335017	0.6330980000000004
3.291448	-23.70026	0.2363445	0.6115780000000015
3.305636	-23.7267	0.2348323	0.5851380000000006
3.319824	-23.74926	0.2348686	0.562578000000002
3.334012	-23.73643	0.2347956	0.575408000000003
3.348199	-23.72692	0.2307354	0.5849180000000018
3.362387	-23.71027	0.229085	0.6015680000000003
3.376575	-23.75026	0.2306343	0.5615780000000008
3.390763	-23.74703	0.2336562	0.5648080000000029
3.40495	-23.7595	0.2327752	0.5523380000000024
3.419138	-23.75014	0.2322804	0.5616980000000034
3.433326	-23.73502	0.231278	0.5768180000000029
3.447514	-23.731	0.2294288	0.580838
3.461701	-23.73272	0.2257693	0.5791180000000011
3.475889	-23.76061	0.2260839	0.5512280000000018
3.490077	-23.80523	0.2260877	0.506608
3.504265	-23.82769	0.2263401	0.48414800000000113
3.518452	-23.83773	0.2262239	0.4741080000000011
3.53264	-23.84337	0.226376	0.46846800000000144
3.546828	-23.83848	0.2260483	0.47335800000000106
3.561016	-23.80531	0.2261804	0.506528000000003
3.575203	-23.8157	0.2300067	0.49613800000000197
3.589391	-23.85418	0.232848	0.4576580000000021
3.603579	-23.89237	0.2359606	0.41946800000000195
3.617767	-23.90467	0.2363827	0.4071680000000022
3.631954	-23.90562	0.2342193	0.40621800000000263
3.646142	-23.88164	0.2323894	0.43019800000000075
3.66033	-23.84863	0.2294688	0.4632080000000016
3.674518	-23.87768	0.2247646	0.43415800000000004
3.688705	-23.92911	0.225082	0.3827280000000002
3.702893	-24.0005	0.2268605	0.3113380000000028
3.717081	-24.04365	0.2272106	0.2681880000000021
3.731269	-24.03491	0.2267349	0.2769280000000016
3.745456	-24.01805	0.2269823	0.2937880000000028
3.759644	-23.98964	0.2262947	0.3221980000000002
3.773832	-24.0127	0.227687	0.2991380000000028
3.78802	-24.0438	0.2293648	0.26803800000000066
3.802207	-24.05782	0.2301387	0.2540180000000021
3.816395	-24.06999	0.2307635	0.24184800000000095
3.830583	-24.0798	0.2301704	0.23203800000000285
3.84477	-24.09349	0.2278006	0.21834800000000243
3.858958	-24.09972	0.2267202	0.21211800000000025
3.873146	-24.12519	0.2280573	0.1866480000000017
3.887334	-24.15019	0.2305034	0.16164800000000312
3.901521	-24.15353	0.2291273	0.15830800000000167
3.915709	-24.14421	0.2294735	0.16762800000000055
3.929897	-24.12909	0.2318066	0.18274800000000013
3.944085	-24.09801	0.2294028	0.21382800000000302
3.958272	-24.09215	0.2248436	0.21968800000000144
3.97246	-24.10397	0.225029	0.20786800000000127
3.986648	-24.15562	0.2284251	0.15621800000000263
4.000836	-24.21854	0.2293926	0.09329800000000077
4.015023	-24.24826	0.2285411	0.06357800000000324
4.029211	-24.26581	0.2311813	0.04602800000000329
4.043399	-24.26006	0.2306939	0.05177800000000232
4.057587	-24.24444	0.2264058	0.06739800000000074
4.071774	-24.23043	0.2225593	0.08140800000000326
4.085962	-24.22611	0.2206334	0.08572800000000314
4.10015	-24.20327	0.2194464	0.10856800000000177
4.114338	-24.20274	0.219779	0.10909800000000303
4.128525	-24.19582	0.2198538	0.1160180000000004
4.142713	-24.19108	0.2200826	0.12075800000000214
4.156901	-24.1879	0.2208193	0.12393800000000255
4.171089	-24.20861	0.2240801	0.10322800000000143
4.185276	-24.2193	0.2282319	0.09253800000000112
4.199464	-24.21031	0.2282627	0.10152800000000184
4.213652	-24.20285	0.2263437	0.10898800000000008
4.22784	-24.16272	0.2340963	0.14911800000000142
4.242027	-24.13135	0.2250933	0.18048800000000043
4.256215	-24.13835	0.2235455	0.17348800000000253
4.270403	-24.19527	0.2296666	0.1165680000000009
4.284591	-24.23441	0.2327127	0.07742800000000116
4.298778	-24.27736	0.2315614	0.03447800000000001
4.312966	-24.27714	0.2305051	0.03469800000000234
4.327154	-24.25378	0.2326006	0.05805800000000261
4.341342	-24.2508	0.2317364	0.061037999999999926
4.355529	-24.25251	0.2281383	0.059328000000000713
4.369717	-24.23479	0.2266195	0.07704800000000134
4.383905	-24.25572	0.2278335	0.056118000000001445
4.398093	-24.31317	0.2267137	-0.0013319999999978904
4.41228	-24.32774	0.2271837	-0.015901999999996974
4.426468	-24.34385	0.2270838	-0.03201199999999815
4.440656	-24.33189	0.226973	-0.020051999999999737
4.454844	-24.32269	0.2259505	-0.010851999999999862
4.469031	-24.34268	0.2262079	-0.030841999999999814
4.483219	-24.3761	0.2279041	-0.06426199999999938
4.497407	-24.38441	0.2284519	-0.07257199999999742
4.511595	-24.39699	0.2274419	-0.08515199999999723
4.525782	-24.38739	0.2272611	-0.07555199999999829
4.53997	-24.33662	0.2271355	-0.024781999999998305
4.554158	-24.31594	0.2271361	-0.004101999999999606
4.568346	-24.33061	0.2271243	-0.018771999999998457
4.582533	-24.34399	0.2271218	-0.03215199999999996
4.596721	-24.20395	0.2271212	0.10788800000000265
4.610909	-24.04238	0.2271211	0.2694580000000002
