# Supplementary material for: Molecular Scale Hydrophobicity and Adsorption Thermodynamics on Hydrophobic-Charged Surfaces
Source: ACS Nano. 2026 Feb 16;20(8):6970–82. doi: 10.1021/acsnano.5c18643 (PMC12961923; doi:10.1021/acsnano.5c18643)
Supplement: Supplementary file 2 [file nn5c18643_si_002.zip › supplementary-files/pmf/all-2ns-equilibration/gnp/simulation-3/gms2_100ns/pmf-hb.csv]

com_nm	pmf_kcal_per_mol	error	shifted_pmf_kcal_per_mol	com_nm_5	std	mean_all	prob_interacting
1.781366	0.0	0.0	14.215187	4.547011	0.027631	1.9156	0.2405
1.795849	-2.117887	2.589337e-06	12.0973	4.461112	0.02695	1.8797	0.3689
1.810332	-3.920183	1.966308e-05	10.295004	4.358733999999999	0.027222000000000003	1.8851	0.2784
1.824816	-5.464958	0.0001321587	8.750229000000001	4.263205	0.027274	1.8537	0.23
1.839299	-6.817518	0.0007788502	7.3976690000000005	4.1659239999999995	0.026985000000000002	1.8433	0.3146
1.853782	-7.996982	0.001386724	6.218205	4.059318	0.027042	1.8483	0.3314
1.868265	-9.080787	0.002013708	5.134399999999999	3.96474	0.027631	1.9133	0.2644
1.882749	-10.06704	0.0150735	4.148147	3.858052	0.027714999999999997	1.8832	0.2656
1.897232	-10.9533	0.01922578	3.2618869999999998	3.7565190000000004	0.027576	2.0078	0.3172
1.911715	-12.1024	0.06916919	2.112787000000001	3.6602959999999998	0.027107	1.8351	0.2354
1.926198	-13.43149	0.09642011	0.7836970000000001	3.559646	0.027379	1.9232	0.3319
1.940682	-14.5506	0.22809	-0.3354129999999991	3.4548550000000002	0.027110000000000002	1.9214	0.2791
1.955165	-15.3433	0.4708906	-1.128112999999999	3.357039	0.027874	1.8415	0.4665
1.969648	-15.86816	0.6642322	-1.6529729999999994	3.2526610000000002	0.027498	1.8333	0.3471
1.984131	-16.18992	0.7264611	-1.9747330000000005	3.151207	0.027568000000000002	1.8758	0.3401
1.998615	-16.38257	0.7056223	-2.167383000000001	3.049501	0.026858	1.868	0.3169
2.013098	-16.50457	0.6829583	-2.289383000000001	2.967637	0.026820999999999998	1.8546	0.4305
2.027581	-16.73859	0.7395603	-2.5234029999999983	2.854634	0.027136	1.8694	0.4099
2.042064	-17.14492	0.7718787	-2.929732999999999	2.77237	0.026698000000000003	1.8382	0.4883
2.056547	-17.55023	0.7689216	-3.335042999999999	2.656143	0.033527999999999995	1.944	0.2936
2.071031	-17.86835	0.7669221	-3.6531629999999993	2.518205	0.027562	1.9792	0.1241
2.085514	-18.14687	0.7648963	-3.9316829999999996	2.411123	0.028948	1.9782	0.0974
2.099997	-18.41723	0.7634996	-4.202043	2.325316	0.025636000000000003	1.9254	0.0654
2.11448	-18.6716	0.7637643	-4.456413000000001	2.2385	0.023856	1.8631	0.0639
2.128964	-18.91649	0.7643724	-4.701302999999999	2.171242	0.023101	1.9042	0.0289
2.143447	-19.20084	0.7622061	-4.985652999999999	2.07836	0.025575999999999998	1.9665	0.035
2.15793	-19.52599	0.758371	-5.310803	1.977032	0.026613	1.9398	0.0306
2.172413	-19.79083	0.7590045	-5.5756429999999995	1.9485860000000002	0.021377	1.8003	0.0088
2.186897	-19.93893	0.7605588	-5.723742999999999	1.85635	0.022569	1.933	0.0086
2.20138	-19.99179	0.7590773	-5.7766030000000015
2.215863	-19.98237	0.7539295	-5.767182999999999
2.230346	-19.92954	0.749825	-5.714352999999999
2.24483	-19.79257	0.7495796	-5.577383000000001
2.259313	-19.58831	0.7489223	-5.373123
2.273796	-19.40149	0.7557445	-5.186302999999999
2.288279	-19.25412	0.7700319	-5.038933
2.302762	-19.12966	0.772682	-4.914473000000001
2.317246	-18.95856	0.7703606	-4.743372999999998
2.331729	-18.75087	0.76882	-4.535682999999999
2.346212	-18.51427	0.7764326	-4.2990829999999995
2.360695	-18.22059	0.7929897	-4.005403000000001
2.375179	-17.85304	0.8074633	-3.637853
2.389662	-17.4064	0.8103248	-3.191213000000001
2.404145	-16.99614	0.8047964	-2.7809530000000002
2.418628	-16.59645	0.8036063	-2.3812630000000006
2.433112	-16.20284	0.8021376	-1.9876529999999981
2.447595	-15.78399	0.8036501	-1.568802999999999
2.462078	-15.39533	0.8148215	-1.1801429999999993
2.476561	-15.05113	0.8283394	-0.8359430000000003
2.491045	-14.73914	0.8304552	-0.5239530000000006
2.505528	-14.38561	0.8280688	-0.17042299999999955
2.520011	-13.97653	0.8274892	0.2386569999999999
2.534494	-13.52476	0.8272395	0.6904269999999997
2.548977	-13.05831	0.8272245	1.1568769999999997
2.563461	-12.64908	0.8276415	1.5661070000000006
2.577944	-12.34888	0.8271791	1.8663070000000008
2.592427	-12.16817	0.8286215	2.0470170000000003
2.60691	-11.94543	0.8368604	2.2697570000000002
2.621394	-11.7556	0.8383173	2.459587000000001
2.635877	-11.6676	0.8371049	2.547587
2.65036	-11.66492	0.8367595	2.550267
2.664843	-11.70343	0.8363315	2.5117569999999994
2.679327	-11.76011	0.835853	2.455077000000001
2.69381	-11.81792	0.8355552	2.3972669999999994
2.708293	-11.88139	0.8359181	2.3337970000000006
2.722776	-12.01472	0.839296	2.2004669999999997
2.73726	-12.18316	0.839758	2.0320269999999994
2.751743	-12.355	0.8393363	1.8601869999999998
2.766226	-12.51734	0.839116	1.6978469999999994
2.780709	-12.63811	0.8392906	1.577077000000001
2.795193	-12.7349	0.839703	1.4802870000000006
2.809676	-12.81897	0.8388352	1.396217
2.824159	-12.93249	0.8376234	1.2826970000000006
2.838642	-13.00835	0.8378004	1.2068370000000002
2.853125	-13.06537	0.8377448	1.1498170000000005
2.867609	-13.10788	0.8374326	1.1073070000000005
2.882092	-13.14713	0.8358301	1.0680569999999996
2.896575	-13.20324	0.8389225	1.011947000000001
2.911058	-13.24269	0.8449951	0.9724970000000006
2.925542	-13.36507	0.8490651	0.8501170000000009
2.940025	-13.42108	0.849698	0.7941070000000003
2.954508	-13.48601	0.8494192	0.729177
2.968991	-13.54313	0.8484662	0.6720570000000006
2.983475	-13.56455	0.8491836	0.6506369999999997
2.997958	-13.57832	0.8478365	0.6368670000000005
3.012441	-13.59867	0.8469655	0.616517
3.026924	-13.62593	0.844679	0.5892569999999999
3.041408	-13.64882	0.8445025	0.5663669999999996
3.055891	-13.65124	0.8449608	0.5639470000000006
3.070374	-13.61819	0.845269	0.596997
3.084857	-13.58806	0.8449966	0.6271269999999998
3.09934	-13.5487	0.8461636	0.666487
3.113824	-13.56428	0.8485284	0.6509070000000001
3.128307	-13.57608	0.8492317	0.639107000000001
3.14279	-13.60648	0.8496833	0.6087070000000008
3.157273	-13.64521	0.8510601	0.5699769999999997
3.171757	-13.64721	0.8511618	0.5679770000000008
3.18624	-13.6458	0.85045	0.5693870000000008
3.200723	-13.61021	0.8503588	0.6049769999999999
3.215206	-13.64122	0.849853	0.5739669999999997
3.22969	-13.66726	0.8496167	0.5479269999999996
3.244173	-13.68812	0.8496534	0.5270670000000006
3.258656	-13.68643	0.8497305	0.5287570000000006
3.273139	-13.68792	0.850109	0.5272670000000002
3.287623	-13.65676	0.8515454	0.558427
3.302106	-13.63355	0.8478575	0.5816370000000006
3.316589	-13.67403	0.8421655	0.5411570000000001
3.331072	-13.70536	0.8411349	0.5098269999999996
3.345555	-13.72714	0.8413581	0.4880469999999999
3.360039	-13.73452	0.8418855	0.4806670000000004
3.374522	-13.7365	0.8424883	0.47868700000000075
3.389005	-13.73291	0.8427458	0.48227699999999984
3.403488	-13.76033	0.8399484	0.4548570000000005
3.417972	-13.8168	0.8391559	0.3983869999999996
3.432455	-13.84842	0.8393837	0.3667669999999994
3.446938	-13.89154	0.8399531	0.32364699999999935
3.461421	-13.92469	0.839499	0.2904970000000002
3.475905	-13.91984	0.8395828	0.2953469999999996
3.490388	-13.89719	0.8407671	0.3179970000000001
3.504871	-13.91004	0.8416747	0.30514699999999984
3.519354	-13.94834	0.8418	0.2668470000000003
3.533838	-13.97302	0.8411583	0.24216700000000024
3.548321	-14.01341	0.8416006	0.20177699999999987
3.562804	-14.02966	0.8410607	0.18552700000000044
3.577287	-14.04149	0.8404829	0.17369700000000066
3.59177	-14.02555	0.8422862	0.1896369999999994
3.606254	-14.02843	0.8434367	0.18675700000000006
3.620737	-14.03208	0.8460384	0.1831069999999997
3.63522	-14.06738	0.8484232	0.14780700000000024
3.649703	-14.09358	0.8474372	0.12160700000000091
3.664187	-14.10826	0.8474311	0.10692700000000066
3.67867	-14.07395	0.8483463	0.14123700000000028
3.693153	-14.0456	0.8458718	0.16958699999999993
3.707636	-14.0368	0.8421565	0.17838700000000074
3.72212	-14.06101	0.8433665	0.15417700000000067
3.736603	-14.10365	0.8451087	0.11153700000000022
3.751086	-14.12121	0.843241	0.09397700000000064
3.765569	-14.12655	0.8432783	0.0886370000000003
3.780053	-14.12156	0.8441447	0.09362699999999968
3.794536	-14.12564	0.8417265	0.0895469999999996
3.809019	-14.12402	0.8413824	0.09116700000000044
3.823502	-14.15582	0.8434012	0.05936699999999995
3.837985	-14.16891	0.8434352	0.0462769999999999
3.852469	-14.17657	0.84363	0.038617000000000345
3.866952	-14.18208	0.8443797	0.03310700000000111
3.881435	-14.17317	0.8447253	0.04201699999999953
3.895918	-14.17086	0.8418344	0.04432700000000089
3.910402	-14.18049	0.8398665	0.034696999999999534
3.924885	-14.18193	0.8401509	0.03325700000000076
3.939368	-14.19962	0.8392659	0.015567000000000775
3.953851	-14.22204	0.8386281	-0.006852999999999554
3.968335	-14.23612	0.8380776	-0.020932999999999424
3.982818	-14.22972	0.8390092	-0.01453300000000013
3.997301	-14.21885	0.8422761	-0.0036629999999995277
4.011784	-14.23991	0.8438599	-0.02472299999999983
4.026268	-14.27708	0.8442776	-0.06189299999999953
4.040751	-14.29062	0.8459701	-0.0754330000000003
4.055234	-14.31233	0.8460966	-0.09714299999999909
4.069717	-14.32666	0.8459907	-0.11147300000000016
4.0842	-14.30426	0.8462447	-0.08907299999999907
4.098684	-14.26939	0.8420568	-0.054202999999999335
4.113167	-14.25458	0.8411725	-0.039393000000000455
4.12765	-14.27382	0.8411388	-0.05863300000000038
4.142133	-14.30067	0.840344	-0.08548299999999998
4.156617	-14.33131	0.8401304	-0.11612299999999998
4.1711	-14.34288	0.8408883	-0.12769299999999895
4.185583	-14.32418	0.8419553	-0.1089929999999999
4.200066	-14.28601	0.8414656	-0.07082299999999897
4.21455	-14.26208	0.8355786	-0.04689299999999896
4.229033	-14.28032	0.8323874	-0.06513299999999944
4.243516	-14.31044	0.8328085	-0.09525299999999959
4.257999	-14.30352	0.8320427	-0.08833300000000044
4.272483	-14.28546	0.8331812	-0.07027300000000025
4.286966	-14.23886	0.8326985	-0.0236730000000005
4.301449	-14.23427	0.834304	-0.019083000000000183
4.315932	-14.24968	0.8369511	-0.03449299999999944
4.330415	-14.26076	0.8397772	-0.0455729999999992
4.344899	-14.28162	0.8396461	-0.06643299999999996
4.359382	-14.31498	0.8381662	-0.09979300000000002
4.373865	-14.30802	0.8394695	-0.09283300000000061
4.388348	-14.25539	0.8407938	-0.04020299999999999
4.402832	-14.25697	0.837993	-0.04178300000000057
4.417315	-14.26981	0.8361657	-0.05462299999999942
4.431798	-14.28732	0.8346114	-0.07213299999999911
4.446281	-14.32455	0.8337065	-0.1093630000000001
4.460765	-14.33295	0.8340555	-0.11776300000000006
4.475248	-14.33455	0.8346952	-0.11936299999999989
4.489731	-14.31148	0.8352079	-0.0962929999999993
4.504214	-14.29308	0.834298	-0.07789299999999955
4.518698	-14.26442	0.8333218	-0.049232999999999194
4.533181	-14.27756	0.8319253	-0.062372999999999124
4.547664	-14.26561	0.8301641	-0.05042300000000033
4.562147	-14.24222	0.8306614	-0.02703299999999942
4.576631	-14.21612	0.8309811	-0.0009329999999998506
4.591114	-14.1925	0.8313552	0.022686999999999458
4.605597	-14.18903	0.8314541	0.02615699999999954
4.62008	-14.13137	0.831476	0.08381699999999981
4.634563	-14.06142	0.8314808	0.1537670000000002
4.649047	-14.17256	0.8314818	0.042626999999999526
4.66353	-14.40348	0.831482	-0.18829299999999982
