# Supplementary material for: Molecular Scale Hydrophobicity and Adsorption Thermodynamics on Hydrophobic-Charged Surfaces
Source: ACS Nano. 2026 Feb 16;20(8):6970–82. doi: 10.1021/acsnano.5c18643 (PMC12961923; doi:10.1021/acsnano.5c18643)
Supplement: Supplementary file 2 [file nn5c18643_si_002.zip › supplementary-files/pmf/all-2ns-equilibration/gnp/simulation-3/gms3_100ns/pmf-hb.csv]

com_nm	pmf_kcal_per_mol	error	shifted_pmf_kcal_per_mol	com_nm_5	std	mean_all	prob_interacting
1.803413	0.0	0.0	-1.0740074	4.510713	0.026968000000000002	2.0158	0.1114
1.817616	-2.707446	0.09227497	-3.7814534	4.423254	0.027373	1.8427	0.111
1.831818	-5.176126	0.160516	-6.2501334	4.3079790000000004	0.027038	1.981	0.1095
1.846021	-7.423774	0.1589297	-8.4977814	4.214866000000001	0.027346	1.8639	0.1515
1.860224	-9.352016	0.08738101	-10.4260234	4.111733999999999	0.027085	1.9735	0.1045
1.874427	-10.86806	0.1798639	-11.942067399999999	4.0239080000000005	0.027489	1.9297	0.1265
1.88863	-11.9235	0.3684608	-12.9975074	3.915107	0.027467000000000002	1.9443	0.141
1.902833	-12.53881	0.5126022	-13.612817399999999	3.8217550000000005	0.027268999999999998	2.0024	0.1593
1.917035	-12.99845	0.6007723	-14.0724574	3.7193120000000004	0.027693000000000002	1.8771	0.1711
1.931238	-13.81438	0.6643561	-14.8883874	3.613813	0.027264	1.9323	0.1586
1.945441	-14.58022	0.6504845	-15.6542274	3.512136	0.028030000000000003	1.9605	0.1669
1.959644	-15.10234	0.6397698	-16.1763474	3.418451	0.027393999999999998	1.9339	0.1879
1.973847	-15.40614	0.6490587	-16.4801474	3.306514	0.027523000000000002	1.9255	0.1975
1.98805	-15.49039	0.6575384	-16.5643974	3.217789	0.028082	1.9135	0.1271
2.002252	-15.39405	0.6621479	-16.4680574	3.122566	0.027648000000000002	1.8948	0.1586
2.016455	-15.15649	0.6591544	-16.2304974	3.0193849999999998	0.027315	1.974	0.1806
2.030658	-14.88292	0.6575494	-15.9569274	2.9179150000000003	0.027491	1.8503	0.1293
2.044861	-14.77053	0.656575	-15.8445374	2.824304	0.026983	1.8902	0.0744
2.059064	-14.86978	0.6600567	-15.9437874	2.706612	0.039996	1.8925	0.113
2.073267	-14.99324	0.6597463	-16.0672474	2.540013	0.030284	1.7995	0.0419
2.087469	-15.02578	0.6596333	-16.0997874	2.458134	0.025776999999999998	1.8347	0.0096
2.101672	-14.99353	0.6604104	-16.0675374	2.381238	0.027744	1.9466	0.0109
2.115875	-14.89477	0.6590458	-15.968777399999999	2.276242	0.022644	1.9355	0.0146
2.130078	-14.71786	0.6593791	-15.7918674	2.183589	0.026182	1.8844	0.0008
2.144281	-14.49314	0.6588798	-15.5671474	2.104229	0.023487	1.9275	0.0
2.158484	-14.26776	0.6607552	-15.3417674	2.010656	0.026843000000000002	1.9487	0.0
2.172687	-14.06333	0.6625313	-15.1373374	1.955561	0.01842	1.8947	0.0
2.186889	-13.85021	0.6617986	-14.9242174	1.8847049999999999	0.018953	1.9769	0.0
2.201092	-13.61726	0.6619829	-14.6912674	1.87215	0.017123	1.9421	0.0
2.215295	-13.32443	0.6640395	-14.398437399999999
2.229498	-13.01917	0.6623537	-14.0931774
2.243701	-12.86456	0.6632272	-13.9385674
2.257904	-12.65515	0.6659174	-13.7291574
2.272106	-12.36841	0.6652004	-13.4424174
2.286309	-11.99171	0.6647159	-13.065717399999999
2.300512	-11.52921	0.6641004	-12.6032174
2.314715	-11.02286	0.6633635	-12.096867399999999
2.328918	-10.50441	0.6645815	-11.5784174
2.343121	-10.10962	0.6727632	-11.183627399999999
2.357323	-9.713318	0.6720196	-10.787325399999999
2.371526	-9.298629	0.6689063	-10.3726364
2.385729	-8.876438	0.6700076	-9.9504454
2.399932	-8.458724	0.6703827	-9.5327314
2.414135	-8.050412	0.6738893	-9.124419399999999
2.428338	-7.58112	0.6815477	-8.6551274
2.442541	-7.036244	0.6843293	-8.1102514
2.456743	-6.432536	0.684327	-7.5065434
2.470946	-5.796512	0.6835308	-6.8705194
2.485149	-5.119691	0.682155	-6.193698400000001
2.499352	-4.43108	0.6810056	-5.5050874
2.513555	-3.696739	0.680882	-4.7707464
2.527758	-2.954906	0.6804893	-4.0289133999999995
2.54196	-2.23056	0.6803675	-3.3045674
2.556163	-1.522582	0.6807816	-2.5965894
2.570366	-0.8484165	0.6806402	-1.9224239
2.584569	-0.2004663	0.680037	-1.2744737
2.598772	0.4461418	0.6809946	-0.6278656
2.612975	1.051163	0.6817359	-0.022844399999999876
2.627177	1.652531	0.6833545	0.5785236
2.64138	2.212375	0.6837054	1.1383676000000003
2.655583	2.674487	0.6830226	1.6004796000000001
2.669786	2.991935	0.6827426	1.9179275999999998
2.683989	3.160259	0.6827376	2.0862515999999998
2.698192	3.161228	0.6827945	2.0872206
2.712394	3.055523	0.682971	1.9815156
2.726597	2.926915	0.6828155	1.8529076000000002
2.7408	2.809486	0.6827183	1.7354786000000002
2.755003	2.710827	0.6822014	1.6368196000000002
2.769206	2.617535	0.682617	1.5435276000000002
2.783409	2.525499	0.6833195	1.4514916
2.797612	2.401921	0.6837324	1.3279136000000002
2.811814	2.264702	0.6836731	1.1906946000000003
2.826017	2.157165	0.683174	1.0831576
2.84022	2.075838	0.6829605	1.0018306000000001
2.854423	2.018063	0.6839067	0.9440556000000002
2.868626	1.97456	0.6839219	0.9005526000000001
2.882829	1.932793	0.6827014	0.8587856
2.897031	1.883163	0.6898752	0.8091556
2.911234	1.838084	0.6899901	0.7640766000000001
2.925437	1.799761	0.6890977	0.7257536
2.93964	1.764891	0.6867062	0.6908836
2.953843	1.74692	0.6853444	0.6729126000000001
2.968046	1.730139	0.6859984	0.6561316000000001
2.982248	1.694619	0.6889841	0.6206116000000002
2.996451	1.629835	0.6904543	0.5558276
3.010654	1.592296	0.6893433	0.5182886
3.024857	1.561025	0.689421	0.48701760000000016
3.03906	1.567086	0.6896368	0.49307860000000003
3.053263	1.561848	0.6888907	0.48784059999999996
3.067465	1.551175	0.6883243	0.4771676
3.081668	1.524328	0.688465	0.45032059999999996
3.095871	1.513724	0.6883339	0.4397166000000001
3.110074	1.511752	0.6882774	0.43774460000000004
3.124277	1.510494	0.6883002	0.43648660000000006
3.13848	1.527196	0.6882773	0.45318860000000005
3.152683	1.522353	0.6886588	0.4483456000000001
3.166885	1.523644	0.6881485	0.44963660000000005
3.181088	1.532329	0.688145	0.4583216000000001
3.195291	1.513497	0.6892408	0.43948960000000015
3.209494	1.490623	0.6894754	0.4166156000000001
3.223697	1.482981	0.6891821	0.40897360000000016
3.2379	1.474448	0.6885096	0.40044060000000004
3.252102	1.446089	0.6880449	0.3720816
3.266305	1.422377	0.6901615	0.34836960000000006
3.280508	1.399766	0.6922108	0.3257586000000001
3.294711	1.3568	0.6931257	0.28279260000000006
3.308914	1.311479	0.6920297	0.23747160000000012
3.323117	1.30199	0.6921863	0.22798260000000004
3.337319	1.303639	0.6918133	0.22963160000000005
3.351522	1.312014	0.6919613	0.23800660000000007
3.365725	1.278109	0.6935349	0.2041016
3.379928	1.28948	0.6953332	0.21547260000000001
3.394131	1.266085	0.6954589	0.19207759999999996
3.408334	1.243062	0.6952676	0.16905459999999994
3.422537	1.226034	0.69448	0.15202660000000012
3.436739	1.239478	0.6945525	0.16547060000000013
3.450942	1.266232	0.6942407	0.19222460000000008
3.465145	1.302433	0.6938135	0.2284256
3.479348	1.284488	0.6943195	0.21048060000000013
3.493551	1.276409	0.6943602	0.20240159999999996
3.507754	1.257233	0.6942883	0.1832256000000001
3.521956	1.26683	0.6944087	0.19282259999999996
3.536159	1.246138	0.694397	0.17213060000000002
3.550362	1.248515	0.6942295	0.1745076000000001
3.564565	1.245414	0.6936419	0.17140660000000008
3.578768	1.23073	0.6914122	0.15672260000000016
3.592971	1.213429	0.6914788	0.13942160000000015
3.607173	1.215887	0.6937109	0.1418796
3.621376	1.200384	0.6922668	0.12637659999999995
3.635579	1.225822	0.6911641	0.15181460000000002
3.649782	1.283515	0.6915167	0.20950760000000002
3.663985	1.258403	0.6922737	0.1843956
3.678188	1.232209	0.6923404	0.15820160000000016
3.69239	1.222712	0.6916004	0.14870460000000008
3.706593	1.191261	0.6909571	0.11725359999999996
3.720796	1.164066	0.6907904	0.0900586000000001
3.734999	1.118523	0.6915377	0.04451559999999999
3.749202	1.113142	0.6922834	0.03913460000000013
3.763405	1.116059	0.6928699	0.04205159999999997
3.777608	1.097246	0.6937208	0.023238599999999998
3.79181	1.072483	0.6940997	-0.0015243999999998703
3.806013	1.058898	0.693826	-0.01510940000000005
3.820216	1.071125	0.6941964	-0.0028823999999998406
3.834419	1.084124	0.6939088	0.010116600000000142
3.848622	1.117542	0.6946092	0.04353460000000009
3.862825	1.149846	0.6932595	0.07583859999999998
3.877027	1.149864	0.6891092	0.07585660000000005
3.89123	1.117563	0.6863181	0.04355560000000014
3.905433	1.073307	0.6873034	-0.0007003999999999344
3.919636	1.043351	0.6885273	-0.030656400000000028
3.933839	1.036797	0.6894662	-0.03721039999999998
3.948042	1.039086	0.6869834	-0.03492139999999999
3.962244	1.028116	0.6841334	-0.045891399999999916
3.976447	1.033944	0.6856607	-0.04006339999999997
3.99065	1.012102	0.6868468	-0.06190539999999989
4.004853	1.015774	0.6873819	-0.05823339999999999
4.019056	1.030795	0.6864127	-0.04321240000000004
4.033259	1.04021	0.6856865	-0.033797399999999866
4.047461	1.055086	0.6874492	-0.018921399999999977
4.061664	1.065335	0.6891229	-0.008672400000000025
4.075867	1.081177	0.6891643	0.007169600000000109
4.09007	1.045442	0.6902308	-0.028565399999999963
4.104273	1.025999	0.6902443	-0.04800839999999984
4.118476	1.01869	0.6903331	-0.05531739999999985
4.132679	1.041595	0.6903607	-0.0324123999999999
4.146881	1.061647	0.6912943	-0.012360399999999938
4.161084	1.092179	0.6930063	0.018171600000000065
4.175287	1.084011	0.693706	0.010003600000000112
4.18949	1.03353	0.694869	-0.040477399999999886
4.203693	1.017927	0.697703	-0.05608039999999992
4.217896	1.017362	0.6980175	-0.056645399999999846
4.232098	1.003031	0.6939855	-0.07097639999999994
4.246301	1.009799	0.6948114	-0.06420840000000005
4.260504	1.018235	0.6929771	-0.055772399999999944
4.274707	1.004307	0.6902398	-0.06970039999999988
4.28891	0.9828342	0.690833	-0.09117319999999995
4.303113	0.9703157	0.6927486	-0.10369169999999994
4.317315	0.9448533	0.6908814	-0.12915409999999994
4.331518	0.9786306	0.6953593	-0.09537679999999993
4.345721	1.006887	0.6915925	-0.06712039999999986
4.359924	1.049391	0.6911135	-0.024616399999999983
4.374127	1.090689	0.6932967	0.016681600000000074
4.38833	1.048731	0.6964193	-0.025276399999999866
4.402533	1.00755	0.6962055	-0.0664574
4.416735	0.9818801	0.696256	-0.09212729999999991
4.430938	0.9669251	0.6964011	-0.10708229999999996
4.445141	0.9606462	0.6957352	-0.11336119999999994
4.459344	0.9862169	0.6942529	-0.0877905
4.473547	0.977655	0.6927186	-0.0963523999999999
4.48775	0.9484265	0.694663	-0.1255809
4.501952	0.9192021	0.6963267	-0.15480529999999992
4.516155	0.9178697	0.6952133	-0.15613769999999993
4.530358	0.9394383	0.6946476	-0.1345691
4.544561	0.9671241	0.6940752	-0.1068832999999999
4.558764	0.9979448	0.6939055	-0.07606259999999998
4.572967	1.04063	0.6945051	-0.0333774
4.587169	1.042974	0.6945919	-0.031033399999999878
4.601372	1.207586	0.6945893	0.1335786000000001
4.615575	1.678943	0.6945887	0.6049356000000001
4.629778	1.028362	0.6945886	-0.04564539999999995
