# Supplementary material for: Molecular Scale Hydrophobicity and Adsorption Thermodynamics on Hydrophobic-Charged Surfaces
Source: ACS Nano. 2026 Feb 16;20(8):6970–82. doi: 10.1021/acsnano.5c18643 (PMC12961923; doi:10.1021/acsnano.5c18643)
Supplement: Supplementary file 2 [file nn5c18643_si_002.zip › supplementary-files/pmf/all-2ns-equilibration/gnp/simulation-3/nh3s0_100ns/pmf-hb.csv]

com_nm	pmf_kcal_per_mol	error	shifted_pmf_kcal_per_mol	com_nm_5	std	mean_all	prob_interacting
1.727364	0.0	0.0	9.795828100000001	4.560987	0.027630000000000002	1.3039	1.0
1.742171	-1.832479	0.0	7.963349100000001	4.4684989999999996	0.027357999999999997	1.3998	1.0
1.756979	-3.199929	9.92346e-08	6.595899100000001	4.371032	0.027347000000000003	1.3166	1.0
1.771786	-4.085422	5.624226e-07	5.710406100000001	4.2740029999999996	0.027732999999999997	1.385	0.9974
1.786594	-4.514761	3.877449e-06	5.281067100000001	4.06914	0.026929	1.2979	1.0
1.801401	-4.542108	2.742481e-05	5.253720100000002	3.971851	0.027145999999999997	1.3363	1.0
1.816209	-4.319565	0.0001939036	5.4762631000000015	3.880697	0.027498	1.3425	1.0
1.831016	-4.312397	0.001365146	5.483431100000002	3.759033	0.02673	1.3513	0.9976
1.845823	-4.959802	0.008059954	4.8360261000000015	3.669261	0.027667	1.2757	1.0
1.860631	-6.243478	0.002310342	3.5523501000000017	3.5794900000000003	0.027461000000000003	1.3167	1.0
1.875438	-7.520343	0.0206207	2.275485100000001	3.4582059999999997	0.027767	1.3469	1.0
1.890246	-8.604735	0.02145701	1.1910931000000016	3.3698910000000004	0.027237	1.3434	1.0
1.905053	-9.693684	0.02895701	0.10214410000000207	3.262434	0.027315	1.3584	1.0
1.919861	-10.52113	0.03831237	-0.7253018999999981	3.16399	0.027511	1.3849	1.0
1.934668	-11.09787	0.07519604	-1.302041899999999	3.061644	0.027510000000000003	1.3273	1.0
1.949475	-11.55927	0.1478816	-1.7634418999999983	2.964354	0.027256	1.3538	1.0
1.964283	-12.01049	0.1978173	-2.2146618999999994	2.8671029999999997	0.026833	1.2937	1.0
1.97909	-12.34929	0.2092332	-2.5534618999999985	2.783117	0.026964	1.4196	1.0
1.993898	-12.54529	0.20682	-2.7494618999999982	2.67691	0.026705	1.3543	1.0
2.008705	-12.61819	0.2103553	-2.822361899999999	2.581614	0.027266000000000002	1.3697	1.0
2.023513	-12.74963	0.170575	-2.9538018999999984	2.423986	0.031459	1.432	1.0
2.03832	-13.04209	0.1827199	-3.2462618999999986	2.312106	0.035399	1.1592	1.0
2.053127	-13.43417	0.2041227	-3.6383418999999986	2.230334	0.025822	1.0045	1.0
2.067935	-13.77967	0.2137461	-3.983841899999998	2.159184	0.029891	1.1607	1.0
2.082742	-14.10113	0.2134094	-4.305301899999998	2.08177	0.024138999999999997	1.6581	1.0
2.09755	-14.36687	0.2095755	-4.571041899999999	1.985297	0.022109999999999998	1.3358	1.0
2.112357	-14.52336	0.2172088	-4.727531899999999	1.924791	0.017718	1.7338	0.0
2.127165	-14.52999	0.2407219	-4.734161899999998	1.790891	0.026501999999999998
2.141972	-14.40493	0.2687173	-4.609101899999999
2.156779	-14.23759	0.2746935	-4.4417618999999995
2.171587	-14.14558	0.266663	-4.349751899999999
2.186394	-14.17799	0.264716	-4.382161899999998
2.201202	-14.15459	0.2609959	-4.358761899999999
2.216009	-14.00443	0.2738599	-4.208601899999998
2.230817	-13.66583	0.3013153	-3.8700018999999983
2.245624	-13.22714	0.2977255	-3.431311899999999
2.260431	-12.75843	0.2756598	-2.9626018999999992
2.275239	-12.21435	0.2837275	-2.4185218999999982
2.290046	-11.59474	0.3412104	-1.7989118999999985
2.304854	-10.94792	0.3913931	-1.1520918999999985
2.319661	-10.35458	0.4044159	-0.558751899999999
2.334469	-9.877935	0.3917769	-0.08210689999999943
2.349276	-9.517141	0.3805615	0.27868710000000085
2.364084	-9.166958	0.3606434	0.6288701000000021
2.378891	-8.799297	0.3491355	0.9965311000000021
2.393698	-8.387204	0.3471918	1.4086241000000008
2.408506	-7.958598	0.3485427	1.837230100000001
2.423313	-7.516641	0.3492438	2.2791871000000015
2.438121	-7.091996	0.3492865	2.7038321000000014
2.452928	-6.694385	0.3491502	3.101443100000002
2.467736	-6.352927	0.3495508	3.442901100000001
2.482543	-6.128295	0.3517583	3.6675331000000018
2.49735	-5.981449	0.3563641	3.814379100000002
2.512158	-5.99323	0.3604635	3.8025981000000018
2.526965	-6.225824	0.3686569	3.570004100000001
2.541773	-6.47222	0.3689176	3.3236081000000013
2.55658	-6.682728	0.3675849	3.1131001000000014
2.571388	-6.856282	0.367512	2.939546100000001
2.586195	-7.001523	0.3677628	2.7943051000000017
2.601002	-7.159732	0.3670368	2.6360961000000014
2.61581	-7.323902	0.3684212	2.471926100000001
2.630617	-7.460196	0.3653516	2.3356321000000015
2.645425	-7.614541	0.3637299	2.1812871000000014
2.660232	-7.789607	0.3643568	2.006221100000001
2.67504	-7.917761	0.364563	1.8780671000000018
2.689847	-8.035578	0.3651466	1.7602501000000021
2.704654	-8.108632	0.3657614	1.6871961000000013
2.719462	-8.203816	0.3628186	1.5920121000000016
2.734269	-8.312708	0.3626233	1.4831201000000007
2.749077	-8.433929	0.3622104	1.3618991000000022
2.763884	-8.597481	0.3620993	1.1983471000000012
2.778692	-8.728592	0.3620144	1.0672361000000006
2.793499	-8.849548	0.3620321	0.946280100000001
2.808306	-8.930788	0.3619753	0.8650401000000016
2.823114	-8.989097	0.3630116	0.8067311000000021
2.837921	-9.070556	0.3622395	0.7252721000000015
2.852729	-9.182842	0.3601165	0.6129861000000005
2.867536	-9.297253	0.3614528	0.4985751000000018
2.882344	-9.366301	0.3592139	0.4295271000000014
2.897151	-9.415288	0.3605687	0.38054010000000105
2.911958	-9.433081	0.3639642	0.36274710000000177
2.926766	-9.460096	0.3684466	0.3357321000000013
2.941573	-9.466494	0.3736688	0.3293341000000005
2.956381	-9.464663	0.3736211	0.33116510000000154
2.971188	-9.440258	0.3721738	0.35557010000000133
2.985996	-9.424488	0.3713127	0.37134010000000117
3.000803	-9.399958	0.3697407	0.39587010000000156
3.015611	-9.385066	0.3696226	0.41076210000000124
3.030418	-9.383792	0.3718268	0.4120361000000017
3.045225	-9.401535	0.3729933	0.3942931000000005
3.060033	-9.416872	0.371664	0.3789561000000017
3.07484	-9.405265	0.3720649	0.3905631000000014
3.089648	-9.38399	0.3740143	0.41183810000000065
3.104455	-9.354107	0.3720812	0.44172110000000053
3.119263	-9.352062	0.3671487	0.4437661000000013
3.13407	-9.385164	0.3645278	0.41066410000000175
3.148877	-9.408857	0.3641041	0.386971100000002
3.163685	-9.432273	0.3645867	0.363555100000001
3.178492	-9.444588	0.3655488	0.35124010000000183
3.1933	-9.435758	0.3664225	0.3600701000000015
3.208107	-9.415705	0.3644827	0.3801231000000005
3.222915	-9.435163	0.3593916	0.36066510000000207
3.237722	-9.481274	0.3602542	0.3145541000000005
3.252529	-9.503952	0.3605086	0.2918761000000014
3.267337	-9.494137	0.3602669	0.3016911000000011
3.282144	-9.493661	0.3600211	0.3021671000000019
3.296952	-9.462057	0.3593802	0.33377110000000165
3.311759	-9.435375	0.3609884	0.36045310000000086
3.326567	-9.455316	0.3715842	0.34051210000000154
3.341374	-9.49861	0.3710289	0.29721810000000204
3.356181	-9.518603	0.3719683	0.2772251000000008
3.370989	-9.515708	0.3721236	0.2801201000000013
3.385796	-9.487649	0.3715631	0.30817910000000204
3.400604	-9.45636	0.3714327	0.33946810000000127
3.415411	-9.426315	0.3693571	0.3695131000000007
3.430219	-9.431076	0.3687037	0.36475210000000224
3.445026	-9.460527	0.3696823	0.3353011000000006
3.459833	-9.484712	0.370112	0.31111610000000134
3.474641	-9.494887	0.3697184	0.30094110000000107
3.489448	-9.469978	0.3698655	0.32585010000000203
3.504256	-9.4654	0.370039	0.33042810000000067
3.519063	-9.433381	0.3658668	0.3624471000000007
3.533871	-9.482322	0.3652392	0.31350610000000145
3.548678	-9.535833	0.3648897	0.25999510000000114
3.563485	-9.562748	0.3649445	0.23308010000000223
3.578293	-9.571846	0.3650641	0.22398210000000063
3.5931	-9.568991	0.364122	0.2268371000000009
3.607908	-9.564908	0.3637824	0.23092010000000052
3.622715	-9.589386	0.3667494	0.20644210000000207
3.637523	-9.601991	0.3736178	0.19383710000000143
3.65233	-9.587083	0.3820549	0.20874510000000157
3.667138	-9.602469	0.3797475	0.19335910000000212
3.681945	-9.61	0.3806347	0.18582810000000194
3.696752	-9.570794	0.3812953	0.225034100000002
3.71156	-9.589296	0.3730536	0.20653210000000222
3.726367	-9.643661	0.3707989	0.15216710000000155
3.741175	-9.693222	0.3710513	0.10260610000000092
3.755982	-9.722972	0.3710567	0.07285610000000098
3.77079	-9.737214	0.3713692	0.05861410000000156
3.785597	-9.72874	0.3722809	0.0670881000000012
3.800404	-9.675657	0.3708192	0.12017110000000208
3.815212	-9.6263	0.3673319	0.16952810000000085
3.830019	-9.661047	0.3643558	0.13478110000000143
3.844827	-9.692169	0.364913	0.10365910000000156
3.859634	-9.719533	0.3655186	0.07629510000000117
3.874442	-9.750443	0.3649302	0.04538510000000073
3.889249	-9.774979	0.3642539	0.020849100000001286
3.904056	-9.764526	0.3632922	0.03130210000000133
3.918864	-9.755964	0.3664673	0.039864100000000846
3.933671	-9.778969	0.3709772	0.016859100000001348
3.948479	-9.78237	0.3767004	0.013458100000001139
3.963286	-9.806057	0.3755514	-0.010228899999997765
3.978094	-9.798652	0.3766084	-0.002823899999999213
3.992901	-9.764471	0.3773772	0.031357100000001026
4.007708	-9.741926	0.3745793	0.05390210000000195
4.022516	-9.729692	0.3729111	0.06613610000000136
4.037323	-9.744811	0.3741056	0.05101710000000104
4.052131	-9.776718	0.3758091	0.019110100000000685
4.066938	-9.785474	0.3756854	0.010354100000000699
4.081746	-9.774916	0.3752045	0.0209121000000021
4.096553	-9.75622	0.3748417	0.03960810000000059
4.11136	-9.697022	0.3752294	0.0988061000000009
4.126168	-9.63617	0.3759267	0.15965810000000147
4.140975	-9.631264	0.3749859	0.16456410000000155
4.155783	-9.658122	0.3739868	0.13770610000000083
4.17059	-9.703645	0.3735021	0.09218310000000152
4.185398	-9.725051	0.3757023	0.07077710000000081
4.200205	-9.746102	0.3730822	0.049726100000000883
4.215012	-9.761904	0.372232	0.0339241000000019
4.22982	-9.80217	0.3723206	-0.006341899999998901
4.244627	-9.819682	0.3723971	-0.023853899999998873
4.259435	-9.819568	0.3743216	-0.023739899999998926
4.274242	-9.801517	0.3733402	-0.0056888999999991086
4.28905	-9.797537	0.3716626	-0.001708899999998792
4.303857	-9.785585	0.3695445	0.010243100000002059
4.318665	-9.786802	0.3693932	0.009026100000001591
4.333472	-9.808468	0.3753935	-0.01263989999999815
4.348279	-9.825716	0.3790149	-0.029887899999998524
4.363087	-9.82106	0.3845405	-0.025231899999997864
4.377894	-9.816279	0.3789828	-0.020450899999998384
4.392702	-9.786616	0.3761683	0.009212100000000945
4.407509	-9.75405	0.3742814	0.04177810000000193
4.422317	-9.764114	0.3680441	0.03171410000000208
4.437124	-9.789349	0.3684795	0.006479100000001736
4.451931	-9.822736	0.3687985	-0.02690789999999943
4.466739	-9.82975	0.3693039	-0.03392189999999928
4.481546	-9.819478	0.3689973	-0.02364989999999878
4.496354	-9.785159	0.3695064	0.010669100000001208
4.511161	-9.771941	0.3685629	0.023887100000001382
4.525969	-9.785494	0.3671653	0.010334100000001456
4.540776	-9.80992	0.3662868	-0.014091899999998603
4.555583	-9.819758	0.3666732	-0.023929899999998838
4.570391	-9.826925	0.3669856	-0.031096899999997873
4.585198	-9.815424	0.3671201	-0.019595899999998778
4.600006	-9.7995	0.3666457	-0.003671899999998729
4.614813	-9.77558	0.366853	0.020248100000001656
4.629621	-9.735744	0.3668408	0.06008410000000097
4.644428	-9.710263	0.3668385	0.08556510000000195
4.659235	-9.840061	0.366838	-0.04423289999999902
4.674043	-9.825106	0.3668379	-0.029277899999998525
