# Supplementary material for: Molecular Scale Hydrophobicity and Adsorption Thermodynamics on Hydrophobic-Charged Surfaces
Source: ACS Nano. 2026 Feb 16;20(8):6970–82. doi: 10.1021/acsnano.5c18643 (PMC12961923; doi:10.1021/acsnano.5c18643)
Supplement: Supplementary file 2 [file nn5c18643_si_002.zip › supplementary-files/pmf/all-2ns-equilibration/gnp/simulation-3/nh3s1_100ns/pmf-hb.csv]

com_nm	pmf_kcal_per_mol	error	shifted_pmf_kcal_per_mol	com_nm_5	std	mean_all	prob_interacting
1.850953	0.0	0.0	24.284285	4.487369999999999	0.026952999999999998	1.8046	0.5035
1.864728	-2.10779	0.0007792915	22.176495	4.395089	0.027774	1.8122	0.585
1.878504	-4.050007	0.001681014	20.234278	4.293593	0.026927	1.7719	0.4541
1.892279	-5.816254	0.01242368	18.468031	4.194527	0.027172	1.7812	0.5795
1.906055	-7.411211	0.03019501	16.873074000000003	4.097725	0.027433	1.783	0.6204
1.91983	-8.895317	0.03722773	15.388968	3.9954949999999996	0.027582	1.7477	0.5643
1.933606	-10.20319	0.02481144	14.081095000000001	3.899378	0.027231	1.7636	0.5601
1.947381	-11.23739	0.09139796	13.046895000000001	3.787428	0.026818	1.7885	0.5526
1.961157	-11.98815	0.1349622	12.296135000000001	3.69559	0.027433	1.805	0.5659
1.974932	-12.54024	0.1112063	11.744045	3.5928370000000003	0.027114	1.7536	0.5969
1.988708	-13.06768	0.1002295	11.216605000000001	3.490982	0.027237	1.7818	0.5377
2.002483	-13.62188	0.09841605	10.662405	3.4087680000000002	0.027420999999999997	1.7784	0.4532
2.016259	-14.14939	0.1278409	10.134895	3.2967410000000004	0.027645	1.779	0.5198
2.030035	-14.60214	0.1426574	9.682145	3.179008	0.027479000000000003	1.8251	0.5024
2.04381	-14.94782	0.1332638	9.336465	3.089413	0.027706	1.7475	0.7905
2.057586	-15.14558	0.1562182	9.138705	3.002268	0.027735000000000003	1.7335	0.5241
2.071361	-15.20242	0.2276307	9.081865	2.8912259999999996	0.027214999999999996	1.7155	0.8034
2.085137	-15.1797	0.2769156	9.104585	2.803255	0.027286	1.7397	0.7772
2.098912	-15.14899	0.265293	9.135295000000001	2.7126490000000003	0.02682	1.7524	0.8326
2.112688	-15.29945	0.2376475	8.984835	2.615197	0.026545999999999997	1.778	0.7629
2.126463	-15.62333	0.2621165	8.660955000000001	2.5177169999999998	0.026329	1.8459	0.4864
2.140239	-15.92932	0.2524963	8.354965	2.413253	0.028538	1.9003	0.3645
2.154014	-16.15743	0.2210429	8.126854999999999	2.2964029999999998	0.032123	1.8287	0.6794
2.16779	-16.20836	0.2138969	8.075925000000002	2.173477	0.020909	1.7125	1.0
2.181565	-16.09804	0.22762	8.186245	2.108216	0.035311	1.785	1.0
2.195341	-15.85142	0.2414418	8.432865000000001	2.028861	0.024883000000000002	1.7276	0.6441
2.209116	-15.43947	0.2560643	8.844815	1.9625540000000001	0.022363	1.8417	1.0
2.222892	-15.11525	0.3383208	9.169035000000001	1.9237689999999998	0.019076	1.7549	1.0
2.236667	-15.07869	0.4142548	9.205595
2.250443	-15.20798	0.4338733	9.076305000000001
2.264218	-15.27039	0.4247915	9.013895
2.277994	-15.23537	0.4153149	9.048915000000001
2.291769	-15.17866	0.4152537	9.105625
2.305545	-15.17274	0.4132214	9.111545000000001
2.319321	-15.29524	0.4139045	8.989045
2.333096	-15.51275	0.4210278	8.771535
2.346872	-15.76198	0.4165592	8.522305000000001
2.360647	-16.00257	0.4060816	8.281715000000002
2.374423	-16.24404	0.3984869	8.040245000000002
2.388198	-16.49839	0.3966823	7.785895
2.401974	-16.78608	0.3975091	7.498205000000002
2.415749	-17.07082	0.3981773	7.213464999999999
2.429525	-17.36045	0.3988667	6.923835
2.4433	-17.64719	0.3990136	6.637095000000002
2.457076	-17.90993	0.3979575	6.374355000000001
2.470851	-18.15012	0.3974459	6.134164999999999
2.484627	-18.45061	0.397569	5.8336749999999995
2.498402	-18.73292	0.3969691	5.5513650000000005
2.512178	-19.00439	0.397002	5.279895
2.525953	-19.23595	0.3976692	5.048335000000002
2.539729	-19.44886	0.3988092	4.835425000000001
2.553504	-19.59062	0.3978555	4.693664999999999
2.56728	-19.75138	0.3921366	4.5329049999999995
2.581055	-20.00827	0.3910453	4.276015000000001
2.594831	-20.2868	0.3994188	3.997485000000001
2.608607	-20.54266	0.4051663	3.741624999999999
2.622382	-20.79842	0.3986947	3.4858650000000004
2.636158	-21.03858	0.3945631	3.245705000000001
2.649933	-21.20463	0.3931981	3.079654999999999
2.663709	-21.40315	0.3979052	2.8811350000000004
2.677484	-21.62935	0.4039163	2.654935000000002
2.69126	-21.8623	0.4148906	2.4219849999999994
2.705035	-22.08443	0.4075483	2.1998549999999994
2.718811	-22.27993	0.4060969	2.0043550000000003
2.732586	-22.47438	0.4053615	1.8099050000000005
2.746362	-22.653	0.4049356	1.6312850000000019
2.760137	-22.80562	0.4053303	1.4786649999999995
2.773913	-22.93651	0.4048743	1.3477750000000022
2.787688	-23.0643	0.4038478	1.2199850000000012
2.801464	-23.16135	0.4078662	1.1229350000000018
2.815239	-23.26099	0.4068461	1.023295000000001
2.829015	-23.34464	0.4063081	0.9396450000000023
2.84279	-23.43367	0.4057724	0.8506150000000012
2.856566	-23.50947	0.4061917	0.7748150000000003
2.870341	-23.57636	0.4060394	0.7079249999999995
2.884117	-23.61433	0.4061162	0.6699550000000016
2.897893	-23.64394	0.4061036	0.6403449999999999
2.911668	-23.6633	0.4069173	0.620985000000001
2.925444	-23.6706	0.4069233	0.6136850000000003
2.939219	-23.68164	0.4038467	0.602644999999999
2.952995	-23.71201	0.4036824	0.5722750000000012
2.96677	-23.73894	0.4061326	0.5453450000000011
2.980546	-23.77658	0.4065557	0.5077050000000014
2.994321	-23.81067	0.4057868	0.47361500000000234
3.008097	-23.82694	0.4055375	0.4573450000000001
3.021872	-23.83097	0.405241	0.4533149999999999
3.035648	-23.84523	0.4057316	0.43905499999999975
3.049423	-23.86826	0.4070227	0.4160250000000012
3.063199	-23.87489	0.4078823	0.40939499999999995
3.076974	-23.88582	0.409316	0.3984650000000016
3.09075	-23.86538	0.4090415	0.4189050000000023
3.104525	-23.85089	0.4086141	0.43339500000000086
3.118301	-23.84068	0.4088113	0.4436050000000016
3.132076	-23.84454	0.4041829	0.43974500000000205
3.145852	-23.85609	0.4041285	0.4281950000000023
3.159627	-23.88284	0.4076391	0.40144499999999894
3.173403	-23.90945	0.4085932	0.3748350000000009
3.187179	-23.9369	0.4070662	0.34738499999999917
3.200954	-23.94523	0.4059288	0.3390550000000019
3.21473	-23.95285	0.4043854	0.33143499999999904
3.228505	-23.931	0.403586	0.3532849999999996
3.242281	-23.91622	0.4045775	0.3680650000000014
3.256056	-23.93644	0.4103633	0.3478449999999995
3.269832	-23.96972	0.4123322	0.31456500000000176
3.283607	-24.0052	0.4109514	0.279085000000002
3.297383	-24.01816	0.4107731	0.26612499999999883
3.311158	-24.02173	0.410864	0.262554999999999
3.324934	-24.01097	0.4113036	0.2733150000000002
3.338709	-23.99095	0.4111714	0.293334999999999
3.352485	-24.01845	0.4041309	0.26583499999999916
3.36626	-24.04326	0.4033749	0.2410250000000005
3.380036	-24.09086	0.4041829	0.1934250000000013
3.393811	-24.126	0.403954	0.15828499999999934
3.407587	-24.15064	0.4043263	0.13364500000000135
3.421362	-24.1635	0.4048581	0.12078500000000147
3.435138	-24.18695	0.4025626	0.09733500000000106
3.448913	-24.19364	0.4032947	0.09064500000000209
3.462689	-24.2182	0.4075182	0.06608500000000106
3.476465	-24.25253	0.4081281	0.03175500000000042
3.49024	-24.28849	0.4075567	-0.004204999999998904
3.504016	-24.30322	0.4073612	-0.018934999999999036
3.517791	-24.30083	0.4078941	-0.016545000000000698
3.531567	-24.29302	0.4071679	-0.008734999999997939
3.545342	-24.27483	0.403071	0.009454999999999103
3.559118	-24.31181	0.4050671	-0.027525000000000688
3.572893	-24.33927	0.4065945	-0.05498499999999851
3.586669	-24.35659	0.4053374	-0.07230500000000006
3.600444	-24.3534	0.4056204	-0.06911500000000004
3.61422	-24.3487	0.4064706	-0.06441500000000033
3.627995	-24.31663	0.4066888	-0.0323449999999994
3.641771	-24.27342	0.405896	0.010864999999999014
3.655546	-24.31095	0.4034736	-0.02666499999999772
3.669322	-24.32802	0.4019467	-0.04373499999999808
3.683097	-24.34375	0.4017752	-0.059464999999999435
3.696873	-24.36331	0.4024415	-0.0790249999999979
3.710648	-24.36894	0.4017007	-0.08465499999999793
3.724424	-24.35155	0.4024781	-0.06726499999999902
3.738199	-24.34041	0.4028875	-0.05612499999999798
3.751975	-24.36165	0.4024349	-0.07736500000000035
3.765751	-24.37978	0.402647	-0.09549499999999966
3.779526	-24.39632	0.4016579	-0.11203499999999877
3.793302	-24.39333	0.401796	-0.10904499999999828
3.807077	-24.36802	0.4016622	-0.08373500000000078
3.820853	-24.30189	0.4017229	-0.01760499999999965
3.834628	-24.25181	0.4011128	0.032475000000001586
3.848404	-24.22163	0.4018489	0.06265499999999946
3.862179	-24.25503	0.4026255	0.029254999999999143
3.875955	-24.2755	0.3992841	0.008784999999999599
3.88973	-24.30485	0.3981233	-0.020564999999997724
3.903506	-24.32242	0.3976931	-0.038135000000000474
3.917281	-24.32837	0.397943	-0.04408499999999904
3.931057	-24.30649	0.4004876	-0.022204999999999586
3.944832	-24.28281	0.4037623	0.001474999999999227
3.958608	-24.28817	0.4060337	-0.0038850000000003604
3.972383	-24.27225	0.4065479	0.012035000000000906
3.986159	-24.27118	0.4065907	0.013104999999999478
3.999934	-24.27773	0.4061315	0.006555000000002309
4.01371	-24.27632	0.406173	0.00796500000000222
4.027485	-24.26056	0.4051662	0.023724999999998886
4.041261	-24.22931	0.4039806	0.054974999999998886
4.055037	-24.21706	0.4051787	0.06722500000000053
4.068812	-24.2421	0.4077898	0.04218499999999992
4.082588	-24.2631	0.4083912	0.02118499999999912
4.096363	-24.25859	0.4092785	0.025694999999998913
4.110139	-24.23935	0.4098215	0.04493499999999884
4.123914	-24.22019	0.4073547	0.06409500000000179
4.13769	-24.19755	0.4055233	0.0867350000000009
4.151465	-24.21751	0.4028678	0.0667749999999998
4.165241	-24.2598	0.4041053	0.02448500000000209
4.179016	-24.30062	0.4048805	-0.01633499999999799
4.192792	-24.31897	0.4058299	-0.03468499999999963
4.206567	-24.3368	0.4071276	-0.052514999999999645
4.220343	-24.33651	0.4031566	-0.052224999999999966
4.234118	-24.34214	0.4004888	-0.05785499999999999
4.247894	-24.34461	0.4003821	-0.06032499999999885
4.261669	-24.37847	0.4012645	-0.09418499999999952
4.275445	-24.40501	0.402378	-0.1207250000000002
4.28922	-24.38814	0.4027867	-0.10385499999999936
4.302996	-24.39211	0.4036404	-0.10782499999999828
4.316771	-24.36942	0.4036764	-0.08513500000000107
4.330547	-24.3517	0.3995806	-0.06741500000000045
4.344323	-24.33444	0.399988	-0.05015500000000017
4.358098	-24.33643	0.4047315	-0.05214499999999944
4.371874	-24.34908	0.405196	-0.06479500000000016
4.385649	-24.3825	0.4046735	-0.09821499999999972
4.399425	-24.42012	0.40443	-0.13583500000000015
4.4132	-24.43628	0.4044338	-0.15199499999999944
4.426976	-24.45111	0.4036914	-0.16682499999999933
4.440751	-24.44915	0.4020582	-0.16486499999999893
4.454527	-24.47386	0.39694	-0.18957499999999783
4.468302	-24.5026	0.3982688	-0.21831500000000048
4.482078	-24.51088	0.3990933	-0.22659499999999966
4.495853	-24.51212	0.4002761	-0.2278349999999989
4.509629	-24.49685	0.3991706	-0.2125649999999979
4.523404	-24.46038	0.3991602	-0.1760950000000001
4.53718	-24.42678	0.3992247	-0.14249500000000026
4.550955	-24.29569	0.3992379	-0.011404999999999887
4.564731	-24.15822	0.3992407	0.12606500000000054
4.578506	-23.99206	0.3992412	0.29222500000000196
4.592282	-23.48727	0.3992413	0.7970150000000018
