# Supplementary material for: Molecular Scale Hydrophobicity and Adsorption Thermodynamics on Hydrophobic-Charged Surfaces
Source: ACS Nano. 2026 Feb 16;20(8):6970–82. doi: 10.1021/acsnano.5c18643 (PMC12961923; doi:10.1021/acsnano.5c18643)
Supplement: Supplementary file 2 [file nn5c18643_si_002.zip › supplementary-files/pmf/all-2ns-equilibration/gnp/simulation-3/nh3s2_100ns/pmf-hb.csv]

com_nm	pmf_kcal_per_mol	error	shifted_pmf_kcal_per_mol	com_nm_5	std	mean_all	prob_interacting
1.782808	0.0	0.0	10.895582000000001	4.550192	0.027893	1.8488	0.1871
1.797282	-2.126846	0.0001035332	8.768736	4.471894	0.027114	1.7921	0.1963
1.811756	-3.768298	0.0007038063	7.127284000000001	4.356058	0.027031	1.8055	0.1876
1.82623	-5.04883	0.00372911	5.846752000000001	4.256144	0.026869999999999998	1.7987	0.2881
1.840704	-6.011515	0.01711952	4.884067000000001	4.164237	0.027861	1.8117	0.3136
1.855178	-6.754522	0.0328832	4.141060000000001	4.050835	0.027094999999999998	1.7962	0.2144
1.869652	-7.433171	0.04303821	3.4624110000000012	3.968662	0.027887000000000002	1.804	0.2506
1.884126	-8.258294	0.1209624	2.6372880000000016	3.8761769999999998	0.027255	1.8125	0.306
1.8986	-9.079754	0.1150207	1.8158280000000016	3.7746690000000003	0.027062	1.7985	0.3127
1.913074	-9.742466	0.09021793	1.1531160000000007	3.663559	0.02696	1.7887	0.321
1.927549	-10.29614	0.09384287	0.5994420000000016	3.5621980000000004	0.027658999999999996	1.8003	0.231
1.942023	-10.71805	0.139032	0.17753200000000113	3.4606519999999996	0.027500999999999998	1.8083	0.2873
1.956497	-11.04859	0.1550409	-0.1530079999999998	3.353903	0.026966000000000004	1.7827	0.3485
1.970971	-11.44166	0.1128309	-0.5460779999999996	3.2550689999999998	0.02742	1.8344	0.2405
1.985445	-11.95561	0.118811	-1.060027999999999	3.159821	0.027922000000000002	1.7976	0.2796
1.999919	-12.47419	0.1194614	-1.5786079999999991	3.0601220000000002	0.027451	1.8165	0.3932
2.014393	-12.97723	0.1186447	-2.0816479999999995	2.95818	0.026576	1.8025	0.3302
2.028867	-13.41361	0.1183007	-2.5180279999999993	2.870775	0.027881	1.7961	0.2856
2.043341	-13.85468	0.1186318	-2.959097999999999	2.7631080000000003	0.02632	1.7943	0.211
2.057815	-14.35448	0.1452581	-3.4588979999999996	2.67048	0.031101999999999998	1.8002	0.2988
2.072289	-14.87176	0.1683069	-3.976177999999999	2.522536	0.027974000000000002	1.87	0.1296
2.086763	-15.37914	0.1668019	-4.483557999999999	2.428537	0.025824	1.8793	0.1074
2.101237	-15.81197	0.1624474	-4.9163879999999995	2.340736	0.023740999999999998	1.818	0.0401
2.115711	-16.14165	0.159408	-5.2460679999999975	2.240895	0.025566	1.8458	0.0919
2.130185	-16.36987	0.152669	-5.474287999999998	2.174928	0.026489	1.8516	0.0464
2.144659	-16.5586	0.1493106	-5.663017999999997	2.094148	0.022959	1.8737	0.0489
2.159133	-16.70888	0.1495507	-5.813298	1.9993740000000002	0.028276	1.8409	0.0063
2.173607	-16.82836	0.1496437	-5.932777999999999	1.913588	0.021483000000000002	1.9187	0.032
2.188081	-16.94762	0.1464896	-6.052038	1.842339	0.019198	2.0295	0.0015
2.202555	-17.01662	0.1594948	-6.121037999999999
2.217029	-16.96097	0.2267425	-6.065387999999999
2.231503	-16.73802	0.3048648	-5.842437999999998
2.245977	-16.41922	0.3488347	-5.523637999999998
2.260451	-16.04732	0.3241959	-5.151737999999998
2.274925	-15.6474	0.3042641	-4.751817999999998
2.289399	-15.3609	0.361856	-4.465318
2.303873	-15.29658	0.4470041	-4.4009979999999995
2.318347	-15.32134	0.4798463	-4.425757999999998
2.332821	-15.29679	0.4760384	-4.401207999999999
2.347295	-15.17033	0.464381	-4.274747999999999
2.361769	-14.9746	0.4545242	-4.079018
2.376243	-14.75322	0.4431536	-3.8576379999999997
2.390717	-14.54906	0.4406713	-3.653478
2.405191	-14.32145	0.4417137	-3.4258679999999995
2.419665	-14.039	0.441846	-3.1434179999999987
2.434139	-13.6918	0.442148	-2.7962179999999996
2.448613	-13.34053	0.4419699	-2.4449479999999983
2.463087	-12.99158	0.4415026	-2.095998
2.477561	-12.62427	0.4416899	-1.7286879999999982
2.492035	-12.27138	0.441666	-1.3757979999999996
2.506509	-11.90078	0.4416938	-1.0051979999999983
2.520983	-11.53014	0.4415791	-0.6345579999999984
2.535457	-11.15736	0.4415923	-0.2617779999999996
2.549931	-10.77668	0.4415609	0.11890200000000029
2.564405	-10.38353	0.4419128	0.5120520000000006
2.578879	-9.996796	0.4428654	0.8987860000000012
2.593353	-9.581324	0.4412167	1.3142580000000006
2.607827	-9.304001	0.4402075	1.5915810000000015
2.622301	-9.221389	0.4402675	1.6741930000000007
2.636775	-9.247515	0.4398847	1.648067000000001
2.651249	-9.336394	0.43966	1.5591880000000007
2.665723	-9.420517	0.4396405	1.4750650000000007
2.680197	-9.53978	0.4397968	1.3558020000000006
2.694671	-9.648237	0.4398081	1.247345000000001
2.709145	-9.783186	0.4394471	1.1123960000000004
2.723619	-9.885106	0.439249	1.0104760000000006
2.738093	-9.988451	0.4401545	0.9071310000000015
2.752567	-10.08124	0.4405718	0.8143420000000017
2.767041	-10.15639	0.4402792	0.739192000000001
2.781515	-10.19701	0.4400073	0.6985720000000004
2.795989	-10.19828	0.4398749	0.6973020000000005
2.810463	-10.18926	0.4393988	0.7063220000000001
2.824937	-10.20863	0.4426498	0.6869520000000016
2.839411	-10.24281	0.448036	0.6527720000000006
2.853885	-10.29129	0.4499096	0.6042920000000009
2.868359	-10.33196	0.4478083	0.5636220000000005
2.882833	-10.35706	0.4487688	0.5385220000000004
2.897307	-10.39378	0.4469801	0.5018020000000014
2.911781	-10.42827	0.4420386	0.4673120000000015
2.926255	-10.48625	0.4434138	0.4093320000000009
2.940729	-10.57146	0.4467304	0.3241220000000009
2.955203	-10.63004	0.4456319	0.2655420000000017
2.969677	-10.63386	0.4450052	0.2617220000000007
2.984151	-10.62843	0.4454266	0.26715200000000117
2.998625	-10.62688	0.4443676	0.2687020000000011
3.013099	-10.64986	0.4439562	0.24572200000000066
3.027573	-10.66536	0.4430235	0.23022200000000126
3.042047	-10.6962	0.4426282	0.19938200000000172
3.056521	-10.73557	0.4425928	0.16001200000000182
3.070995	-10.74876	0.4429688	0.14682200000000023
3.085469	-10.71233	0.4431537	0.1832520000000013
3.099943	-10.69943	0.4424221	0.19615200000000144
3.114417	-10.71382	0.4420024	0.18176200000000087
3.128891	-10.7064	0.4428383	0.18918200000000063
3.143365	-10.69808	0.4427879	0.19750200000000184
3.157839	-10.68914	0.4434311	0.2064420000000009
3.172313	-10.68346	0.4419865	0.2121220000000008
3.186787	-10.67076	0.4419992	0.2248220000000014
3.201261	-10.66194	0.4441867	0.23364200000000146
3.215735	-10.69018	0.4471165	0.2054020000000012
3.230209	-10.71331	0.44676	0.1822720000000011
3.244683	-10.70998	0.4469497	0.18560200000000115
3.259157	-10.71104	0.4470434	0.18454200000000043
3.273631	-10.69076	0.4468209	0.20482200000000184
3.288105	-10.65743	0.4463125	0.23815200000000125
3.302579	-10.6755	0.4449511	0.22008200000000144
3.317053	-10.71004	0.4432007	0.18554200000000165
3.331527	-10.73207	0.4433145	0.16351200000000077
3.346001	-10.76254	0.4434546	0.13304200000000144
3.360475	-10.7631	0.4434808	0.13248200000000132
3.374949	-10.75396	0.4438828	0.1416220000000017
3.389423	-10.71352	0.442682	0.18206200000000017
3.403897	-10.67391	0.4416224	0.22167200000000165
3.418371	-10.68692	0.4474099	0.20866200000000035
3.432845	-10.69522	0.4578899	0.20036200000000015
3.447319	-10.73826	0.4581475	0.15732200000000063
3.461793	-10.76091	0.4557451	0.13467200000000012
3.476267	-10.78197	0.4564765	0.1136120000000016
3.490741	-10.76581	0.4548045	0.1297720000000009
3.505215	-10.75994	0.4524698	0.1356420000000007
3.519689	-10.75254	0.4500773	0.14304200000000122
3.534163	-10.76394	0.4474376	0.13164200000000115
3.548637	-10.7906	0.4480092	0.10498200000000146
3.563111	-10.79302	0.4483607	0.10256200000000071
3.577585	-10.79222	0.4483646	0.10336200000000062
3.592059	-10.76307	0.4478299	0.13251200000000019
3.606533	-10.75064	0.4481686	0.14494200000000035
3.621007	-10.7781	0.4503537	0.11748200000000075
3.635481	-10.80758	0.4506471	0.08800200000000125
3.649955	-10.84475	0.4501645	0.05083200000000154
3.664429	-10.84675	0.4500848	0.048832000000000875
3.678903	-10.82723	0.4502846	0.06835200000000086
3.693377	-10.78782	0.4505304	0.10776200000000102
3.707851	-10.75178	0.4489239	0.14380200000000087
3.722325	-10.74507	0.4484683	0.15051200000000087
3.736799	-10.79586	0.4489659	0.09972200000000164
3.751273	-10.85693	0.4516771	0.0386520000000008
3.765747	-10.88305	0.4501931	0.01253200000000021
3.780221	-10.89998	0.4496445	-0.004397999999998348
3.794695	-10.88118	0.4496576	0.01440200000000047
3.809169	-10.86675	0.4500566	0.0288320000000013
3.823643	-10.83927	0.451212	0.05631200000000014
3.838117	-10.856	0.4556666	0.039582000000001116
3.852591	-10.90507	0.4574587	-0.009487999999999275
3.867065	-10.93532	0.4562906	-0.03973799999999983
3.881539	-10.96297	0.4558378	-0.06738799999999934
3.896013	-10.95738	0.4560743	-0.061797999999999575
3.910487	-10.9562	0.4546112	-0.06061799999999984
3.924961	-10.92379	0.4512793	-0.028207999999999345
3.939435	-10.91025	0.4477446	-0.014667999999998571
3.953909	-10.91332	0.4483361	-0.017737999999999587
3.968383	-10.9275	0.4487654	-0.031917999999999225
3.982857	-10.94195	0.44845	-0.0463679999999993
3.997331	-10.92863	0.4482213	-0.03304799999999908
4.011805	-10.93891	0.4469154	-0.04332799999999892
4.026279	-10.95311	0.4443145	-0.05752799999999958
4.040753	-10.97094	0.4447148	-0.07535799999999959
4.055227	-10.97946	0.44726	-0.08387799999999856
4.069701	-10.97983	0.4477637	-0.08424799999999877
4.084175	-10.95527	0.4442595	-0.05968799999999952
4.098649	-10.91254	0.4436846	-0.01695799999999892
4.113123	-10.89857	0.4450255	-0.0029879999999984364
4.127597	-10.88943	0.4456022	0.006152000000000157
4.142071	-10.93099	0.4461715	-0.03540799999999855
4.156545	-10.93614	0.4458431	-0.040557999999998984
4.171019	-10.96083	0.4457127	-0.06524799999999864
4.185493	-10.96422	0.4465733	-0.0686379999999982
4.199967	-10.97957	0.4464369	-0.08398799999999973
4.214441	-10.98396	0.4465499	-0.08837799999999874
4.228915	-10.99944	0.449516	-0.1038579999999989
4.243389	-11.0371	0.4488358	-0.1415179999999996
4.257863	-11.02443	0.448224	-0.12884799999999963
4.272337	-11.01123	0.4486321	-0.11564799999999842
4.286811	-10.98185	0.4486747	-0.08626799999999868
4.301285	-10.94527	0.4483651	-0.04968799999999973
4.315759	-10.90868	0.4499173	-0.013097999999999388
4.330233	-10.95398	0.4531985	-0.05839799999999862
4.344707	-10.98331	0.4532303	-0.08772799999999847
4.359181	-10.99749	0.4514599	-0.10190799999999989
4.373655	-10.97525	0.4523941	-0.07966799999999985
4.388129	-10.93919	0.4531049	-0.04360799999999898
4.402603	-10.88113	0.4511271	0.014452000000000353
4.417077	-10.8691	0.4499125	0.02648200000000145
4.431551	-10.89628	0.4490929	-0.0006979999999998654
4.446025	-10.92666	0.4484176	-0.03107799999999905
4.460499	-10.95223	0.4492676	-0.056647999999999143
4.474973	-10.97036	0.4494516	-0.07477799999999846
4.489447	-10.95329	0.4493434	-0.05770799999999987
4.503921	-10.93188	0.4489779	-0.03629799999999861
4.518395	-10.90911	0.4502299	-0.013527999999999096
4.532869	-10.91184	0.4526565	-0.016257999999998773
4.547343	-10.92636	0.4542283	-0.03077799999999975
4.561817	-10.92924	0.4532285	-0.03365799999999908
4.576291	-10.91241	0.4529819	-0.01682799999999851
4.590765	-10.9135	0.4528766	-0.01791799999999988
4.605239	-10.8937	0.4524121	0.0018820000000001613
4.619713	-10.87873	0.4522896	0.016852000000001865
4.634187	-10.94427	0.4522591	-0.04868799999999851
4.648661	-10.87279	0.4522513	0.02279200000000081
4.663135	-10.77298	0.4522494	0.12260200000000054
