# Supplementary material for: Molecular Scale Hydrophobicity and Adsorption Thermodynamics on Hydrophobic-Charged Surfaces
Source: ACS Nano. 2026 Feb 16;20(8):6970–82. doi: 10.1021/acsnano.5c18643 (PMC12961923; doi:10.1021/acsnano.5c18643)
Supplement: Supplementary file 2 [file nn5c18643_si_002.zip › supplementary-files/pmf/all-2ns-equilibration/gnp/simulation-3/nh3s3_100ns/pmf-hb.csv]

com_nm	pmf_kcal_per_mol	error	shifted_pmf_kcal_per_mol	com_nm_5	std	mean_all	prob_interacting
1.840475	0.0	0.0	-8.718586300000002	4.5398819999999995	0.027261	1.7895	0.1366
1.854583	-1.870038	5.180103e-05	-10.588624300000003	4.438308	0.026860000000000002	1.7615	0.1364
1.868691	-3.345471	0.0003415004	-12.064057300000002	4.352494999999999	0.028144	1.7875	0.1289
1.882799	-4.676532	0.001899983	-13.395118300000002	4.24897	0.027063999999999998	1.7437	0.1441
1.896907	-5.76651	0.01000259	-14.485096300000002	4.13414	0.027012	1.7569	0.0818
1.911015	-6.582826	0.04002191	-15.301412300000003	4.039238	0.027208999999999997	1.7762	0.115
1.925123	-7.129219	0.04970928	-15.847805300000001	3.945339	0.02698	1.7323	0.1747
1.93923	-7.626647	0.1438116	-16.345233300000004	3.8490910000000005	0.027775	1.781	0.1569
1.953338	-8.324177	0.2737101	-17.042763300000004	3.734122	0.027433	1.7582	0.1529
1.967446	-8.87944	0.279196	-17.5980263	3.632472	0.027302	1.7406	0.1206
1.981554	-9.149966	0.2823551	-17.8685523	3.5484	0.027427999999999998	1.7514	0.1516
1.995662	-9.193803	0.2855861	-17.9123893	3.4369680000000002	0.027257999999999998	1.762	0.1671
2.00977	-9.116271	0.2805561	-17.834857300000003	3.3417529999999998	0.02775	1.7715	0.1258
2.023878	-9.02311	0.2785404	-17.7416963	3.238474	0.028206000000000002	1.752	0.1209
2.037986	-8.903708	0.2792709	-17.6222943	3.1346	0.027159	1.7812	0.1736
2.052094	-8.757373	0.2827077	-17.4759593	3.038232	0.026847000000000003	1.7637	0.1424
2.066202	-8.590079	0.2906531	-17.3086653	2.95145	0.026363	1.7931	0.1534
2.08031	-8.482628	0.2992586	-17.201214300000004	2.849424	0.026933	1.7619	0.0884
2.094418	-8.408046	0.3025372	-17.126632300000004	2.740324	0.031914	1.7915	0.1289
2.108525	-8.290699	0.302057	-17.009285300000002	2.554225	0.029383999999999997	1.7965	0.0656
2.122633	-8.192998	0.2953071	-16.9115843	2.4754110000000003	0.024812	1.7965	0.0121
2.136741	-8.108439	0.2924603	-16.827025300000003	2.388092	0.025095	1.7664	0.0246
2.150849	-8.075788	0.2817461	-16.7943743	2.298317	0.025512	1.7715	0.0115
2.164957	-8.166173	0.279217	-16.884759300000002	2.212005	0.023537	1.7584	0.0081
2.179065	-8.278493	0.2824347	-16.997079300000003	2.126525	0.032092	1.7835	0.0021
2.193173	-8.305103	0.3010773	-17.0236893	2.024049	0.025028	1.8313	0.0
2.207281	-8.203431	0.3286409	-16.9220173	1.968505	0.017230000000000002	1.8594	0.0
2.221389	-7.992811	0.3355011	-16.7113973	1.906695	0.01678	1.879	0.0
2.235497	-7.713754	0.3357926	-16.4323403
2.249605	-7.385767	0.3359077	-16.104353300000003
2.263713	-7.097955	0.3406763	-15.8165413
2.27782	-6.805987	0.3393631	-15.524573300000002
2.291928	-6.466358	0.3379618	-15.184944300000002
2.306036	-6.096433	0.3403845	-14.815019300000003
2.320144	-5.685746	0.3408917	-14.404332300000002
2.334252	-5.245842	0.335061	-13.964428300000002
2.34836	-4.831636	0.3367266	-13.550222300000001
2.362468	-4.406895	0.340534	-13.1254813
2.376576	-3.943094	0.3420255	-12.661680300000002
2.390684	-3.427669	0.3414608	-12.146255300000002
2.404792	-2.86149	0.3421578	-11.580076300000002
2.4189	-2.27763	0.3381362	-10.996216300000002
2.433008	-1.688556	0.3363475	-10.407142300000002
2.447115	-1.097162	0.3375553	-9.815748300000003
2.461223	-0.4504952	0.3347949	-9.169081500000003
2.475331	0.2716745	0.3337905	-8.446911800000002
2.489439	1.025315	0.3344066	-7.693271300000002
2.503547	1.808791	0.3327824	-6.909795300000002
2.517655	2.605566	0.3336476	-6.113020300000002
2.531763	3.444101	0.3379109	-5.274485300000002
2.545871	4.274341	0.3371771	-4.444245300000002
2.559979	5.088108	0.335206	-3.630478300000002
2.574087	5.900627	0.3363114	-2.817959300000002
2.588195	6.689563	0.3352475	-2.029023300000002
2.602303	7.434449	0.3374722	-1.284137300000002
2.61641	8.154629	0.3457034	-0.563957300000002
2.630518	8.920214	0.3594634	0.20162769999999774
2.644626	9.551303	0.3490055	0.8327166999999989
2.658734	10.02693	0.3532645	1.3083436999999982
2.672842	10.28383	0.367065	1.5652436999999981
2.68695	10.48906	0.3645977	1.7704736999999984
2.701058	10.50821	0.360744	1.7896236999999982
2.715166	10.45769	0.360068	1.7391036999999976
2.729274	10.3367	0.360107	1.6181136999999985
2.743382	10.21195	0.3599528	1.493363699999998
2.75749	10.12813	0.3588827	1.4095436999999986
2.771598	10.03317	0.3592826	1.3145836999999982
2.785705	9.961312	0.3632698	1.2427256999999976
2.799813	9.841652	0.3706296	1.123065699999998
2.813921	9.717616	0.3723741	0.9990296999999977
2.828029	9.613347	0.3727008	0.8947606999999973
2.842137	9.512605	0.3715756	0.7940186999999987
2.856245	9.440365	0.3735631	0.721778699999998
2.870353	9.389861	0.3705572	0.6712746999999979
2.884461	9.344012	0.3692078	0.6254256999999974
2.898569	9.288112	0.3697571	0.569525699999998
2.912677	9.212508	0.3716514	0.4939216999999978
2.926785	9.10684	0.3712415	0.38825369999999815
2.940893	9.031853	0.3711838	0.313266699999998
2.955	8.974271	0.3716899	0.255684699999998
2.969108	8.944933	0.3715149	0.2263466999999988
2.983216	8.941391	0.3703871	0.22280469999999752
2.997324	8.96071	0.3699947	0.24212369999999872
3.011432	8.904402	0.3703595	0.18581569999999736
3.02554	8.838551	0.3716767	0.11996469999999881
3.039648	8.814918	0.3715899	0.09633169999999858
3.053756	8.812168	0.3713556	0.09358169999999788
3.067864	8.818722	0.3720954	0.10013569999999739
3.081972	8.841657	0.3698783	0.12307069999999776
3.09608	8.820993	0.3668621	0.10240669999999774
3.110188	8.814638	0.366781	0.09605169999999852
3.124295	8.819996	0.3664959	0.10140969999999783
3.138403	8.837242	0.366179	0.11865569999999792
3.152511	8.865539	0.3660565	0.14695269999999816
3.166619	8.894927	0.3648456	0.17634069999999724
3.180727	8.952691	0.3698949	0.23410469999999783
3.194835	8.952247	0.3736816	0.23366069999999795
3.208943	8.952469	0.3766682	0.23388269999999878
3.223051	8.942557	0.3748027	0.22397069999999886
3.237159	8.945697	0.3747653	0.22711069999999722
3.251267	8.955397	0.3751967	0.2368106999999977
3.265375	8.973646	0.3753224	0.25505969999999856
3.279483	8.96716	0.3748644	0.2485736999999979
3.29359	8.933177	0.3711576	0.2145906999999987
3.307698	8.930302	0.3702687	0.2117156999999974
3.321806	8.905029	0.3708713	0.18644269999999885
3.335914	8.882908	0.3709777	0.16432169999999857
3.350022	8.86128	0.3711709	0.1426936999999988
3.36413	8.863356	0.3715469	0.14476969999999767
3.378238	8.857135	0.3710756	0.13854869999999764
3.392346	8.851426	0.3715156	0.13283969999999812
3.406454	8.839539	0.3724493	0.12095269999999836
3.420562	8.81628	0.3714757	0.09769369999999888
3.43467	8.789191	0.3711427	0.07060469999999874
3.448778	8.79281	0.3711191	0.07422369999999745
3.462885	8.818874	0.3709876	0.10028769999999732
3.476993	8.839849	0.3718158	0.12126269999999728
3.491101	8.853976	0.3717511	0.1353896999999975
3.505209	8.853728	0.3724309	0.13514169999999837
3.519317	8.807146	0.3740256	0.08855969999999758
3.533425	8.79837	0.3745645	0.07978369999999835
3.547533	8.776386	0.3742744	0.057799699999998566
3.561641	8.77843	0.3751415	0.05984369999999828
3.575749	8.784676	0.3747215	0.06608969999999736
3.589857	8.788281	0.3712088	0.06969469999999767
3.603965	8.792138	0.3699933	0.07355169999999767
3.618073	8.769447	0.3717515	0.05086069999999765
3.63218	8.77429	0.3725825	0.05570369999999869
3.646288	8.789274	0.3710784	0.0706876999999988
3.660396	8.815881	0.3712935	0.09729469999999729
3.674504	8.847071	0.3709905	0.1284846999999978
3.688612	8.846985	0.3712586	0.1283986999999982
3.70272	8.821278	0.371642	0.10269169999999761
3.716828	8.796367	0.3730498	0.07778069999999815
3.730936	8.798453	0.3738858	0.0798666999999984
3.745044	8.818323	0.3733847	0.09973669999999757
3.759152	8.848017	0.3748724	0.12943069999999857
3.77326	8.881171	0.3732364	0.16258469999999825
3.787368	8.885058	0.3685126	0.1664716999999989
3.801475	8.861145	0.3669593	0.1425586999999986
3.815583	8.84506	0.3665332	0.12647369999999825
3.829691	8.838874	0.3669892	0.12028769999999867
3.843799	8.823258	0.3665236	0.10467169999999726
3.857907	8.813683	0.366518	0.09509669999999737
3.872015	8.822447	0.3671212	0.10386069999999847
3.886123	8.846343	0.3678206	0.12775669999999728
3.900231	8.830036	0.3658755	0.11144969999999788
3.914339	8.782843	0.3648948	0.06425669999999783
3.928447	8.753576	0.3657089	0.03498969999999879
3.942555	8.729781	0.3658029	0.011194699999997226
3.956663	8.735485	0.3656901	0.016898699999998712
3.97077	8.738573	0.3650142	0.01998669999999869
3.984878	8.774539	0.3653009	0.055952699999998856
3.998986	8.78613	0.3669799	0.0675436999999981
4.013094	8.741576	0.3707163	0.022989699999998336
4.027202	8.702259	0.3709413	-0.016327300000002154
4.04131	8.698618	0.3709842	-0.01996830000000216
4.055418	8.714844	0.3702636	-0.0037423000000025297
4.069526	8.723714	0.3694251	0.005127699999997404
4.083634	8.717864	0.369958	-0.0007223000000013968
4.097742	8.695185	0.3728669	-0.023401300000001513
4.11185	8.674372	0.3745586	-0.04421430000000193
4.125958	8.649129	0.3762741	-0.06945730000000161
4.140065	8.63977	0.374604	-0.0788163000000015
4.154173	8.676478	0.374942	-0.04210830000000243
4.168281	8.69989	0.3744816	-0.018696300000001997
4.182389	8.737975	0.3723262	0.019388699999998593
4.196497	8.744308	0.3749137	0.025721699999998293
4.210605	8.697789	0.3769395	-0.020797300000001684
4.224713	8.645808	0.3754466	-0.0727783000000013
4.238821	8.633182	0.375745	-0.08540430000000221
4.252929	8.627647	0.3754042	-0.09093930000000228
4.267037	8.643652	0.375758	-0.07493430000000245
4.281145	8.6765	0.3769368	-0.04208630000000113
4.295253	8.703779	0.3756027	-0.014807300000001078
4.30936	8.727747	0.3691319	0.009160699999998911
4.323468	8.700825	0.3669608	-0.017761300000001867
4.337576	8.698674	0.3681401	-0.019912300000001437
4.351684	8.695117	0.3691013	-0.023469300000002136
4.365792	8.689502	0.3693598	-0.029084300000002727
4.3799	8.685799	0.3676671	-0.03278730000000252
4.394008	8.645382	0.3646472	-0.07320430000000222
4.408116	8.621987	0.3638509	-0.09659930000000116
4.422224	8.587394	0.3639539	-0.13119230000000215
4.436332	8.582501	0.3641942	-0.1360853000000013
4.45044	8.589116	0.3644561	-0.12947030000000126
4.464548	8.632165	0.3640764	-0.08642130000000137
4.478655	8.660537	0.3648378	-0.05804930000000219
4.492763	8.655138	0.3679203	-0.06344830000000101
4.506871	8.630817	0.3693747	-0.0877693000000015
4.520979	8.619214	0.3691556	-0.09937230000000241
4.535087	8.612354	0.3685652	-0.10623230000000206
4.549195	8.604963	0.3683504	-0.1136233000000022
4.563303	8.607053	0.368366	-0.11153330000000139
4.577411	8.618931	0.3683592	-0.099655300000002
4.591519	8.678859	0.3683571	-0.039727300000002685
4.605627	8.800839	0.3683567	0.08225269999999796
4.619735	8.895891	0.3683566	0.17730469999999876
4.633843	8.864315	0.3683566	0.1457286999999976
4.64795	8.883444	0.3683566	0.16485769999999889
