# Supplementary material for: Molecular Scale Hydrophobicity and Adsorption Thermodynamics on Hydrophobic-Charged Surfaces
Source: ACS Nano. 2026 Feb 16;20(8):6970–82. doi: 10.1021/acsnano.5c18643 (PMC12961923; doi:10.1021/acsnano.5c18643)
Supplement: Supplementary file 2 [file nn5c18643_si_002.zip › supplementary-files/pmf/all-2ns-equilibration/gnp/simulation-3/oh_sam_100ns/pmf-hb.csv]

com_nm	pmf_kcal_per_mol	error	shifted_pmf_kcal_per_mol	com_nm_5	std	hb_polar_strand
1.769313	0.0	0.0	7.759812800000001	4.485749	0.027018	1.1148705357142856
1.783488	-1.940415	6.050387e-06	5.819397800000001	4.383811	0.027214999999999996	1.1008180803571432
1.797664	-3.369159	4.488651e-05	4.390653800000001	4.29081	0.027662	1.1098180803571431
1.811839	-4.438217	0.0002939251	3.3215958000000008	4.193239	0.027393	1.1108828125000003
1.826014	-5.289671	0.001740907	2.4701418000000004	4.085561	0.027620999999999996	1.10384375
1.84019	-5.960702	0.008431955	1.7991108000000002	3.9991809999999997	0.027373	1.1104453125
1.854365	-6.524131	0.01576509	1.235681800000001	3.8972879999999996	0.02765	1.1094910714285713
1.86854	-7.030947	0.0184972	0.7288658000000003	3.7874550000000005	0.026998	1.1021383928571429
1.882715	-7.566626	0.03497192	0.19318680000000032	3.68252	0.02732	1.1067354910714289
1.896891	-8.027075	0.01809079	-0.26726219999999934	3.579814	0.027204000000000002	1.1050714285714287
1.911066	-8.307385	0.02384697	-0.5475721999999994	3.476732	0.027497000000000004	1.1057075892857142
1.925241	-8.446481	0.02617067	-0.6866681999999997	3.382567	0.027852	1.1054017857142855
1.939416	-8.467244	0.06202617	-0.7074312000000003	3.279629	0.027357	1.1086037946428569
1.953592	-8.504885	0.07135848	-0.7450721999999992	3.18499	0.027604000000000004	1.1075602678571432
1.967767	-8.883104	0.162669	-1.1232911999999988	3.0931490000000004	0.027346	1.1034609375
1.981942	-9.666067	0.1655367	-1.9062541999999993	2.9774950000000002	0.02682	1.1057645089285717
1.996117	-10.33296	0.1277124	-2.5731471999999993	2.891791	0.027694999999999997	1.111697544642857
2.010293	-10.8287	0.1345344	-3.068887199999999	2.793079	0.026874000000000002	1.1066194196428571
2.024468	-11.17186	0.1391512	-3.4120472	2.681752	0.028112	1.1088504464285711
2.038643	-11.40094	0.1517554	-3.6411271999999997	2.581482	0.035004	1.1026752232142858
2.052819	-11.52967	0.1987832	-3.769857199999999	2.468074	0.029793	1.104515625
2.066994	-11.57396	0.2581477	-3.814147199999999	2.357792	0.026393	1.0988515625000002
2.081169	-11.58637	0.3026627	-3.8265572	2.265243	0.029919	1.0964162946428573
2.095344	-11.59379	0.337287	-3.8339771999999996	2.19604	0.027586000000000003	1.07571875
2.10952	-11.58116	0.3601428	-3.8213472	2.076037	0.027744	1.0851026785714286
2.123695	-11.57669	0.3661174	-3.8168771999999986	2.023832	0.023663999999999998	1.0639375
2.13787	-11.56652	0.3890603	-3.8067072	1.9178	0.026713	1.0515591517857144
2.152045	-11.55795	0.4043108	-3.7981371999999993	1.8463779999999999	0.021981	1.052578125
2.166221	-11.61908	0.4060584	-3.8592671999999997
2.180396	-11.67747	0.4045848	-3.917657199999999
2.194571	-11.75489	0.4064973	-3.995077199999999
2.208747	-11.78153	0.4031772	-4.021717199999999
2.222922	-11.76639	0.4015964	-4.006577199999999
2.237097	-11.67987	0.405941	-3.9200571999999987
2.251272	-11.5761	0.4108324	-3.8162871999999997
2.265448	-11.47627	0.4123171	-3.716457199999999
2.279623	-11.39981	0.4133238	-3.6399972
2.293798	-11.34325	0.4101993	-3.5834371999999988
2.307973	-11.28085	0.4080167	-3.5210371999999985
2.322149	-11.18223	0.4094874	-3.4224172
2.336324	-11.05507	0.4112359	-3.2952572
2.350499	-10.88552	0.4108837	-3.125707199999999
2.364675	-10.68749	0.4094981	-2.9276771999999998
2.37885	-10.46087	0.4077912	-2.7010571999999993
2.393025	-10.20163	0.4086229	-2.441817199999999
2.4072	-9.967443	0.4214755	-2.2076301999999988
2.421376	-9.828047	0.435657	-2.068234199999999
2.435551	-9.701262	0.434347	-1.9414491999999992
2.449726	-9.55549	0.4317732	-1.7956772
2.463901	-9.419624	0.4313722	-1.6598112
2.478077	-9.306065	0.4302024	-1.5462521999999996
2.492252	-9.225712	0.4286796	-1.465899199999999
2.506427	-9.179335	0.429061	-1.4195221999999994
2.520603	-9.070135	0.4539418	-1.3103221999999999
2.534778	-8.797413	0.499845	-1.0376002
2.548953	-8.463551	0.5158481	-0.7037382000000001
2.563128	-8.194087	0.505196	-0.43427419999999906
2.577304	-8.015554	0.4961816	-0.2557411999999992
2.591479	-7.947416	0.4963958	-0.18760319999999897
2.605654	-7.916161	0.4983058	-0.15634819999999916
2.619829	-7.920212	0.5005762	-0.16039919999999963
2.634005	-7.902133	0.5003941	-0.14232019999999945
2.64818	-7.926574	0.4994739	-0.16676119999999894
2.662355	-7.929029	0.4991186	-0.16921619999999926
2.676531	-7.931293	0.5011255	-0.17148019999999953
2.690706	-7.944587	0.5008895	-0.18477419999999967
2.704881	-7.945858	0.500944	-0.1860451999999997
2.719056	-7.950132	0.5007448	-0.19031919999999936
2.733232	-7.964777	0.5044383	-0.20496419999999915
2.747407	-7.97743	0.5082116	-0.2176171999999994
2.761582	-8.023578	0.5097368	-0.2637651999999999
2.775757	-8.058172	0.508799	-0.29835920000000016
2.789933	-8.072824	0.5091361	-0.31301120000000004
2.804108	-8.066757	0.5088425	-0.3069442000000002
2.818283	-8.040184	0.5083951	-0.2803711999999994
2.832459	-8.01279	0.5075912	-0.2529772000000001
2.846634	-7.985857	0.5065118	-0.22604419999999958
2.860809	-7.97507	0.5049776	-0.21525719999999904
2.874984	-7.985805	0.5020014	-0.22599219999999942
2.88916	-7.985094	0.5022564	-0.22528119999999952
2.903335	-8.001422	0.50342	-0.2416091999999992
2.91751	-8.004104	0.5037745	-0.24429119999999926
2.931685	-8.003041	0.5032388	-0.243228199999999
2.945861	-8.01612	0.5086851	-0.2563072000000002
2.960036	-8.037269	0.5112218	-0.2774561999999996
2.974211	-8.044252	0.5095415	-0.28443919999999956
2.988387	-8.023355	0.5090889	-0.26354219999999984
3.002562	-8.008597	0.5087312	-0.24878419999999934
3.016737	-7.973098	0.5080551	-0.21328519999999962
3.030912	-7.87101	0.5081828	-0.11119719999999944
3.045088	-7.915953	0.5064117	-0.1561401999999994
3.059263	-7.939727	0.5069283	-0.1799141999999998
3.073438	-7.980832	0.5077646	-0.22101919999999975
3.087613	-7.995556	0.5080721	-0.23574319999999904
3.101789	-7.985598	0.5097382	-0.2257851999999998
3.115964	-7.969891	0.5084753	-0.210078199999999
3.130139	-7.950965	0.5048938	-0.19115219999999944
3.144314	-7.939032	0.5041118	-0.17921919999999947
3.15849	-7.929391	0.5036089	-0.16957819999999924
3.172665	-7.933154	0.5039229	-0.17334119999999942
3.18684	-7.934709	0.5054746	-0.17489619999999917
3.201016	-7.925171	0.5027526	-0.16535819999999912
3.215191	-7.912709	0.5015483	-0.15289619999999982
3.229366	-7.876464	0.5053851	-0.11665119999999973
3.243541	-7.882023	0.5130663	-0.1222101999999996
3.257717	-7.919766	0.5174172	-0.15995319999999946
3.271892	-7.934249	0.5177857	-0.1744361999999997
3.286067	-7.942948	0.5164219	-0.18313519999999972
3.300242	-7.935758	0.515111	-0.17594519999999925
3.314418	-7.934947	0.5161606	-0.17513419999999957
3.328593	-7.894753	0.5149462	-0.13494019999999907
3.342768	-7.859171	0.5119362	-0.09935819999999929
3.356944	-7.865771	0.5121119	-0.105958199999999
3.371119	-7.892382	0.5131345	-0.13256919999999894
3.385294	-7.916931	0.5129708	-0.15711819999999932
3.399469	-7.928318	0.5116183	-0.16850519999999936
3.413645	-7.935585	0.5107322	-0.17577219999999905
3.42782	-7.919646	0.5105425	-0.15983319999999956
3.441995	-7.911482	0.5139551	-0.15166919999999973
3.45617	-7.920207	0.5173623	-0.16039419999999982
3.470346	-7.908904	0.5165489	-0.1490911999999991
3.484521	-7.900487	0.516332	-0.14067419999999942
3.498696	-7.881347	0.51602	-0.12153419999999926
3.512872	-7.840466	0.5154372	-0.08065319999999954
3.527047	-7.812519	0.5158578	-0.05270619999999937
3.541222	-7.834168	0.5156758	-0.0743551999999994
3.555397	-7.845927	0.5132832	-0.08611419999999903
3.569573	-7.857679	0.5129852	-0.09786619999999946
3.583748	-7.860554	0.5134001	-0.10074119999999898
3.597923	-7.837105	0.5136047	-0.07729219999999959
3.612098	-7.807558	0.5145311	-0.0477451999999996
3.626274	-7.783719	0.5129757	-0.02390619999999899
3.640449	-7.76208	0.5093141	-0.0022671999999994696
3.654624	-7.782052	0.5089243	-0.02223919999999957
3.6688	-7.79742	0.5091978	-0.037607199999999175
3.682975	-7.805602	0.5091437	-0.04578919999999975
3.69715	-7.773681	0.509301	-0.01386819999999922
3.711325	-7.732749	0.5080607	0.027063800000000526
3.725501	-7.701137	0.5095836	0.0586758000000005
3.739676	-7.710104	0.5148045	0.04970880000000033
3.753851	-7.760796	0.5184861	-0.0009831999999994068
3.768026	-7.778465	0.5199379	-0.01865219999999912
3.782202	-7.81121	0.518641	-0.051397199999999366
3.796377	-7.825032	0.5185051	-0.06521919999999959
3.810552	-7.807845	0.5181834	-0.04803219999999975
3.824728	-7.751303	0.518115	0.008509800000000567
3.838903	-7.729878	0.5171365	0.029934800000000372
3.853078	-7.739465	0.5180421	0.020347800000000582
3.867253	-7.742334	0.5193718	0.017478800000001016
3.881429	-7.755636	0.5180459	0.004176800000000647
3.895604	-7.754379	0.5177726	0.005433800000000488
3.909779	-7.742408	0.5185359	0.017404800000000442
3.923954	-7.728832	0.5201769	0.03098080000000092
3.93813	-7.719505	0.5175334	0.04030780000000078
3.952305	-7.720811	0.5159236	0.03900180000000031
3.96648	-7.734817	0.5147652	0.02499580000000101
3.980656	-7.759942	0.5151082	-0.0001291999999990523
3.994831	-7.774111	0.5153687	-0.014298199999999817
4.009006	-7.755308	0.5157016	0.0045048000000003086
4.023181	-7.76323	0.5140836	-0.003417199999999454
4.037357	-7.759377	0.5126392	0.0004358000000008744
4.051532	-7.759016	0.5125161	0.000796800000000708
4.065707	-7.771793	0.5124489	-0.011980199999999108
4.079882	-7.78114	0.5121912	-0.021327199999999102
4.094058	-7.78182	0.5128767	-0.022007199999999116
4.108233	-7.790148	0.5122479	-0.030335199999999674
4.122408	-7.756382	0.5131765	0.003430800000000289
4.136584	-7.753548	0.5095137	0.006264800000000292
4.150759	-7.79471	0.5068107	-0.03489719999999963
4.164934	-7.838698	0.5070267	-0.07888519999999932
4.179109	-7.847297	0.5083356	-0.08748419999999957
4.193285	-7.845198	0.5076524	-0.08538519999999927
4.20746	-7.84058	0.5062702	-0.08076719999999948
4.221635	-7.826815	0.5059747	-0.06700219999999923
4.23581	-7.817452	0.5101715	-0.05763919999999967
4.249986	-7.828322	0.5159618	-0.06850919999999938
4.264161	-7.842676	0.5199844	-0.08286319999999936
4.278336	-7.866318	0.5209579	-0.10650519999999908
4.292511	-7.860565	0.5187174	-0.10075219999999963
4.306687	-7.868781	0.5190978	-0.10896819999999963
4.320862	-7.866101	0.5187096	-0.10628819999999894
4.335037	-7.855991	0.5167893	-0.09617819999999977
4.349213	-7.888161	0.5165359	-0.12834819999999958
4.363388	-7.899725	0.5167716	-0.1399121999999995
4.377563	-7.902979	0.5175515	-0.14316619999999958
4.391738	-7.891135	0.5172344	-0.1313221999999996
4.405914	-7.857746	0.5182033	-0.09793319999999905
4.420089	-7.817655	0.5179514	-0.05784219999999962
4.434264	-7.788056	0.5134637	-0.02824319999999947
4.448439	-7.824317	0.5116564	-0.06450419999999912
4.462615	-7.855565	0.5126998	-0.09575219999999973
4.47679	-7.872818	0.512914	-0.11300519999999903
4.490965	-7.876774	0.5128303	-0.11696119999999954
4.505141	-7.86526	0.5127479	-0.10544719999999952
4.519316	-7.845085	0.5127195	-0.08527219999999947
4.533491	-7.780004	0.5127146	-0.0201911999999993
4.547666	-7.677765	0.5127137	0.08204780000000067
4.561842	-7.667982	0.5127136	0.09183080000000032
4.576017	-7.52248	0.5127135	0.2373328000000008
4.590192	-7.634395	0.5127135	0.12541780000000102
