# Supplementary material for: Molecular Scale Hydrophobicity and Adsorption Thermodynamics on Hydrophobic-Charged Surfaces
Source: ACS Nano. 2026 Feb 16;20(8):6970–82. doi: 10.1021/acsnano.5c18643 (PMC12961923; doi:10.1021/acsnano.5c18643)
Supplement: Supplementary file 2 [file nn5c18643_si_002.zip › supplementary-files/pmf/all-2ns-equilibration/gnp/simulation-3/ohs0_100ns/pmf-hb.csv]

com_nm	pmf_kcal_per_mol	error	shifted_pmf_kcal_per_mol	com_nm_5	std	hb_polar_strand
1.745274	0.0	0.0	-14.726518000000002	3.514553	0.027097000000000003	0.9771666666666666
1.754787	-1.263406	9.328888e-06	-15.989924000000002	3.4210800000000003	0.027705	1.0440833333333333
1.7643	-2.835078	4.203751e-05	-17.561596	3.3255339999999998	0.027001	1.03775
1.773812	-4.281528	0.000156667	-19.008046	3.214962	0.028299	1.1049166666666663
1.783325	-5.594209	0.0005577455	-20.320727	3.112284	0.028174	1.0345833333333332
1.792837	-6.810086	0.001953256	-21.536604000000004	3.019509	0.026799	1.0831666666666666
1.80235	-7.906515	0.00645421	-22.633033	2.9152560000000003	0.027285000000000004	1.1105833333333333
1.811862	-8.900471	0.01333497	-23.626989000000002	2.8219830000000004	0.028638	1.10225
1.821375	-9.801843	0.03097175	-24.528361000000004	2.657257	0.030444	0.8176666666666667
1.830887	-10.60184	0.03394156	-25.328358	2.5404560000000003	0.027710000000000002	0.6910833333333333
1.8404	-11.33056	0.0221536	-26.057078000000004	2.441808	0.025631	0.7050000000000001
1.849912	-11.99309	0.07347688	-26.719608	2.353455	0.026659	0.6403333333333334
1.859425	-12.64348	0.1219459	-27.369998000000002	2.262061	0.023743	0.45975
1.868937	-13.22335	0.1433057	-27.949868000000002	2.177134	0.027884	0.5963333333333334
1.87845	-13.74025	0.1586131	-28.466768000000002	2.05936	0.022184	0.4424166666666666
1.887963	-14.16033	0.1444726	-28.886848	1.997268	0.021368	0.31733333333333325
1.897475	-14.52361	0.1154462	-29.250128000000004	1.9408159999999999	0.019278	0.3045833333333333
1.906988	-14.86273	0.09719768	-29.589248000000005	1.8785599999999998	0.019030000000000002	0.3415
1.9165	-15.2221	0.1163463	-29.948618000000003	1.822583	0.017651	0.3950833333333333
1.926013	-15.59974	0.1361449	-30.326258000000003
1.935525	-15.93569	0.1364187	-30.662208
1.945038	-16.17759	0.1282061	-30.904108
1.95455	-16.33266	0.1172867	-31.059178000000003
1.964063	-16.40893	0.1076819	-31.135448000000004
1.973575	-16.45145	0.1040631	-31.177968000000003
1.983088	-16.45232	0.1065608	-31.178838000000002
1.9926	-16.39468	0.1107654	-31.121198000000003
2.002113	-16.28892	0.1090937	-31.015438000000003
2.011625	-16.13038	0.1073326	-30.856898
2.021138	-15.95413	0.1057435	-30.680648
2.030651	-15.74189	0.1095665	-30.468408000000004
2.040163	-15.53405	0.1178397	-30.260568000000003
2.049676	-15.3034	0.1227948	-30.029918000000002
2.059188	-15.02748	0.1218898	-29.753998000000003
2.068701	-14.73189	0.1158347	-29.458408000000002
2.078213	-14.38859	0.1142044	-29.115108000000003
2.087726	-13.98684	0.1164481	-28.713358000000003
2.097238	-13.52604	0.1175933	-28.252558
2.106751	-13.05359	0.1279012	-27.780108000000002
2.116263	-12.6345	0.1623083	-27.361018
2.125776	-12.28465	0.1996952	-27.011168
2.135288	-11.97303	0.1945608	-26.699548
2.144801	-11.63916	0.1863018	-26.365678000000003
2.154314	-11.31643	0.1817211	-26.042948000000003
2.163826	-10.96523	0.1808859	-25.691748000000004
2.173339	-10.61585	0.1824207	-25.342368
2.182851	-10.27235	0.1823379	-24.998868
2.192364	-9.958821	0.1849242	-24.685339000000003
2.201876	-9.642898	0.1825989	-24.369416
2.211389	-9.302054	0.1766784	-24.028572000000004
2.220901	-8.955595	0.1710044	-23.682113
2.230414	-8.584801	0.165037	-23.311319000000005
2.239926	-8.197061	0.1617849	-22.923579000000004
2.249439	-7.785205	0.1632961	-22.511723000000003
2.258951	-7.329591	0.166624	-22.056109000000003
2.268464	-6.827015	0.1707913	-21.553533
2.277977	-6.307829	0.1761256	-21.034347000000004
2.287489	-5.776688	0.1809401	-20.503206000000002
2.297002	-5.256255	0.1868586	-19.982773
2.306514	-4.768435	0.2088038	-19.494953000000002
2.316027	-4.359486	0.2406008	-19.086004000000003
2.325539	-3.960979	0.2682508	-18.687497
2.335052	-3.601157	0.2684256	-18.327675000000003
2.344564	-3.245114	0.269114	-17.971632000000003
2.354077	-2.876815	0.2542396	-17.603333000000003
2.363589	-2.501985	0.250127	-17.228503000000003
2.373102	-2.096399	0.245257	-16.822917000000004
2.382614	-1.695154	0.2451428	-16.421672
2.392127	-1.26346	0.2430205	-15.989978000000002
2.401639	-0.7991577	0.2423955	-15.525675700000003
2.411152	-0.3421895	0.2392699	-15.068707500000002
2.420665	0.1421999	0.2402365	-14.584318100000003
2.430177	0.6386834	0.239248	-14.087834600000003
2.43969	1.145711	0.2401221	-13.580807000000002
2.449202	1.675067	0.2415731	-13.051451000000002
2.458715	2.241172	0.2429716	-12.485346000000002
2.468227	2.818174	0.2423319	-11.908344000000003
2.47774	3.391077	0.2390585	-11.335441000000003
2.487252	3.930213	0.2391938	-10.796305000000002
2.496765	4.459898	0.2462794	-10.266620000000003
2.506277	4.966425	0.2469017	-9.760093000000001
2.51579	5.470828	0.2467863	-9.255690000000001
2.525302	5.960359	0.247448	-8.766159000000002
2.534815	6.476796	0.2476078	-8.249722000000002
2.544328	6.993357	0.2472506	-7.733161000000003
2.55384	7.530656	0.2473155	-7.195862000000003
2.563353	8.04778	0.2476599	-6.678738000000003
2.572865	8.575678	0.2469175	-6.150840000000002
2.582378	9.10825	0.24685	-5.618268000000002
2.59189	9.631265	0.2406599	-5.095253000000001
2.601403	10.1251	0.2408192	-4.6014180000000025
2.610915	10.58796	0.2429179	-4.1385580000000015
2.620428	11.01635	0.2436154	-3.710168000000003
2.62994	11.45761	0.2429095	-3.2689080000000015
2.639453	11.86797	0.2449089	-2.8585480000000025
2.648965	12.27447	0.2490102	-2.4520480000000013
2.658478	12.66956	0.2451035	-2.0569580000000016
2.66799	13.07556	0.2436904	-1.6509580000000028
2.677503	13.48041	0.2457073	-1.246108000000003
2.687016	13.88175	0.2427185	-0.844768000000002
2.696528	14.26645	0.2432591	-0.4600680000000015
2.706041	14.64727	0.2417933	-0.07924800000000154
2.715553	15.00965	0.2404498	0.2831319999999984
2.725066	15.36319	0.2388992	0.6366719999999972
2.734578	15.63453	0.2428816	0.9080119999999976
2.744091	15.86006	0.2544011	1.1335419999999985
2.753603	16.02799	0.2664767	1.3014719999999969
2.763116	16.02127	0.2859546	1.294751999999999
2.772628	15.95101	0.290092	1.224491999999998
2.782141	15.88458	0.2843901	1.1580619999999975
2.791653	15.81235	0.2810876	1.0858319999999981
2.801166	15.72981	0.2803503	1.0032919999999983
2.810679	15.6601	0.2800873	0.9335819999999977
2.820191	15.57814	0.2813017	0.8516219999999972
2.829704	15.50742	0.2815167	0.7809019999999975
2.839216	15.449	0.2797155	0.7224819999999976
2.848729	15.40461	0.2767346	0.6780919999999977
2.858241	15.36011	0.2761333	0.6335919999999984
2.867754	15.29731	0.2732989	0.5707919999999973
2.877266	15.23082	0.2723389	0.5043019999999974
2.886779	15.17209	0.2709888	0.4455719999999985
2.896291	15.11372	0.2708314	0.3872019999999985
2.905804	15.05893	0.2711661	0.33241199999999793
2.915316	15.00185	0.2713057	0.275331999999997
2.924829	14.96335	0.2726431	0.23683199999999793
2.934342	14.92828	0.2734909	0.20176199999999866
2.943854	14.89259	0.2709752	0.166071999999998
2.953367	14.86207	0.2695116	0.135551999999997
2.962879	14.83735	0.271356	0.11083199999999849
2.972392	14.80078	0.2764206	0.07426199999999739
2.981904	14.76849	0.2793643	0.04197199999999768
2.991417	14.73931	0.2782999	0.012791999999997472
3.000929	14.70352	0.2779533	-0.02299800000000296
3.010442	14.68366	0.2768272	-0.042858000000002505
3.019954	14.67841	0.2781798	-0.048108000000002704
3.029467	14.68101	0.2779987	-0.04550800000000166
3.038979	14.6897	0.2785444	-0.036818000000002016
3.048492	14.73111	0.279302	0.004591999999997043
3.058004	14.72561	0.2755907	-0.0009080000000025734
3.067517	14.74901	0.2744822	0.022491999999997958
3.07703	14.76081	0.2744002	0.0342919999999971
3.086542	14.75708	0.2750929	0.03056199999999798
3.096055	14.74303	0.2757872	0.016511999999996974
3.105567	14.73412	0.2749333	0.007601999999998554
3.11508	14.72158	0.2759376	-0.0049380000000027735
3.124592	14.71544	0.2756511	-0.01107800000000303
3.134105	14.72547	0.2749698	-0.0010480000000026024
3.143617	14.72444	0.2760778	-0.002078000000002689
3.15313	14.73561	0.2749434	0.009091999999997213
3.162642	14.74395	0.2738587	0.01743199999999767
3.172155	14.75318	0.272863	0.026661999999998187
3.181667	14.74544	0.2713775	0.018921999999998107
3.19118	14.73384	0.2719476	0.007321999999998496
3.200693	14.75085	0.2720059	0.024331999999997578
3.210205	14.75652	0.2725864	0.030001999999997864
3.219718	14.74652	0.272286	0.020001999999998077
3.22923	14.76837	0.2729458	0.04185199999999867
3.238743	14.78438	0.2724115	0.057861999999998304
3.248255	14.7911	0.2713728	0.06458199999999792
3.257768	14.80604	0.2707209	0.0795219999999972
3.26728	14.80442	0.2701234	0.07790199999999814
3.276793	14.76669	0.2745425	0.04017199999999832
3.286305	14.73058	0.2782032	0.0040619999999975676
3.295818	14.69049	0.2754094	-0.036028000000001725
3.30533	14.65836	0.2756513	-0.06815800000000216
3.314843	14.64127	0.2750387	-0.08524800000000177
3.324355	14.64078	0.2750843	-0.08573800000000276
3.333868	14.6491	0.2758817	-0.07741800000000154
3.343381	14.66011	0.2758421	-0.06640800000000269
3.352893	14.67047	0.2742687	-0.05604800000000232
3.362406	14.6957	0.2726239	-0.03081800000000179
3.371918	14.70652	0.2742008	-0.019998000000002847
3.381431	14.70801	0.2782559	-0.01850800000000241
3.390943	14.69876	0.2827134	-0.02775800000000217
3.400456	14.67995	0.2835099	-0.046568000000002385
3.409968	14.66393	0.2811232	-0.06258800000000164
3.419481	14.64072	0.2804393	-0.08579800000000226
3.428993	14.63902	0.2811051	-0.08749800000000185
3.438506	14.64072	0.281305	-0.08579800000000226
3.448018	14.64411	0.2807919	-0.0824080000000027
3.457531	14.64003	0.2801073	-0.08648800000000278
3.467044	14.62313	0.278759	-0.10338800000000248
3.476556	14.61458	0.2774157	-0.11193800000000209
3.486069	14.59227	0.2752038	-0.13424800000000303
3.495581	14.56827	0.2736086	-0.15824800000000216
3.505094	14.56021	0.2729644	-0.16630800000000256
3.514606	14.57219	0.2731536	-0.15432800000000135
3.524119	14.57646	0.2734539	-0.15005800000000136
3.533631	14.5883	0.2737519	-0.13821800000000195
3.543144	14.61103	0.2738774	-0.1154880000000027
3.552656	14.6341	0.2739207	-0.09241800000000211
3.562169	14.68059	0.2739353	-0.045928000000001745
3.571681	14.69983	0.2739402	-0.02668800000000182
3.581194	14.74077	0.2739419	0.014251999999997267
3.590707	14.7597	0.2739424	0.03318199999999827
3.600219	14.72269	0.2739426	-0.003828000000002163
3.609732	14.86081	0.2739427	0.13429199999999852
3.619244	15.06735	0.2739427	0.34083199999999714
3.628757	14.73373	0.2739427	0.007211999999997332
3.638269	14.36561	0.2739427	-0.360908000000002
