# Supplementary material for: Molecular Scale Hydrophobicity and Adsorption Thermodynamics on Hydrophobic-Charged Surfaces
Source: ACS Nano. 2026 Feb 16;20(8):6970–82. doi: 10.1021/acsnano.5c18643 (PMC12961923; doi:10.1021/acsnano.5c18643)
Supplement: Supplementary file 2 [file nn5c18643_si_002.zip › supplementary-files/pmf/all-2ns-equilibration/gnp/simulation-3/ohs1_100ns/pmf-hb.csv]

com_nm	pmf_kcal_per_mol	error	shifted_pmf_kcal_per_mol	com_nm_5	std	hb_polar_strand
1.781598	0.0	0.0	-14.329511000000002	3.5586660000000006	0.027362	1.0388333333333333
1.79116	-1.533044	0.0001570099	-15.862555000000002	3.470882	0.027924	1.0665833333333334
1.800722	-2.878039	0.0006052548	-17.20755	3.363813	0.027468	1.0758333333333332
1.810284	-3.951315	0.001879087	-18.280826	3.2614669999999997	0.028047000000000002	1.0409166666666665
1.819846	-4.871456	0.005453266	-19.200967000000002	3.16839	0.027920999999999998	1.06425
1.829408	-5.601777	0.0147249	-19.931288000000002	3.0528009999999997	0.027211000000000003	1.0572499999999998
1.83897	-6.178531	0.03582375	-20.508042000000003	2.960921	0.027513	1.0804166666666666
1.848532	-6.611838	0.07112035	-20.941349000000002	2.861066	0.027032999999999998	1.05625
1.858094	-6.933791	0.06475476	-21.263302000000003	2.7644729999999997	0.035462	1.0320833333333337
1.867656	-7.240705	0.07305832	-21.570216000000002	2.641013	0.044157	0.89025
1.877218	-7.656096	0.2055212	-21.985607	2.492845	0.027163999999999997	0.61975
1.88678	-8.153435	0.2819014	-22.482946000000002	2.394195	0.026284	0.5464166666666667
1.896342	-8.604969	0.2956666	-22.93448	2.2968889999999997	0.0266	0.47625
1.905904	-9.008125	0.2593865	-23.337636000000003	2.212931	0.027032	0.46625
1.915466	-9.366732	0.246473	-23.696243000000003	2.1106439999999997	0.03025	0.41525
1.925028	-9.716893	0.2546544	-24.046404000000003	2.0374779999999997	0.024405	0.44016666666666665
1.93459	-10.03361	0.2823766	-24.363121	1.959359	0.021154	0.5800000000000001
1.944152	-10.25944	0.3175736	-24.588951	1.9131029999999998	0.023168	0.5321666666666666
1.953714	-10.37731	0.3513232	-24.706821	1.8420509999999999	0.016451	0.8416666666666667
1.963276	-10.42127	0.3778211	-24.750781000000003
1.972838	-10.38747	0.3841927	-24.716981000000004
1.9824	-10.30417	0.3782169	-24.633681000000003
1.991962	-10.18545	0.3772325	-24.514961
2.001524	-10.04991	0.3924601	-24.379421
2.011086	-9.946972	0.4067355	-24.276483000000002
2.020648	-9.84626	0.4095962	-24.175771
2.03021	-9.740669	0.4026085	-24.07018
2.039772	-9.597185	0.4030208	-23.926696
2.049335	-9.404363	0.4149941	-23.733874
2.058897	-9.152241	0.4437642	-23.481752
2.068459	-8.847368	0.473083	-23.176879
2.078021	-8.524458	0.4931972	-22.853969
2.087583	-8.185378	0.5154227	-22.514889000000004
2.097145	-7.848986	0.5112172	-22.178497
2.106707	-7.52492	0.5042764	-21.854431
2.116269	-7.215037	0.5041525	-21.544548000000002
2.125831	-6.905974	0.5025662	-21.235485
2.135393	-6.589088	0.4990529	-20.918599
2.144955	-6.292729	0.5014081	-20.62224
2.154517	-5.977942	0.5034429	-20.307453000000002
2.164079	-5.646247	0.5018056	-19.975758000000003
2.173641	-5.300783	0.4994798	-19.630294000000003
2.183203	-4.93479	0.500592	-19.264301000000003
2.192765	-4.573366	0.5010699	-18.902877000000004
2.202327	-4.198881	0.5011393	-18.528392000000004
2.211889	-3.82651	0.5014355	-18.156021000000003
2.221451	-3.450552	0.5015293	-17.780063000000002
2.231013	-3.05331	0.5011611	-17.382821000000003
2.240575	-2.65167	0.500804	-16.981181000000003
2.250137	-2.242335	0.5006725	-16.571846
2.259699	-1.823413	0.5003269	-16.152924000000002
2.269261	-1.398652	0.5004595	-15.728163000000002
2.278823	-0.9619112	0.5014017	-15.291422200000001
2.288385	-0.5198819	0.5008708	-14.849392900000002
2.297947	-0.06136043	0.5019996	-14.390871430000002
2.307509	0.4124802	0.5039883	-13.917030800000003
2.317071	0.8985887	0.5071391	-13.430922300000002
2.326633	1.409542	0.5090209	-12.919969000000002
2.336195	1.88583	0.5080842	-12.443681000000002
2.345758	2.323854	0.5077064	-12.005657000000003
2.35532	2.755002	0.5088401	-11.574509000000003
2.364882	3.160119	0.5087191	-11.169392000000002
2.374444	3.579483	0.505905	-10.750028000000002
2.384006	3.995305	0.503501	-10.334206000000002
2.393568	4.426062	0.5031214	-9.903449000000002
2.40313	4.877606	0.503849	-9.451905000000002
2.412692	5.32304	0.504022	-9.006471000000001
2.422254	5.81031	0.5037436	-8.519201000000002
2.431816	6.293098	0.5046469	-8.036413000000003
2.441378	6.772156	0.5071075	-7.557355000000002
2.45094	7.236749	0.5090199	-7.092762000000002
2.460502	7.69226	0.5116837	-6.637251000000002
2.470064	8.12956	0.5132307	-6.199951000000002
2.479626	8.598431	0.5132331	-5.731080000000002
2.489188	9.081745	0.5120926	-5.247766000000002
2.49875	9.552204	0.5115458	-4.777307000000002
2.508312	10.04262	0.5113607	-4.2868910000000024
2.517874	10.54777	0.5122828	-3.781741000000002
2.527436	11.05723	0.5113516	-3.2722810000000013
2.536998	11.541	0.5110821	-2.7885110000000015
2.54656	12.03157	0.5099012	-2.2979410000000016
2.556122	12.52117	0.5093516	-1.8083410000000022
2.565684	12.93229	0.513115	-1.3972210000000018
2.575246	13.36579	0.5138015	-0.9637210000000014
2.584808	13.76403	0.5131137	-0.5654810000000019
2.59437	14.1513	0.5159377	-0.178211000000001
2.603932	14.48775	0.515715	0.15823899999999824
2.613494	14.77231	0.5116955	0.4427989999999973
2.623056	14.98372	0.5108547	0.654208999999998
2.632618	15.10334	0.5107266	0.7738289999999974
2.642181	15.14216	0.510574	0.8126489999999986
2.651743	15.12252	0.5105657	0.7930089999999979
2.661305	15.07207	0.5109594	0.7425589999999982
2.670867	15.02296	0.5158705	0.6934489999999975
2.680429	14.97592	0.526736	0.6464089999999985
2.689991	14.9646	0.5546638	0.6350889999999989
2.699553	14.9997	0.6055742	0.6701889999999988
2.709115	15.10668	0.6611154	0.7771689999999989
2.718677	15.24483	0.6967282	0.9153189999999984
2.728239	15.39012	0.7034223	1.0606089999999977
2.737801	15.44681	0.6932394	1.1172989999999974
2.747363	15.46505	0.6906665	1.1355389999999979
2.756925	15.44229	0.6832634	1.112778999999998
2.766487	15.37199	0.677862	1.0424789999999984
2.776049	15.31881	0.6815715	0.9892989999999973
2.785611	15.23058	0.6789807	0.9010689999999979
2.795173	15.15862	0.6785905	0.829108999999999
2.804735	15.08802	0.6867029	0.7585089999999983
2.814297	15.00944	0.6938754	0.6799289999999978
2.823859	14.92845	0.6985491	0.5989389999999979
2.833421	14.85295	0.7025373	0.523438999999998
2.842983	14.77021	0.7018971	0.4406989999999986
2.852545	14.70504	0.6998844	0.37552899999999845
2.862107	14.65139	0.6988223	0.32187899999999736
2.871669	14.59663	0.6986898	0.26711899999999744
2.881231	14.54066	0.6987373	0.21114899999999892
2.890793	14.51197	0.6982407	0.18245899999999793
2.900355	14.46232	0.6987983	0.13280899999999818
2.909917	14.4331	0.6981199	0.10358899999999771
2.919479	14.42078	0.698527	0.09126899999999871
2.929041	14.38116	0.7001807	0.051648999999997613
2.938604	14.33084	0.7022436	0.0013289999999983593
2.948166	14.29086	0.7018901	-0.038651000000001545
2.957728	14.24153	0.7001711	-0.08798100000000275
2.96729	14.2253	0.7022811	-0.10421100000000116
2.976852	14.19477	0.7021094	-0.13474100000000178
2.986414	14.17595	0.7021731	-0.1535610000000016
2.995976	14.15771	0.7001221	-0.1718010000000021
3.005538	14.14319	0.6976287	-0.1863210000000013
3.0151	14.12411	0.6958957	-0.20540100000000194
3.024662	14.11191	0.6953416	-0.21760100000000193
3.034224	14.09028	0.6955037	-0.23923100000000197
3.043786	14.09004	0.6946686	-0.23947100000000177
3.053348	14.1028	0.6951903	-0.22671100000000166
3.06291	14.11381	0.6955398	-0.21570100000000103
3.072472	14.12556	0.6950326	-0.20395100000000177
3.082034	14.14255	0.6953197	-0.18696100000000193
3.091596	14.15854	0.694278	-0.17097100000000154
3.101158	14.19517	0.6947647	-0.1343410000000027
3.11072	14.22295	0.6962212	-0.10656100000000102
3.120282	14.21697	0.7009325	-0.112541000000002
3.129844	14.20352	0.7017614	-0.12599100000000263
3.139406	14.19136	0.7025323	-0.13815100000000236
3.148968	14.18318	0.70164	-0.14633100000000177
3.15853	14.18239	0.7002734	-0.14712100000000206
3.168092	14.18065	0.7007634	-0.1488610000000019
3.177654	14.19073	0.7028383	-0.1387810000000016
3.187216	14.18625	0.7017076	-0.14326100000000253
3.196778	14.19733	0.7051961	-0.13218100000000277
3.20634	14.22208	0.7016828	-0.10743100000000183
3.215902	14.24076	0.6967078	-0.08875100000000202
3.225464	14.24615	0.6965799	-0.0833610000000018
3.235027	14.25182	0.6949349	-0.07769100000000151
3.244589	14.26056	0.6935897	-0.06895100000000198
3.254151	14.25291	0.6939851	-0.07660100000000192
3.263713	14.23734	0.6946427	-0.09217100000000222
3.273275	14.23378	0.6951469	-0.09573100000000245
3.282837	14.24266	0.6947517	-0.08685100000000112
3.292399	14.26979	0.6946337	-0.05972100000000147
3.301961	14.29042	0.6953604	-0.03909100000000265
3.311523	14.31973	0.6960776	-0.009781000000002038
3.321085	14.30831	0.6990407	-0.021201000000001358
3.330647	14.27619	0.7008284	-0.05332100000000217
3.340209	14.25757	0.699562	-0.07194100000000248
3.349771	14.24637	0.6998903	-0.08314100000000124
3.359333	14.24581	0.6998906	-0.08370100000000136
3.368895	14.24981	0.6994386	-0.0797010000000018
3.378457	14.25477	0.6993713	-0.07474100000000128
3.388019	14.26693	0.6994688	-0.06258100000000155
3.397581	14.2893	0.6989615	-0.04021100000000111
3.407143	14.32702	0.6975538	-0.0024910000000026855
3.416705	14.3394	0.7004206	0.009888999999997594
3.426267	14.32159	0.7083897	-0.0079210000000014
3.435829	14.30875	0.7108827	-0.020761000000002028
3.445391	14.29142	0.7117143	-0.03809100000000143
3.454953	14.27359	0.7110773	-0.05592100000000144
3.464515	14.26014	0.7117199	-0.06937100000000207
3.474077	14.24549	0.7115164	-0.08402100000000168
3.483639	14.24778	0.7101662	-0.08173100000000133
3.493201	14.25033	0.7084994	-0.07918100000000194
3.502763	14.25621	0.7077013	-0.0733010000000025
3.512325	14.26042	0.7062433	-0.06909100000000201
3.521888	14.23426	0.7033278	-0.09525100000000108
3.53145	14.21497	0.7022311	-0.11454100000000267
3.541012	14.18425	0.7043626	-0.14526100000000142
3.550574	14.18351	0.7038513	-0.14600100000000182
3.560136	14.1675	0.7038627	-0.16201100000000146
3.569698	14.17885	0.7034654	-0.15066100000000127
3.57926	14.194	0.703354	-0.13551100000000105
3.588822	14.19717	0.7035099	-0.13234100000000204
3.598384	14.21752	0.7037162	-0.1119910000000015
3.607946	14.22828	0.7037907	-0.10123100000000207
3.617508	14.26561	0.7038174	-0.06390100000000132
3.62707	14.34683	0.703827	0.017318999999998752
3.636632	14.41821	0.7038305	0.08869899999999831
3.646194	14.45249	0.7038317	0.12297899999999728
3.655756	14.52026	0.7038321	0.1907489999999985
3.665318	14.8646	0.7038323	0.5350889999999975
3.67488	14.40623	0.7038323	0.07671899999999887
3.684442	13.57508	0.7038324	-0.7544310000000021
