# Supplementary material for: Molecular Scale Hydrophobicity and Adsorption Thermodynamics on Hydrophobic-Charged Surfaces
Source: ACS Nano. 2026 Feb 16;20(8):6970–82. doi: 10.1021/acsnano.5c18643 (PMC12961923; doi:10.1021/acsnano.5c18643)
Supplement: Supplementary file 2 [file nn5c18643_si_002.zip › supplementary-files/pmf/all-2ns-equilibration/gnp/simulation-3/ohs2_100ns/pmf-hb.csv]

com_nm	pmf_kcal_per_mol	error	shifted_pmf_kcal_per_mol	com_nm_5	std	hb_polar_strand
1.742679	0.0	0.0	-16.759451000000002	3.503072	0.027736	1.064083333333333
1.752031	-1.824584	2.565433e-05	-18.584035000000004	3.397986	0.027511	1.12325
1.761383	-3.349568	9.985846e-05	-20.109019000000004	3.2973559999999997	0.027663	1.0919166666666666
1.770735	-4.731104	0.000314319	-21.490555	3.195877	0.026929	1.096666666666667
1.780087	-5.995802	0.0009327152	-22.755253000000003	3.106088	0.027964999999999997	1.11425
1.789439	-7.114003	0.002704195	-23.873454000000002	3.0064599999999997	0.026911	1.1245833333333333
1.798791	-8.096296	0.007687401	-24.855747	2.911106	0.02678	1.0985
1.808143	-8.963193	0.02030051	-25.722644000000003	2.798069	0.026914999999999998	1.106
1.817496	-9.730684	0.0452293	-26.490135000000002	2.706077	0.039919	1.0961666666666667
1.826848	-10.45219	0.06129526	-27.211641	2.517426	0.026180000000000002	1.0523333333333331
1.8362	-11.1748	0.03683488	-27.934251000000003	2.4081509999999997	0.02754	0.9391666666666666
1.845552	-11.94119	0.05310807	-28.700641000000005	2.319408	0.026736000000000003	0.9528333333333332
1.854904	-12.70392	0.112555	-29.463371000000002	2.243721	0.023652	0.7159999999999999
1.864256	-13.44773	0.1476004	-30.207181000000002	2.1386119999999997	0.027721	0.7203333333333333
1.873608	-14.12462	0.161735	-30.884071000000002	2.068882	0.026771	0.7012499999999999
1.88296	-14.689	0.1574838	-31.448451000000002	1.9756369999999999	0.025818	0.7830833333333334
1.892312	-15.13307	0.1475593	-31.892521000000002	1.92114	0.018876	0.5805
1.901664	-15.48811	0.1367682	-32.247561000000005	1.8787580000000002	0.017041999999999998	0.5904166666666666
1.911016	-15.76691	0.1278056	-32.526361	1.8207419999999999	0.020405	0.5801666666666667
1.920368	-16.01708	0.1256227	-32.776531000000006
1.92972	-16.18776	0.1303278	-32.947211
1.939072	-16.24426	0.1410409	-33.003711
1.948424	-16.20393	0.1501599	-32.963381
1.957777	-16.0868	0.1500499	-32.846251
1.967129	-15.94729	0.149894	-32.706741
1.976481	-15.77291	0.1459793	-32.532361
1.985833	-15.58399	0.1448638	-32.343441
1.995185	-15.38984	0.1439835	-32.149291000000005
2.004537	-15.19299	0.1444428	-31.952441
2.013889	-15.03384	0.145397	-31.793291000000004
2.023241	-14.86447	0.1454922	-31.623921000000003
2.032593	-14.69563	0.1516109	-31.455081
2.041945	-14.49692	0.1818684	-31.256371
2.051297	-14.27412	0.2046545	-31.033571000000002
2.060649	-14.02544	0.204985	-30.784891000000002
2.070001	-13.80728	0.2061913	-30.566731000000004
2.079353	-13.58259	0.1896216	-30.342041000000002
2.088705	-13.31824	0.1707073	-30.077691
2.098057	-12.9853	0.1616426	-29.744751
2.10741	-12.57729	0.1720669	-29.336741000000004
2.116762	-12.10717	0.1860675	-28.866621000000002
2.126114	-11.63048	0.1860533	-28.389931000000004
2.135466	-11.17441	0.1810759	-27.933861
2.144818	-10.73098	0.1769688	-27.490431
2.15417	-10.26552	0.1730004	-27.024971
2.163522	-9.785886	0.1691101	-26.545337000000004
2.172874	-9.283412	0.1677407	-26.042863000000004
2.182226	-8.770812	0.1723925	-25.530263
2.191578	-8.307931	0.1995296	-25.067382000000002
2.20093	-7.890893	0.2437407	-24.650344000000004
2.210282	-7.495553	0.2765006	-24.255004000000003
2.219634	-7.104313	0.292596	-23.863764000000003
2.228986	-6.725428	0.2804647	-23.484879000000003
2.238338	-6.298669	0.2798694	-23.058120000000002
2.24769	-5.826833	0.2768728	-22.586284000000003
2.257043	-5.327354	0.2701277	-22.086805000000002
2.266395	-4.812148	0.2618503	-21.571599000000003
2.275747	-4.275003	0.2526328	-21.034454000000004
2.285099	-3.756839	0.2464037	-20.51629
2.294451	-3.237122	0.2442572	-19.996573
2.303803	-2.721282	0.2435968	-19.480733
2.313155	-2.178682	0.2441855	-18.938133
2.322507	-1.619081	0.2459494	-18.378532000000003
2.331859	-1.059791	0.2449804	-17.819242000000003
2.341211	-0.489781	0.2428212	-17.249232000000003
2.350563	0.06755646	0.2424982	-16.691894540000003
2.359915	0.6251152	0.2429288	-16.134335800000002
2.369267	1.162704	0.2423248	-15.596747000000002
2.378619	1.687005	0.242525	-15.072446000000003
2.387971	2.247794	0.2446215	-14.511657000000003
2.397324	2.842277	0.2480875	-13.917174000000003
2.406676	3.457023	0.248935	-13.302428000000003
2.416028	4.083956	0.2477404	-12.675495000000002
2.42538	4.7066	0.2466389	-12.052851000000002
2.434732	5.342297	0.2457355	-11.417154000000002
2.444084	5.965682	0.2448686	-10.793769000000001
2.453436	6.562133	0.2463025	-10.197318000000003
2.462788	7.101886	0.2528512	-9.657565000000002
2.47214	7.583541	0.260782	-9.175910000000002
2.481492	8.072281	0.2613049	-8.687170000000002
2.490844	8.578966	0.2598003	-8.180485000000003
2.500196	9.105521	0.257818	-7.653930000000003
2.509548	9.649258	0.2587366	-7.110193000000002
2.5189	10.21575	0.2631618	-6.543701000000002
2.528252	10.80934	0.2631048	-5.9501110000000015
2.537604	11.40305	0.2622402	-5.356401000000002
2.546957	12.01602	0.2650657	-4.743431000000003
2.556309	12.62094	0.2663417	-4.138511000000003
2.565661	13.21168	0.2649724	-3.5477710000000027
2.575013	13.80589	0.2648944	-2.9535610000000023
2.584365	14.42439	0.2665589	-2.3350610000000014
2.593717	14.998	0.2701846	-1.7614510000000028
2.603069	15.53947	0.2688078	-1.2199810000000024
2.612421	16.0359	0.2676908	-0.7235510000000005
2.621773	16.52276	0.2672418	-0.23669100000000043
2.631125	16.96296	0.2728729	0.20350899999999683
2.640477	17.31333	0.2729093	0.5538789999999985
2.649829	17.63743	0.271742	0.8779789999999963
2.659181	17.87769	0.2707819	1.118238999999999
2.668533	18.02624	0.2710881	1.2667889999999993
2.677885	18.08103	0.2727282	1.3215789999999963
2.687237	18.0542	0.2752099	1.2947489999999995
2.69659	18.01576	0.2795132	1.2563089999999981
2.705942	17.93471	0.2717265	1.175258999999997
2.715294	17.86064	0.269531	1.101188999999998
2.724646	17.78726	0.2682725	1.0278089999999978
2.733998	17.71172	0.2680704	0.9522689999999976
2.74335	17.65605	0.2690691	0.8965989999999984
2.752702	17.58303	0.2704866	0.8235789999999987
2.762054	17.52501	0.2725865	0.7655589999999997
2.771406	17.45084	0.2729576	0.6913889999999974
2.780758	17.37384	0.2729345	0.6143889999999992
2.79011	17.30121	0.2730622	0.541758999999999
2.799462	17.25406	0.273949	0.49460899999999697
2.808814	17.19747	0.273448	0.43801899999999705
2.818166	17.15526	0.2729314	0.3958089999999963
2.827518	17.11602	0.2738066	0.3565689999999968
2.836871	17.07678	0.2735289	0.3173289999999973
2.846223	17.08257	0.2719652	0.3231189999999984
2.855575	17.03882	0.2715726	0.2793689999999991
2.864927	16.95984	0.2750988	0.2003889999999977
2.874279	16.8813	0.2825271	0.12184899999999743
2.883631	16.78464	0.2796135	0.025188999999997463
2.892983	16.73741	0.281124	-0.02204100000000153
2.902335	16.68884	0.280008	-0.07061100000000309
2.911687	16.63818	0.2804283	-0.12127100000000368
2.921039	16.62075	0.2815085	-0.13870100000000107
2.930391	16.60657	0.2808327	-0.1528810000000007
2.939743	16.602	0.2790859	-0.15745100000000178
2.949095	16.57515	0.272905	-0.18430100000000138
2.958447	16.55587	0.2704032	-0.20358100000000334
2.967799	16.52857	0.2695814	-0.23088100000000367
2.977151	16.47565	0.2701616	-0.2838010000000004
2.986504	16.42983	0.2714294	-0.32962100000000305
2.995856	16.40594	0.2704259	-0.353511000000001
3.005208	16.38938	0.2698926	-0.3700710000000029
3.01456	16.38534	0.2697337	-0.37411100000000275
3.023912	16.40067	0.2699604	-0.35878100000000046
3.033264	16.39677	0.2703226	-0.36268100000000203
3.042616	16.40093	0.271736	-0.3585210000000032
3.051968	16.40882	0.2728496	-0.35063100000000347
3.06132	16.42765	0.2740498	-0.33180100000000223
3.070672	16.42903	0.2771842	-0.3304210000000012
3.080024	16.40409	0.2801893	-0.35536100000000204
3.089376	16.41025	0.2824903	-0.34920100000000076
3.098728	16.42488	0.2807484	-0.3345710000000004
3.10808	16.43058	0.2810741	-0.328871000000003
3.117432	16.43048	0.2812946	-0.3289710000000028
3.126784	16.43	0.2788613	-0.3294510000000024
3.136137	16.44864	0.2770891	-0.31081100000000106
3.145489	16.45648	0.2755456	-0.302971000000003
3.154841	16.45001	0.2760668	-0.3094410000000032
3.164193	16.43416	0.2787369	-0.32529100000000355
3.173545	16.40861	0.278775	-0.3508410000000026
3.182897	16.39428	0.279149	-0.3651710000000037
3.192249	16.38366	0.2786105	-0.3757910000000031
3.201601	16.38851	0.2790833	-0.37094100000000196
3.210953	16.40611	0.2793582	-0.35334100000000035
3.220305	16.43607	0.2811209	-0.32338100000000125
3.229657	16.4696	0.2799683	-0.2898510000000023
3.239009	16.48647	0.2767149	-0.2729810000000015
3.248361	16.48399	0.2751905	-0.2754610000000035
3.257713	16.47725	0.2724754	-0.2822010000000006
3.267065	16.47961	0.2710033	-0.2798410000000011
3.276418	16.4784	0.2701459	-0.2810510000000015
3.28577	16.47266	0.2700604	-0.2867910000000009
3.295122	16.46049	0.2701621	-0.29896100000000203
3.304474	16.46061	0.2705027	-0.298841000000003
3.313826	16.47155	0.2705539	-0.2879010000000015
3.323178	16.47787	0.2705866	-0.28158100000000275
3.33253	16.48263	0.27057	-0.27682100000000176
3.341882	16.49502	0.2713059	-0.26443100000000186
3.351234	16.52628	0.2731055	-0.23317100000000224
3.360586	16.50636	0.2760671	-0.2530910000000013
3.369938	16.50282	0.2760781	-0.2566310000000023
3.37929	16.50636	0.2766874	-0.2530910000000013
3.388642	16.49961	0.2756497	-0.25984100000000154
3.397994	16.50723	0.2751431	-0.25222100000000225
3.407346	16.52641	0.2753211	-0.2330410000000036
3.416698	16.54422	0.275558	-0.21523100000000284
3.426051	16.57227	0.2755148	-0.18718100000000248
3.435403	16.5989	0.2748616	-0.16055100000000166
3.444755	16.61996	0.2747443	-0.13949100000000314
3.454107	16.6473	0.2752818	-0.11215100000000078
3.463459	16.62977	0.275712	-0.1296810000000015
3.472811	16.61191	0.2795254	-0.14754100000000037
3.482163	16.59797	0.2799823	-0.16148100000000198
3.491515	16.59111	0.2784969	-0.16834100000000163
3.500867	16.59389	0.2783389	-0.16556100000000384
3.510219	16.60549	0.2780948	-0.15396100000000246
3.519571	16.60746	0.2779463	-0.15199100000000243
3.528923	16.61184	0.2779787	-0.14761100000000127
3.538275	16.61931	0.2779613	-0.1401410000000034
3.547627	16.62084	0.2779559	-0.13861100000000093
3.556979	16.65389	0.2779542	-0.10556100000000157
3.566331	16.68778	0.2779537	-0.07167100000000204
3.575684	16.79202	0.2779536	0.03256899999999874
3.585036	16.84063	0.2779535	0.08117899999999878
3.594388	17.01673	0.2779535	0.2572789999999969
3.60374	17.14401	0.2779535	0.38455899999999943
