# Supplementary material for: Molecular Scale Hydrophobicity and Adsorption Thermodynamics on Hydrophobic-Charged Surfaces
Source: ACS Nano. 2026 Feb 16;20(8):6970–82. doi: 10.1021/acsnano.5c18643 (PMC12961923; doi:10.1021/acsnano.5c18643)
Supplement: Supplementary file 2 [file nn5c18643_si_002.zip › supplementary-files/pmf/all-2ns-equilibration/gnp/simulation-3/ohs3_100ns/pmf-hb.csv]

com_nm	pmf_kcal_per_mol	error	shifted_pmf_kcal_per_mol	com_nm_5	std	hb_polar_strand
1.771912	0.0	0.0	-12.398380999999997	3.506714	0.02797	1.0664166666666666
1.781169	-1.641427	3.259726e-05	-14.039807999999997	3.4279550000000003	0.026798000000000002	1.0820833333333333
1.790426	-3.211286	0.0001409619	-15.609666999999996	3.306893	0.027618	1.08875
1.799683	-4.666342	0.0005006772	-17.064722999999997	3.217527	0.027619	1.0663333333333331
1.808941	-5.973333	0.001689008	-18.371713999999997	3.118913	0.026771	1.06
1.818198	-7.177042	0.005409757	-19.575422999999997	3.007724	0.027264	1.0512499999999998
1.827455	-8.290181	0.01182025	-20.688561999999997	2.907367	0.026635000000000002	1.0776666666666666
1.836712	-9.293374	0.02103649	-21.691754999999997	2.809014	0.027364999999999997	1.1073333333333333
1.845969	-10.23123	0.01672291	-22.629610999999997	2.729879	0.029231	1.1536666666666666
1.855226	-11.12782	0.01150588	-23.526200999999997	2.531262	0.036150999999999996	1.0454166666666669
1.864483	-11.9351	0.0256714	-24.333481	2.409722	0.025578	1.0153333333333332
1.87374	-12.70695	0.05374216	-25.105331	2.329491	0.024528	0.9993333333333332
1.882997	-13.41497	0.07700146	-25.813350999999997	2.2425770000000003	0.026371	0.9526666666666666
1.892255	-14.05368	0.08595495	-26.452060999999997	2.153182	0.024845	0.9075833333333332
1.901512	-14.59236	0.08003941	-26.990740999999996	2.068019	0.022622999999999997	0.7751666666666667
1.910769	-15.05019	0.06669892	-27.448570999999998	2.000138	0.018659000000000002	0.6155833333333334
1.920026	-15.41908	0.06130612	-27.817460999999994	1.949391	0.02061	0.6898333333333333
1.929283	-15.74665	0.06003159	-28.145030999999996	1.894843	0.018061	0.8506666666666666
1.93854	-16.04864	0.0715138	-28.447020999999996	1.843446	0.018539	0.7899999999999999
1.947797	-16.31902	0.08240189	-28.717400999999995
1.957054	-16.55475	0.07229821	-28.953130999999996
1.966311	-16.7265	0.05810713	-29.124881
1.975568	-16.8789	0.06431659	-29.277281
1.984826	-17.00605	0.09298125	-29.404430999999995
1.994083	-17.06433	0.1026939	-29.462711
2.00334	-17.04044	0.09771363	-29.438820999999997
2.012597	-16.91737	0.09643189	-29.315750999999995
2.021854	-16.69618	0.08130913	-29.094560999999995
2.031111	-16.49973	0.08095327	-28.898110999999997
2.040368	-16.32297	0.1168143	-28.721351
2.049625	-16.16295	0.1258844	-28.561330999999996
2.058882	-15.99306	0.1150508	-28.391440999999997
2.06814	-15.76174	0.1161902	-28.160120999999997
2.077397	-15.47642	0.1308765	-27.874800999999998
2.086654	-15.14876	0.1305743	-27.547140999999996
2.095911	-14.81331	0.1036269	-27.211690999999995
2.105168	-14.49353	0.09152268	-26.891910999999997
2.114425	-14.22531	0.119344	-26.623690999999997
2.123682	-13.98425	0.1420299	-26.382630999999996
2.132939	-13.74037	0.1497835	-26.138751
2.142196	-13.46256	0.1395625	-25.860940999999997
2.151454	-13.16585	0.1350739	-25.564231
2.160711	-12.845	0.1325738	-25.243381
2.169968	-12.5133	0.1343273	-24.911680999999994
2.179225	-12.16813	0.1273695	-24.566511
2.188482	-11.81028	0.1243244	-24.208661
2.197739	-11.44565	0.1134835	-23.844030999999998
2.206996	-11.0854	0.1088915	-23.483780999999997
2.216253	-10.70255	0.1101162	-23.100930999999996
2.22551	-10.30645	0.1119593	-22.704831
2.234767	-9.887369	0.1140002	-22.285749999999997
2.244025	-9.449668	0.1178486	-21.848048999999996
2.253282	-9.023313	0.1188269	-21.421693999999995
2.262539	-8.604995	0.1157545	-21.003375999999996
2.271796	-8.17148	0.1159462	-20.569860999999996
2.281053	-7.723105	0.1167515	-20.121485999999997
2.29031	-7.298382	0.1165306	-19.696762999999997
2.299567	-6.877833	0.1169997	-19.276213999999996
2.308824	-6.422689	0.1176004	-18.82107
2.318081	-5.93891	0.1168389	-18.337290999999997
2.327339	-5.430854	0.1173531	-17.829234999999997
2.336596	-4.910764	0.1184935	-17.309144999999997
2.345853	-4.366085	0.117884	-16.764466
2.35511	-3.795015	0.1181869	-16.193395999999996
2.364367	-3.234013	0.118407	-15.632393999999998
2.373624	-2.662644	0.1219518	-15.061024999999997
2.382881	-2.090449	0.1281172	-14.488829999999997
2.392138	-1.524355	0.1340122	-13.922735999999997
2.401395	-0.9028158	0.133605	-13.301196799999996
2.410652	-0.2611273	0.132184	-12.659508299999997
2.41991	0.4077858	0.130931	-11.990595199999998
2.429167	1.09477	0.1305783	-11.303610999999997
2.438424	1.785045	0.1305182	-10.613335999999997
2.447681	2.445661	0.1254713	-9.952719999999998
2.456938	3.109663	0.1234833	-9.288717999999998
2.466195	3.770685	0.1240326	-8.627695999999997
2.475452	4.380615	0.1273927	-8.017765999999998
2.484709	5.010538	0.1312145	-7.387842999999997
2.493966	5.663041	0.1456112	-6.735339999999997
2.503224	6.297112	0.1557367	-6.101268999999997
2.512481	6.928934	0.1574949	-5.469446999999997
2.521738	7.552294	0.1664865	-4.846086999999997
2.530995	8.166229	0.1556613	-4.2321519999999975
2.540252	8.746439	0.1541808	-3.6519419999999965
2.549509	9.315637	0.1509799	-3.0827439999999964
2.558766	9.87548	0.1509624	-2.5229009999999974
2.568023	10.37328	0.1502938	-2.0251009999999976
2.57728	10.86618	0.1515252	-1.532200999999997
2.586538	11.33552	0.1500069	-1.0628609999999963
2.595795	11.75407	0.1536813	-0.6443109999999965
2.605052	12.10622	0.1658112	-0.29216099999999656
2.614309	12.37134	0.1757171	-0.027040999999996984
2.623566	12.53074	0.1636667	0.13235900000000278
2.632823	12.6631	0.1512479	0.26471900000000304
2.64208	12.78092	0.1476634	0.38253900000000307
2.651337	12.93422	0.1986953	0.5358390000000028
2.660594	13.03771	0.2344961	0.6393290000000036
2.669851	13.07759	0.2590958	0.6792090000000037
2.679109	13.06114	0.2473891	0.662759000000003
2.688366	13.02412	0.2371726	0.6257390000000029
2.697623	12.95055	0.2272695	0.5521690000000028
2.70688	12.88349	0.224779	0.4851090000000031
2.716137	12.80481	0.2269157	0.4064290000000028
2.725394	12.71859	0.2271765	0.32020900000000374
2.734651	12.64319	0.22715	0.2448090000000036
2.743908	12.56299	0.2261778	0.16460900000000223
2.753165	12.50478	0.2299905	0.10639900000000324
2.762423	12.42889	0.2348753	0.030509000000003894
2.77168	12.39304	0.2332259	-0.00534099999999782
2.780937	12.36984	0.232398	-0.02854099999999704
2.790194	12.34184	0.2319478	-0.05654099999999751
2.799451	12.30973	0.23315	-0.08865099999999693
2.808708	12.28113	0.2383848	-0.11725099999999777
2.817965	12.27241	0.2377343	-0.12597099999999628
2.827222	12.27508	0.2371973	-0.12330099999999611
2.836479	12.28028	0.2362907	-0.11810099999999757
2.845737	12.26741	0.2344387	-0.13097099999999706
2.854994	12.25105	0.2340405	-0.14733099999999766
2.864251	12.24513	0.2355608	-0.15325099999999736
2.873508	12.22421	0.2403066	-0.17417099999999763
2.882765	12.18002	0.2396919	-0.21836099999999625
2.892022	12.15204	0.2374554	-0.24634099999999748
2.901279	12.13594	0.239416	-0.26244099999999726
2.910536	12.13508	0.240825	-0.2633009999999967
2.919793	12.13318	0.2417293	-0.2652009999999976
2.92905	12.15556	0.2452845	-0.2428209999999975
2.938308	12.19125	0.2369288	-0.20713099999999685
2.947565	12.22156	0.2328894	-0.1768209999999968
2.956822	12.25595	0.2334455	-0.14243099999999664
2.966079	12.24968	0.2375207	-0.1487009999999973
2.975336	12.21703	0.2432058	-0.1813509999999976
2.984593	12.19244	0.2425641	-0.2059409999999975
2.99385	12.17882	0.2398986	-0.219560999999997
3.003107	12.17245	0.2393461	-0.22593099999999744
3.012364	12.15824	0.238979	-0.24014099999999772
3.021622	12.16399	0.2388165	-0.2343909999999969
3.030879	12.16623	0.2406658	-0.23215099999999644
3.040136	12.1756	0.2397232	-0.22278099999999768
3.049393	12.21344	0.2384805	-0.1849409999999967
3.05865	12.18915	0.2369814	-0.20923099999999728
3.067907	12.19445	0.2390263	-0.2039309999999972
3.077164	12.16753	0.2425529	-0.2308509999999977
3.086421	12.15884	0.2453245	-0.23954099999999734
3.095678	12.12986	0.2478539	-0.26852099999999623
3.104936	12.10564	0.2469912	-0.2927409999999977
3.114193	12.10514	0.2461107	-0.29324099999999653
3.12345	12.13211	0.2453845	-0.26627099999999615
3.132707	12.17054	0.2483874	-0.22784099999999619
3.141964	12.18414	0.2480779	-0.21424099999999768
3.151221	12.22072	0.2466258	-0.17766099999999696
3.160478	12.23912	0.2413782	-0.1592609999999972
3.169735	12.25463	0.2331253	-0.1437509999999964
3.178992	12.25877	0.2300471	-0.13961099999999682
3.188249	12.25838	0.231839	-0.14000099999999627
3.197507	12.25214	0.2368161	-0.1462409999999963
3.206764	12.22432	0.2380195	-0.17406099999999647
3.216021	12.19938	0.2363725	-0.19900099999999732
3.225278	12.17489	0.2367091	-0.22349099999999744
3.234535	12.16584	0.2344814	-0.23254099999999767
3.243792	12.16281	0.2340107	-0.23557099999999664
3.253049	12.15808	0.2314544	-0.240300999999997
3.262306	12.16029	0.2309751	-0.23809099999999717
3.271563	12.16634	0.2308118	-0.23204099999999706
3.280821	12.16918	0.2319649	-0.2292009999999962
3.290078	12.1585	0.2334223	-0.2398809999999969
3.299335	12.15577	0.2326573	-0.24261099999999658
3.308592	12.15778	0.2326239	-0.2406009999999963
3.317849	12.17546	0.232151	-0.2229209999999977
3.327106	12.1814	0.2322966	-0.21698099999999698
3.336363	12.18044	0.2320851	-0.21794099999999617
3.34562	12.21114	0.2317336	-0.18724099999999666
3.354877	12.23228	0.232115	-0.1661009999999976
3.364135	12.27807	0.2333482	-0.12031099999999739
3.373392	12.27903	0.2381656	-0.11935099999999643
3.382649	12.26391	0.247363	-0.1344709999999978
3.391906	12.21563	0.2474712	-0.1827509999999961
3.401163	12.18215	0.2456227	-0.21623099999999695
3.41042	12.14965	0.2462622	-0.2487309999999976
3.419677	12.12277	0.2462351	-0.27561099999999783
3.428934	12.10548	0.2475143	-0.29290099999999697
3.438191	12.12317	0.2456975	-0.275210999999997
3.447448	12.12908	0.2453646	-0.2693009999999969
3.456706	12.13228	0.2446517	-0.26610099999999726
3.465963	12.15679	0.2432322	-0.24159099999999611
3.47522	12.16813	0.2414302	-0.23025099999999732
3.484477	12.19662	0.2402716	-0.20176099999999764
3.493734	12.19075	0.2392826	-0.20763099999999746
3.502991	12.17152	0.238734	-0.22686099999999776
3.512248	12.1743	0.23882	-0.22408099999999642
3.521505	12.16438	0.2392341	-0.23400099999999746
3.530762	12.16556	0.2398397	-0.23282099999999772
3.54002	12.18159	0.2394217	-0.21679099999999707
3.549277	12.19314	0.2394983	-0.20524099999999734
3.558534	12.20844	0.2394974	-0.18994099999999747
3.567791	12.2437	0.2395351	-0.15468099999999652
3.577048	12.26796	0.2395506	-0.13042099999999657
3.586305	12.3325	0.239557	-0.06588099999999741
3.595562	12.37152	0.2395596	-0.026860999999996693
3.604819	12.52627	0.2395607	0.12788900000000325
3.614076	13.49313	0.2395611	1.0947490000000037
