# Supplementary material for: Molecular Scale Hydrophobicity and Adsorption Thermodynamics on Hydrophobic-Charged Surfaces
Source: ACS Nano. 2026 Feb 16;20(8):6970–82. doi: 10.1021/acsnano.5c18643 (PMC12961923; doi:10.1021/acsnano.5c18643)
Supplement: Supplementary file 2 [file nn5c18643_si_002.zip › supplementary-files/pmf/all-2ns-equilibration/hydrophobin/final-results/delg-vs-area.csv]

system	dewetted area (nm2)	delg-bind (kcal/mol)	xerror	yerror
ch3	2.69	-13.79566667	0.120138809	1.291982499
oh	1.416666667	-3.305333333	0.021858128	0.11662666
oh/s0	2.243333333	-10.91166667	0.083533094	0.97993917
oh/s1	2.823333333	-11.521	0.197174486	0.550143012
oh/s2	2.243333333	-13.554	0.052068331	0.588680162
oh/s3	2.223333333	-11.58333333	0.080897741	0.216166859
gm/s0	2.59	-4.950333333	0.056862407	0.621133462
gm/s1	2.04	-0.5845	0.178978583	0.4375
gm/s2	1.603333333	-2.034	0.058404718	0.353081199
gm/s3	2.536666667	-11.27966667	0.188885621	0.190336836
nh3/s0	2.42	-5.567666667	0.043588989	1.072741866
nh3/s1	2.66	-4.065666667	0.037859389	1.314588698
nh3/s2	1.633333333	-1.577666667	0.096148034	0.473528012
nh3/s3	2.106666667	-9.323333333	0.086858761	1.345344111
