# Supplementary material for: Molecular Scale Hydrophobicity and Adsorption Thermodynamics on Hydrophobic-Charged Surfaces
Source: ACS Nano. 2026 Feb 16;20(8):6970–82. doi: 10.1021/acsnano.5c18643 (PMC12961923; doi:10.1021/acsnano.5c18643)
Supplement: Supplementary file 2 [file nn5c18643_si_002.zip › supplementary-files/pmf/all-2ns-equilibration/hydrophobin/final-results/hydrophobin-delg-all.csv]

simulation1			simulation2			simulation3
directory	dG_bind	error	directory	dG_bind	error	directory	dG_bind	error	mean_dG	std_error
ch3_100ns	-15.618	0.157	ch3_100ns	-11.298	0.041	ch3_100ns	-14.471	0.058	-13.79566667	1.291982499
oh_sam_100ns	-3.16	0.046	oh_100ns	-3.22	0.051	oh_100ns	-3.536	0.003	-3.305333333	0.11662666
oh_s0_100ns	-10.972	0.057	ohs0_100ns	-9.185	0.201	ohs0_100ns	-12.578	0.137	-10.91166667	0.97993917
oh_s1_100ns	-12.609	0.125	ohs1_100ns	-10.835	0.052	ohs1_100ns	-11.119	0.049	-11.521	0.550143012
oh_s2_100ns	-12.441	0.016	ohs2_100ns	-13.778	0.01	ohs2_100ns	-14.443	0.134	-13.554	0.588680162
oh_s3_100ns	-11.244	0.009	ohs3_100ns	-11.521	0.029	ohs3_100ns	-11.985	0.027	-11.58333333	0.216166859
gm_s0_100ns	-6.095	0.208	gms0_100ns	-3.96	0.042	gms0_100ns	-4.796	0.026	-4.950333333	0.621133462
gm_s1_100ns	-0.147	0.02	gms1_100ns	0.004	0	gms1_100ns	-1.022	0.197	-0.388333333	0.31981783
gm_s2_100ns	-1.832	0.073	gms2_100ns	-2.721	0.021	gms2_100ns	-1.549	0.006	-2.034	0.353081199
gm_s3_100ns	-11.468	0.109	gms3_100ns	-10.899	0.066	gms3_100ns	-11.472	0.019	-11.27966667	0.190336836
nh3_s0_100ns	-6.785	0.077	nh3s0_100ns	-3.429	0.126	nh3s0_100ns	-6.489	0.115	-5.567666667	1.072741866
nh3_s1_100ns	-3.447	0.11	nh3s1_100ns	-2.162	0.21	nh3s1_100ns	-6.588	0.082	-4.065666667	1.314588698
nh3_s2_100ns	-0.784	0.017	nh3s2_100ns	-2.422	0.08	nh3s2_100ns	-1.527	0.076	-1.577666667	0.473528012
nh3_s3_100ns	-9.887	0.033	nh3s3_100ns	-6.763	0.049	nh3s3_100ns	-11.32	0.108	-9.323333333	1.345344111
