# Supplementary material for: Molecular Scale Hydrophobicity and Adsorption Thermodynamics on Hydrophobic-Charged Surfaces
Source: ACS Nano. 2026 Feb 16;20(8):6970–82. doi: 10.1021/acsnano.5c18643 (PMC12961923; doi:10.1021/acsnano.5c18643)
Supplement: Supplementary file 2 [file nn5c18643_si_002.zip › supplementary-files/pmf/all-2ns-equilibration/hydrophobin/final-results/pmf-vs-area.py]

import numpy as np
import matplotlib.pyplot as plt
from scipy.stats import pearsonr
import sys

# --- Add custom module path ---
sys.path.append('/sfs/weka/scratch/was7vu/water-structural-feature/')
from bg_colors import ColorScheme
cs = ColorScheme()

# --- Color selection function ---
def get_color(system_name):
    s = system_name.lower()
    if s.startswith("gm"):
        return cs.ddg
    elif s.startswith("nh3"):
        return cs.ddr
    elif s.startswith("oh/"):
        return cs.ddb   # all OH variants (oh, oh/s0, …)
    elif s.startswith("ch3"):
        return "grey"
    else:
        return "black"   # fallback

# --- Load data ---
full_data = np.genfromtxt(
    "delg-vs-area.csv",
    delimiter=",",
    skip_header=1,
    dtype=str
)

# First column = system names
systems = full_data[:, 0]

# Remaining columns = numeric
numeric_data = full_data[:, 1:].astype(float)

# Remove NaN rows
nan_rows_mask = np.isnan(numeric_data).any(axis=1)
systems = systems[~nan_rows_mask]
numeric_data = numeric_data[~nan_rows_mask]

# Extract values
dewetted_area = numeric_data[:, 0]
deltaG_bind = numeric_data[:, 1]
xerror = numeric_data[:, 2]
yerror = numeric_data[:, 3]

# --- Correlation analysis ---
pearson_r, pearson_p = pearsonr(dewetted_area, deltaG_bind)
r_squared = pearson_r**2

# Linear fit
fit_coeffs = np.polyfit(dewetted_area, deltaG_bind, 1)
fit_line = np.poly1d(fit_coeffs)
x_line = np.linspace(dewetted_area.min(), dewetted_area.max(), 100)
y_line = fit_line(x_line)

# --- Plot ---
fig, ax = plt.subplots(figsize=(4, 3), dpi=300)
plt.rcParams.update({"font.family": "Arial"})

# Scatter points with system-based colors
for sys_name, x, y, xe, ye in zip(systems, dewetted_area, deltaG_bind, xerror, yerror):
    color = get_color(sys_name)
    ax.errorbar(x, y, xerr=xe, yerr=ye, fmt='o',
                color=color, ecolor="gray",
                elinewidth=1.2, capsize=2, alpha=1)

# Best-fit line
ax.plot(x_line, y_line, color='black', linewidth=2.5, label='Fit line')

# Annotate Pearson stats
textstr = f"Pearson r = {pearson_r:.3f}\n$R^2$ = {r_squared:.3f}\np-value = {pearson_p:.2g}"
ax.text(0.02, 0.30, textstr, transform=ax.transAxes,
        fontsize=12, verticalalignment='top')

# Formatting
for spine in ax.spines.values():
    spine.set_linewidth(1.8)
ax.tick_params(axis="both", labelsize=14)

plt.tight_layout()
plt.savefig("delg-vs-area.png", dpi=300)
plt.show()
