# Supplementary material for: Molecular Scale Hydrophobicity and Adsorption Thermodynamics on Hydrophobic-Charged Surfaces
Source: ACS Nano. 2026 Feb 16;20(8):6970–82. doi: 10.1021/acsnano.5c18643 (PMC12961923; doi:10.1021/acsnano.5c18643)
Supplement: Supplementary file 2 [file nn5c18643_si_002.zip › supplementary-files/pmf/all-2ns-equilibration/hydrophobin/simulation-1/ch3_100ns/pmf-hb.csv]

com_nm	pmf_kcal_per_mol	error	shifted_pmf_kcal_per_mol
1.43411	0.0	0.0	17.390168
1.445485	-2.077127	5.681623e-06	15.313040999999998
1.45686	-3.979768	3.444795e-05	13.4104
1.468235	-5.680833	0.0001800227	11.709335
1.47961	-7.229608	0.0006573637	10.16056
1.490985	-8.641406	0.00228514	8.748762
1.50236	-9.904611	0.003273987	7.485557
1.513735	-11.04064	0.002683373	6.349527999999999
1.52511	-12.07937	0.009212209	5.310797999999998
1.536485	-13.03931	0.009710338	4.350857999999999
1.54786	-13.88676	0.01656959	3.5034079999999985
1.559235	-14.60456	0.037723	2.785608
1.57061	-15.20882	0.04205111	2.181348
1.581985	-15.72721	0.02803465	1.6629579999999997
1.59336	-16.18004	0.01874714	1.2101279999999974
1.604735	-16.64538	0.05641176	0.7447879999999998
1.61611	-17.31216	0.114923	0.07800800000000052
1.627485	-18.15671	0.1640115	-0.7665420000000012
1.63886	-19.04426	0.1827592	-1.6540920000000021
1.650235	-19.90528	0.1792619	-2.515112000000002
1.66161	-20.77954	0.1730429	-3.3893720000000016
1.672985	-21.68886	0.1727305	-4.298691999999999
1.68436	-22.65405	0.1783133	-5.263882000000002
1.695735	-23.57921	0.1832483	-6.189042000000001
1.70711	-24.45532	0.1837766	-7.065152000000001
1.718485	-25.30145	0.1731941	-7.911282
1.72986	-26.16865	0.1741017	-8.778482
1.741235	-27.03793	0.1926784	-9.647762
1.75261	-27.87456	0.2142562	-10.484392
1.763985	-28.67213	0.2276861	-11.281962
1.77536	-29.45664	0.2163386	-12.066472000000001
1.786735	-30.23871	0.2064452	-12.848542000000002
1.79811	-30.98234	0.207296	-13.592172000000001
1.809485	-31.63328	0.2092841	-14.243112
1.82086	-32.17063	0.2060182	-14.780462000000004
1.832235	-32.59618	0.2023901	-15.206011999999998
1.84361	-32.91839	0.2019405	-15.528222000000003
1.854986	-33.11994	0.2029106	-15.729772
1.866361	-33.22101	0.2039964	-15.830842
1.877736	-33.21063	0.2024789	-15.820462000000003
1.889111	-33.10058	0.2021788	-15.710412000000002
1.900486	-32.89107	0.2045565	-15.500902
1.911861	-32.60872	0.203599	-15.218551999999999
1.923236	-32.28587	0.2021156	-14.895702000000004
1.934611	-31.91743	0.2015339	-14.527262
1.945986	-31.49388	0.2006028	-14.103712000000002
1.957361	-31.00814	0.1983442	-13.617972000000002
1.968736	-30.48685	0.2077376	-13.096682000000001
1.980111	-30.02671	0.2532284	-12.636542000000002
1.991486	-29.68436	0.2833947	-12.294192000000002
2.002861	-29.34499	0.2761459	-11.954822
2.014236	-28.95169	0.2700009	-11.561522
2.025611	-28.52165	0.2656714	-11.131482000000002
2.036986	-28.07548	0.2627686	-10.685312
2.048361	-27.60142	0.2682477	-10.211252000000002
2.059736	-27.07331	0.2860445	-9.683142
2.071111	-26.46744	0.3142515	-9.077272
2.082486	-25.79935	0.3420423	-8.409182000000001
2.093861	-25.07946	0.3575932	-7.689292000000002
2.105236	-24.33957	0.3624037	-6.949401999999999
2.116611	-23.59841	0.3615108	-6.208242000000002
2.127986	-22.85631	0.354356	-5.466142000000001
2.139361	-22.16045	0.3465813	-4.770282000000002
2.150736	-21.51565	0.3431194	-4.125482000000002
2.162111	-20.94407	0.344839	-3.553902000000001
2.173486	-20.41344	0.345353	-3.023272000000002
2.184861	-19.91116	0.3458104	-2.5209919999999997
2.196236	-19.45337	0.3503288	-2.0632020000000004
2.207611	-19.10252	0.3543991	-1.7123519999999992
2.218986	-18.80212	0.3684431	-1.4119519999999994
2.230361	-18.56692	0.3707229	-1.1767520000000005
2.241736	-18.39127	0.3680928	-1.0011019999999995
2.253111	-18.23172	0.367574	-0.8415520000000001
2.264486	-18.05665	0.3668927	-0.666482000000002
2.275861	-17.87158	0.3667646	-0.4814120000000024
2.287236	-17.65647	0.367055	-0.2663019999999996
2.298611	-17.42295	0.3643585	-0.03278200000000098
2.309986	-17.19895	0.3606772	0.19121799999999922
2.321361	-16.99285	0.3609865	0.3973179999999985
2.332736	-16.83004	0.3656409	0.5601279999999988
2.344111	-16.69534	0.3713035	0.6948279999999976
2.355486	-16.58422	0.3757093	0.8059480000000008
2.366861	-16.50194	0.3800671	0.888227999999998
2.378236	-16.44307	0.3882544	0.9470980000000004
2.389612	-16.41134	0.3849479	0.978828
2.400987	-16.41342	0.3818289	0.9767480000000006
2.412362	-16.42483	0.3842628	0.9653379999999991
2.423737	-16.44563	0.3863587	0.9445379999999979
2.435112	-16.48601	0.3903616	0.9041579999999989
2.446487	-16.55783	0.3903725	0.832338
2.457862	-16.64462	0.3898187	0.7455479999999994
2.469237	-16.74524	0.3896886	0.6449280000000002
2.480612	-16.86209	0.3897002	0.5280780000000007
2.491987	-16.98582	0.3895571	0.4043479999999988
2.503362	-17.09649	0.3896296	0.2936779999999999
2.514737	-17.19703	0.3899321	0.1931379999999976
2.526112	-17.28296	0.3903477	0.10720799999999997
2.537487	-17.34912	0.3900052	0.04104799999999997
2.548862	-17.40432	0.3896575	-0.014151999999999276
2.560237	-17.43192	0.3899668	-0.041752000000002454
2.571612	-17.45127	0.3902768	-0.061102000000001766
2.582987	-17.44898	0.3899145	-0.05881199999999964
2.594362	-17.44344	0.3894987	-0.053271999999999764
2.605737	-17.433	0.3896676	-0.04283200000000065
2.617112	-17.43999	0.3902284	-0.049822000000002475
2.628487	-17.46314	0.3906987	-0.07297200000000004
2.639862	-17.46798	0.3898407	-0.07781200000000155
2.651237	-17.45718	0.3895464	-0.06701200000000185
2.662612	-17.43931	0.3893798	-0.0491419999999998
2.673987	-17.42773	0.3891995	-0.037562000000001206
2.685362	-17.43102	0.3892671	-0.040852000000001
2.696737	-17.42778	0.3893362	-0.03761199999999931
2.708112	-17.42165	0.3896904	-0.031482000000000454
2.719487	-17.41068	0.3899589	-0.020512000000000086
2.730862	-17.39937	0.3902554	-0.00920200000000193
2.742237	-17.38048	0.3897494	0.009688000000000585
2.753612	-17.37939	0.3894481	0.0107779999999984
2.764987	-17.38437	0.3893694	0.005797999999998638
2.776362	-17.37863	0.3893952	0.01153799999999805
2.787737	-17.39292	0.3892221	-0.002752000000000976
2.799112	-17.40443	0.3894853	-0.014262000000002217
2.810487	-17.40979	0.3912322	-0.019622000000001805
2.821862	-17.40774	0.3909785	-0.017572000000001253
2.833237	-17.41521	0.3902455	-0.02504199999999912
2.844612	-17.42401	0.389896	-0.03384199999999993
2.855987	-17.42758	0.3898024	-0.03741199999999978
2.867362	-17.42883	0.3900639	-0.038662000000002195
2.878737	-17.43034	0.3902578	-0.04017200000000187
2.890112	-17.43001	0.3903576	-0.039842000000000155
2.901487	-17.42525	0.3895738	-0.03508199999999917
2.912862	-17.42209	0.3889896	-0.03192200000000156
2.924237	-17.41428	0.3891843	-0.024112000000002354
2.935613	-17.41495	0.390663	-0.024782000000001858
2.946988	-17.41101	0.3910503	-0.020842000000001804
2.958363	-17.41839	0.3907879	-0.028221999999999525
2.969738	-17.42109	0.390894	-0.030922000000000338
2.981113	-17.41782	0.39063	-0.027651999999999788
2.992488	-17.40808	0.3903808	-0.017912000000002593
3.003863	-17.39674	0.3904584	-0.006572000000002021
3.015238	-17.39351	0.3906138	-0.003341999999999956
3.026613	-17.38543	0.3916246	0.004737999999999687
3.037988	-17.37808	0.3916927	0.012087999999998544
3.049363	-17.37878	0.3919185	0.011388000000000176
3.060738	-17.38753	0.3917994	0.0026379999999974757
3.072113	-17.39295	0.3916442	-0.00278199999999984
3.083488	-17.40968	0.3917108	-0.019512000000002416
3.094863	-17.42569	0.3920954	-0.035522000000000276
3.106238	-17.43326	0.3919509	-0.04309200000000146
3.117613	-17.42625	0.3918179	-0.03608200000000039
3.128988	-17.42156	0.3921318	-0.03139200000000031
3.140363	-17.41626	0.3929326	-0.026092000000002002
3.151738	-17.41339	0.3934894	-0.02322200000000052
3.163113	-17.40653	0.39422	-0.016362000000000876
3.174488	-17.39536	0.3936912	-0.005192000000000974
3.185863	-17.39062	0.3935419	-0.0004519999999992308
3.197238	-17.38466	0.3934941	0.005507999999998958
3.208613	-17.39608	0.3933198	-0.005912000000002138
3.219988	-17.40673	0.3934071	-0.01656200000000041
3.231363	-17.41623	0.393518	-0.026061999999999585
3.242738	-17.42747	0.3936296	-0.03730200000000039
3.254113	-17.42829	0.3935834	-0.03812200000000132
3.265488	-17.42623	0.3934677	-0.03606200000000115
3.276863	-17.41689	0.3935048	-0.02672199999999947
3.288238	-17.41323	0.3926224	-0.023061999999999472
3.299613	-17.4059	0.3930462	-0.015731999999999857
3.310988	-17.40448	0.3929495	-0.014312000000000324
3.322363	-17.40154	0.3928015	-0.011372000000001492
3.333738	-17.39154	0.3926047	-0.0013719999999999288
3.345113	-17.39211	0.3925634	-0.0019419999999996662
3.356488	-17.38916	0.3927749	0.0010079999999987876
3.367863	-17.39166	0.3931201	-0.0014920000000024913
3.379238	-17.39804	0.3928954	-0.007872000000002544
3.390613	-17.41565	0.3926974	-0.025482000000000227
3.401988	-17.4347	0.3929225	-0.04453200000000024
3.413363	-17.44923	0.3932432	-0.059062000000000836
3.424738	-17.46659	0.3929332	-0.07642200000000088
3.436113	-17.47625	0.3929701	-0.0860820000000011
3.447488	-17.46184	0.3927371	-0.07167199999999951
3.458863	-17.46829	0.3928231	-0.07812200000000047
3.470239	-17.46999	0.3927524	-0.07982200000000006
3.481614	-17.45932	0.3926296	-0.06915200000000254
3.492989	-17.44817	0.3924922	-0.058002000000001885
3.504364	-17.4359	0.3923343	-0.045732000000000994
3.515739	-17.43705	0.3925893	-0.04688200000000009
3.527114	-17.44103	0.3936843	-0.05086200000000218
3.538489	-17.44984	0.3947835	-0.05967199999999906
3.549864	-17.46026	0.3953236	-0.07009200000000249
3.561239	-17.47302	0.3954711	-0.08285200000000259
3.572614	-17.48213	0.3950548	-0.09196200000000232
3.583989	-17.48788	0.3948198	-0.09771200000000135
3.595364	-17.48577	0.3949796	-0.09560199999999952
3.606739	-17.48923	0.3949604	-0.09906199999999998
3.618114	-17.49429	0.3949129	-0.10412200000000027
3.629489	-17.49667	0.3948572	-0.10650200000000254
3.640864	-17.49401	0.3948387	-0.10384200000000021
3.652239	-17.46359	0.3948326	-0.07342200000000076
3.663614	-17.42658	0.3948305	-0.03641200000000211
3.674989	-17.31157	0.3948298	0.0785979999999995
3.686364	-17.3841	0.3948296	0.006067999999999074
3.697739	-16.85587	0.3948295	0.5342979999999997
