# Supplementary material for: Molecular Scale Hydrophobicity and Adsorption Thermodynamics on Hydrophobic-Charged Surfaces
Source: ACS Nano. 2026 Feb 16;20(8):6970–82. doi: 10.1021/acsnano.5c18643 (PMC12961923; doi:10.1021/acsnano.5c18643)
Supplement: Supplementary file 2 [file nn5c18643_si_002.zip › supplementary-files/pmf/all-2ns-equilibration/hydrophobin/simulation-1/delg.txt]

Free-energy of binding results for all directories
==================================================

Directory: ch3_100ns
---------------------------------
PMF minimum (W_min)       :  -15.831 kcal/mol
z at W_min                :    1.866 nm
Bound limits z1 – z2      :    1.833 –    1.911 nm
Bound width               :    0.078 nm
Integral  I_bound         :  1.64085e+10 nm
Integral  I_unbound       :  6.88475e-02 nm
ΔG_bind                   :  -15.618 ±  0.157 kcal/mol

Directory: oh_sam_100ns
---------------------------------
PMF minimum (W_min)       :   -3.334 kcal/mol
z at W_min                :    1.774 nm
Bound limits z1 – z2      :    1.736 –    1.883 nm
Bound width               :    0.146 nm
Integral  I_bound         :  2.76396e+01 nm
Integral  I_unbound       :  1.37778e-01 nm
ΔG_bind                   :   -3.160 ±  0.046 kcal/mol

Directory: ohs0_100ns
---------------------------------
PMF minimum (W_min)       :  -11.235 kcal/mol
z at W_min                :    1.850 nm
Bound limits z1 – z2      :    1.819 –    1.905 nm
Bound width               :    0.086 nm
Integral  I_bound         :  8.23140e+06 nm
Integral  I_unbound       :  8.37153e-02 nm
ΔG_bind                   :  -10.972 ±  0.057 kcal/mol

Directory: ohs1_100ns
---------------------------------
PMF minimum (W_min)       :  -12.788 kcal/mol
z at W_min                :    1.794 nm
Bound limits z1 – z2      :    1.758 –    1.852 nm
Bound width               :    0.094 nm
Integral  I_bound         :  1.33051e+08 nm
Integral  I_unbound       :  8.68539e-02 nm
ΔG_bind                   :  -12.609 ±  0.125 kcal/mol

Directory: ohs2_100ns
---------------------------------
PMF minimum (W_min)       :  -12.563 kcal/mol
z at W_min                :    1.857 nm
Bound limits z1 – z2      :    1.805 –    1.907 nm
Bound width               :    0.101 nm
Integral  I_bound         :  1.03871e+08 nm
Integral  I_unbound       :  8.98684e-02 nm
ΔG_bind                   :  -12.441 ±  0.016 kcal/mol

Directory: ohs3_100ns
---------------------------------
PMF minimum (W_min)       :  -11.439 kcal/mol
z at W_min                :    1.867 nm
Bound limits z1 – z2      :    1.820 –    1.936 nm
Bound width               :    0.116 nm
Integral  I_bound         :  1.77223e+07 nm
Integral  I_unbound       :  1.14167e-01 nm
ΔG_bind                   :  -11.244 ±  0.009 kcal/mol

Directory: gms0_100ns
---------------------------------
PMF minimum (W_min)       :   -6.250 kcal/mol
z at W_min                :    1.893 nm
Bound limits z1 – z2      :    1.845 –    1.944 nm
Bound width               :    0.100 nm
Integral  I_bound         :  2.51487e+03 nm
Integral  I_unbound       :  9.13365e-02 nm
ΔG_bind                   :   -6.095 ±  0.208 kcal/mol

Directory: gms1_100ns
---------------------------------
PMF minimum (W_min)       :   -0.485 kcal/mol
z at W_min                :    1.900 nm
Bound limits z1 – z2      :    1.856 –    1.949 nm
Bound width               :    0.093 nm
Integral  I_bound         :  1.20759e-01 nm
Integral  I_unbound       :  9.43317e-02 nm
ΔG_bind                   :   -0.147 ±  0.020 kcal/mol

Directory: gms2_100ns
---------------------------------
PMF minimum (W_min)       :   -2.063 kcal/mol
z at W_min                :    1.958 nm
Bound limits z1 – z2      :    1.912 –    2.014 nm
Bound width               :    0.102 nm
Integral  I_bound         :  2.09870e+00 nm
Integral  I_unbound       :  9.71329e-02 nm
ΔG_bind                   :   -1.832 ±  0.073 kcal/mol

Directory: gms3_100ns
---------------------------------
PMF minimum (W_min)       :  -11.748 kcal/mol
z at W_min                :    1.883 nm
Bound limits z1 – z2      :    1.842 –    1.926 nm
Bound width               :    0.084 nm
Integral  I_bound         :  1.87231e+07 nm
Integral  I_unbound       :  8.28805e-02 nm
ΔG_bind                   :  -11.468 ±  0.109 kcal/mol

Directory: nh3s0_100ns
---------------------------------
PMF minimum (W_min)       :   -6.918 kcal/mol
z at W_min                :    1.852 nm
Bound limits z1 – z2      :    1.810 –    1.891 nm
Bound width               :    0.080 nm
Integral  I_bound         :  6.25336e+03 nm
Integral  I_unbound       :  7.13874e-02 nm
ΔG_bind                   :   -6.785 ±  0.077 kcal/mol

Directory: nh3s1_100ns
---------------------------------
PMF minimum (W_min)       :   -3.832 kcal/mol
z at W_min                :    1.834 nm
Bound limits z1 – z2      :    1.810 –    1.877 nm
Bound width               :    0.067 nm
Integral  I_bound         :  2.25011e+01 nm
Integral  I_unbound       :  6.93208e-02 nm
ΔG_bind                   :   -3.447 ±  0.110 kcal/mol

Directory: nh3s2_100ns
---------------------------------
PMF minimum (W_min)       :   -1.016 kcal/mol
z at W_min                :    1.970 nm
Bound limits z1 – z2      :    1.925 –    2.033 nm
Bound width               :    0.108 nm
Integral  I_bound         :  3.61859e-01 nm
Integral  I_unbound       :  9.71426e-02 nm
ΔG_bind                   :   -0.784 ±  0.017 kcal/mol

Directory: nh3s3_100ns
---------------------------------
PMF minimum (W_min)       :  -10.130 kcal/mol
z at W_min                :    1.914 nm
Bound limits z1 – z2      :    1.806 –    1.964 nm
Bound width               :    0.158 nm
Integral  I_bound         :  2.29871e+06 nm
Integral  I_unbound       :  1.44315e-01 nm
ΔG_bind                   :   -9.887 ±  0.033 kcal/mol
