# Supplementary material for: Molecular Scale Hydrophobicity and Adsorption Thermodynamics on Hydrophobic-Charged Surfaces
Source: ACS Nano. 2026 Feb 16;20(8):6970–82. doi: 10.1021/acsnano.5c18643 (PMC12961923; doi:10.1021/acsnano.5c18643)
Supplement: Supplementary file 2 [file nn5c18643_si_002.zip › supplementary-files/pmf/all-2ns-equilibration/hydrophobin/simulation-1/delg_summary.csv]

directory	dG_bind	error
ch3_100ns	-15.618	0.157
oh_sam_100ns	-3.16	0.046
oh_s0_100ns	-10.972	0.057
oh_s1_100ns	-12.609	0.125
oh_s2_100ns	-12.441	0.016
oh_s3_100ns	-11.244	0.009
gm_s0_100ns	-6.095	0.208
gm_s1_100ns	-0.147	0.02
gm_s2_100ns	-1.832	0.073
gm_s3_100ns	-11.468	0.109
nh3_s0_100ns	-6.785	0.077
nh3_s1_100ns	-3.447	0.11
nh3_s2_100ns	-0.784	0.017
nh3_s3_100ns	-9.887	0.033
