# Supplementary material for: Molecular Scale Hydrophobicity and Adsorption Thermodynamics on Hydrophobic-Charged Surfaces
Source: ACS Nano. 2026 Feb 16;20(8):6970–82. doi: 10.1021/acsnano.5c18643 (PMC12961923; doi:10.1021/acsnano.5c18643)
Supplement: Supplementary file 2 [file nn5c18643_si_002.zip › supplementary-files/pmf/all-2ns-equilibration/hydrophobin/simulation-1/gms0_100ns/pmf-hb.csv]

com_nm	pmf_kcal_per_mol	error	shifted_pmf_kcal_per_mol	com_nm_5	std	hb_polar_strand
1.411596	0.0	0.0	25.835034	3.571672	0.028183	1.8310204081632653
1.423048	-2.212086	1.47096e-06	23.622948	3.456722	0.028236	1.727006802721088
1.434501	-4.2114	7.519305e-06	21.623634	3.378076	0.028528	1.757414965986395
1.445954	-5.982094	3.241693e-05	19.85294	3.26983	0.028418	1.82156462585034
1.457406	-7.497727	0.0001348641	18.337307	3.160068	0.028336	1.9021088435374147
1.468859	-8.835356	0.0005558465	16.999678	3.045722	0.029044	1.8533333333333333
1.480311	-10.03752	0.002222529	15.797514	2.965234	0.028544	1.8696598639455784
1.491764	-11.1726	0.007885733	14.662434000000001	2.864467	0.028194	1.896054421768708
1.503217	-12.30666	0.01784001	13.528374	2.752159	0.029005	1.7826530612244895
1.514669	-13.45117	0.006284553	12.383864	2.656164	0.027932	1.872312925170068
1.526122	-14.64733	0.0328926	11.187704	2.562044	0.026335	1.8210884353741492
1.537574	-15.8831	0.04139096	9.951934	2.462587	0.02905	1.872993197278912
1.549027	-17.07862	0.01296514	8.756414	2.361892	0.029325	1.809863945578231
1.56048	-18.19751	0.07277261	7.637523999999999	2.289608	0.03026	1.7194557823129248
1.571932	-19.22509	0.09318137	6.609943999999999	2.152509	0.028828	1.6520408163265303
1.583385	-20.14248	0.07120055	5.692554000000001	2.013779	0.045991	1.4290476190476191
1.594838	-20.93025	0.1095024	4.904783999999999	1.9378	0.024253	1.3527210884353742
1.60629	-21.58516	0.1678436	4.249874000000002	1.877499	0.019984	1.2261904761904765
1.617743	-22.1722	0.1964432	3.662834	1.811529	0.021087	1.2130612244897958
1.629195	-22.72729	0.2150328	3.1077440000000003	1.720677	0.023558	1.0645578231292518
1.640648	-23.20669	0.226383	2.628344000000002	1.622216	0.024012	1.598707482993197
1.652101	-23.57122	0.2264955	2.263814	1.574313	0.022193	1.0051700680272109
1.663553	-23.93865	0.2757547	1.8963840000000012	1.500657	0.026737	1.0734013605442176
1.675006	-24.47641	0.3767997	1.358623999999999
1.686458	-25.146	0.4273527	0.6890339999999995
1.697911	-25.80225	0.4318818	0.03278399999999948
1.709364	-26.38421	0.4260222	-0.5491759999999992
1.720816	-26.87901	0.424069	-1.0439760000000007
1.732269	-27.2985	0.4332643	-1.4634660000000004
1.743721	-27.6776	0.4420117	-1.8425660000000015
1.755174	-28.06666	0.4215113	-2.2316259999999986
1.766627	-28.58773	0.3855002	-2.7526960000000003
1.778079	-29.21346	0.3796586	-3.378426000000001
1.789532	-29.79776	0.380038	-3.962726
1.800985	-30.26352	0.38037	-4.4284859999999995
1.812437	-30.65071	0.3812691	-4.815676
1.82389	-30.98475	0.3786959	-5.149715999999998
1.835342	-31.27393	0.3730937	-5.438896
1.846795	-31.53834	0.3733192	-5.703306000000001
1.858248	-31.78906	0.3850055	-5.954025999999999
1.8697	-31.98081	0.3945577	-6.1457760000000015
1.881153	-32.07901	0.3942414	-6.243975999999996
1.892605	-32.08511	0.3868428	-6.250076
1.904058	-32.0219	0.3798693	-6.186866000000002
1.915511	-31.92589	0.3794629	-6.090855999999999
1.926963	-31.7951	0.3779317	-5.960066000000001
1.938416	-31.61563	0.3827489	-5.780595999999999
1.949868	-31.38142	0.406004	-5.546385999999998
1.961321	-31.02561	0.4675951	-5.190576
1.972774	-30.49535	0.5735801	-4.660315999999998
1.984226	-29.79486	0.6738547	-3.9598259999999996
1.995679	-28.99714	0.710688	-3.1621060000000014
2.007131	-28.2411	0.6910929	-2.406065999999999
2.018584	-27.61891	0.6523473	-1.7838759999999994
2.030037	-27.12832	0.6294995	-1.2932859999999984
2.041489	-26.72439	0.622769	-0.8893559999999994
2.052942	-26.39119	0.6188023	-0.5561560000000014
2.064395	-26.14717	0.6160055	-0.31213599999999886
2.075847	-26.01126	0.6194152	-0.17622599999999977
2.0873	-25.94118	0.627797	-0.10614599999999896
2.098752	-25.88352	0.6358055	-0.04848600000000047
2.110205	-25.82281	0.6448487	0.01222399999999979
2.121658	-25.75497	0.6486877	0.08006400000000014
2.13311	-25.66664	0.6477758	0.16839399999999927
2.144563	-25.54838	0.6453358	0.28665399999999863
2.156015	-25.41435	0.6452817	0.4206840000000014
2.167468	-25.27388	0.6454065	0.5611540000000019
2.178921	-25.16628	0.6452984	0.6687539999999998
2.190373	-25.09989	0.645422	0.7351440000000018
2.201826	-25.07918	0.6450858	0.7558539999999994
2.213278	-25.08207	0.6448148	0.7529639999999986
2.224731	-25.06575	0.6455602	0.769283999999999
2.236184	-25.01	0.6483175	0.8250339999999987
2.247636	-24.93556	0.6482359	0.8994740000000014
2.259089	-24.86739	0.6474969	0.967644
2.270542	-24.8141	0.6465468	1.0209340000000005
2.281994	-24.75694	0.6456637	1.078094
2.293447	-24.70623	0.6452134	1.1288039999999988
2.304899	-24.6796	0.6461576	1.1554339999999996
2.316352	-24.6846	0.6491863	1.1504340000000006
2.327805	-24.70149	0.6515791	1.1335440000000006
2.339257	-24.73101	0.6530648	1.104023999999999
2.35071	-24.78601	0.6527569	1.0490239999999993
2.362162	-24.8634	0.6517744	0.9716340000000017
2.373615	-24.95199	0.6511851	0.8830440000000017
2.385068	-25.03522	0.6512141	0.7998140000000014
2.39652	-25.10983	0.6511515	0.7252040000000015
2.407973	-25.17606	0.6510757	0.6589740000000006
2.419425	-25.24869	0.6515967	0.5863440000000004
2.430878	-25.30331	0.6515691	0.5317240000000005
2.442331	-25.36448	0.6513219	0.4705539999999999
2.453783	-25.43478	0.6511187	0.40025400000000033
2.465236	-25.50221	0.6512706	0.3328239999999987
2.476688	-25.57686	0.6512541	0.25817400000000035
2.488141	-25.64879	0.651261	0.18624399999999852
2.499594	-25.73096	0.6515103	0.10407400000000067
2.511046	-25.81931	0.6513901	0.01572399999999874
2.522499	-25.8978	0.6511019	-0.06276599999999988
2.533952	-25.9746	0.6503605	-0.13956599999999852
2.545404	-26.01823	0.6495407	-0.1831959999999988
2.556857	-26.03427	0.6491959	-0.19923599999999908
2.568309	-26.03087	0.6492989	-0.1958359999999999
2.579762	-26.00311	0.650581	-0.16807599999999923
2.591215	-25.9699	0.6504627	-0.13486599999999882
2.602667	-25.93143	0.6474552	-0.0963959999999986
2.61412	-25.90525	0.6446569	-0.0702159999999985
2.625572	-25.9109	0.6444178	-0.07586600000000132
2.637025	-25.93556	0.6440897	-0.10052599999999856
2.648478	-25.96359	0.6438156	-0.12855599999999967
2.65993	-25.97551	0.6438317	-0.1404759999999996
2.671383	-25.97912	0.6439241	-0.1440860000000015
2.682835	-25.98089	0.6440752	-0.14585599999999843
2.694288	-25.96967	0.6436346	-0.13463600000000042
2.705741	-25.94474	0.6434989	-0.10970599999999919
2.717193	-25.91203	0.6433151	-0.07699600000000117
2.728646	-25.88626	0.6432077	-0.05122599999999977
2.740099	-25.86236	0.642925	-0.02732599999999863
2.751551	-25.83402	0.6430932	0.0010140000000014027
2.763004	-25.81297	0.6431252	0.022064000000000306
2.774456	-25.79733	0.6430726	0.037704000000001514
2.785909	-25.77932	0.6431183	0.05571400000000182
2.797362	-25.75944	0.6428252	0.07559399999999883
2.808814	-25.76127	0.6436456	0.0737640000000006
2.820267	-25.7801	0.6438344	0.05493399999999937
2.831719	-25.80576	0.6445811	0.02927400000000091
2.843172	-25.84003	0.6422789	-0.004995999999998446
2.854625	-25.86608	0.6401649	-0.031045999999999907
2.866077	-25.86547	0.6417677	-0.03043599999999813
2.87753	-25.86537	0.6418567	-0.030335999999998364
2.888982	-25.86765	0.6420422	-0.032616000000000867
2.900435	-25.89273	0.6421309	-0.05769599999999997
2.911888	-25.8867	0.6420895	-0.05166600000000088
2.92334	-25.88791	0.6421589	-0.052876000000001255
2.934793	-25.88695	0.6421589	-0.05191599999999852
2.946245	-25.90113	0.641992	-0.06609599999999816
2.957698	-25.91956	0.6417159	-0.08452600000000032
2.969151	-25.93979	0.6418517	-0.1047559999999983
2.980603	-25.95163	0.6417265	-0.11659600000000125
2.992056	-25.96272	0.6415501	-0.12768600000000063
3.003509	-25.96302	0.6422	-0.12798599999999993
3.014961	-25.96171	0.6426415	-0.1266759999999998
3.026414	-25.95165	0.6429358	-0.1166160000000005
3.037866	-25.94224	0.6441832	-0.10720600000000147
3.049319	-25.92317	0.6449583	-0.08813599999999866
3.060772	-25.91331	0.6440071	-0.0782759999999989
3.072224	-25.91085	0.6434542	-0.07581599999999966
3.083677	-25.91789	0.64344	-0.0828559999999996
3.095129	-25.9432	0.6437298	-0.10816600000000065
3.106582	-25.97694	0.6438415	-0.14190599999999876
3.118035	-25.98647	0.6434468	-0.15143600000000035
3.129487	-25.98339	0.6423975	-0.1483559999999997
3.14094	-25.98654	0.6416629	-0.15150600000000125
3.152392	-25.98459	0.6416786	-0.14955600000000047
3.163845	-25.97546	0.6419803	-0.1404260000000015
3.175298	-25.96897	0.6421208	-0.1339359999999985
3.18675	-25.95385	0.6419085	-0.11881599999999892
3.198203	-25.94818	0.6415916	-0.11314600000000041
3.209656	-25.94315	0.6412795	-0.10811599999999899
3.221108	-25.94087	0.6411897	-0.10583600000000004
3.232561	-25.95133	0.641269	-0.1162959999999984
3.244013	-25.95712	0.6410369	-0.12208599999999947
3.255466	-25.95943	0.6409685	-0.12439600000000084
3.266919	-25.96573	0.6411262	-0.13069600000000037
3.278371	-25.96663	0.6412094	-0.13159599999999827
3.289824	-25.96185	0.6413174	-0.12681599999999804
3.301276	-25.96303	0.6409176	-0.12799599999999955
3.312729	-25.9587	0.6407184	-0.12366600000000005
3.324182	-25.95431	0.6406502	-0.11927599999999927
3.335634	-25.94958	0.6409692	-0.1145460000000007
3.347087	-25.95268	0.6405964	-0.11764600000000058
3.358539	-25.95872	0.6406265	-0.1236859999999993
3.369992	-25.96705	0.6405128	-0.13201600000000013
3.381445	-25.96369	0.6406116	-0.12865599999999944
3.392897	-25.96514	0.6404856	-0.1301060000000014
3.40435	-25.95942	0.6403535	-0.12438600000000122
3.415802	-25.96323	0.6402605	-0.1281959999999991
3.427255	-25.97719	0.640841	-0.14215599999999995
3.438708	-25.97542	0.640625	-0.14038599999999946
3.45016	-25.97401	0.6399579	-0.13897599999999954
3.461613	-25.96477	0.6401344	-0.12973600000000118
3.473066	-25.95521	0.6400809	-0.12017600000000073
3.484518	-25.95665	0.6401792	-0.1216159999999995
3.495971	-25.94451	0.6401466	-0.1094760000000008
3.507423	-25.92277	0.640174	-0.08773599999999959
3.518876	-25.91604	0.6402155	-0.08100599999999858
3.530329	-25.92347	0.6401761	-0.08843599999999796
3.541781	-25.93097	0.6401698	-0.09593599999999824
3.553234	-25.94595	0.6401622	-0.11091599999999957
3.564686	-25.94949	0.6401629	-0.11445600000000056
3.576139	-25.94335	0.6401632	-0.10831599999999852
3.587592	-25.94342	0.6401648	-0.10838599999999943
3.599044	-25.94265	0.6401644	-0.10761600000000016
3.610497	-25.92834	0.6401642	-0.09330599999999833
3.621949	-25.90647	0.6401642	-0.0714359999999985
3.633402	-25.8747	0.6401642	-0.03966600000000042
3.644855	-25.85322	0.6401642	-0.018186000000000035
3.656307	-25.81019	0.6401642	0.024844000000001643
3.66776	-25.77417	0.6401642	0.0608639999999987
3.679213	-25.66159	0.6401642	0.17344399999999993
3.690665	-25.65559	0.6401642	0.17944400000000016
