# Supplementary material for: Molecular Scale Hydrophobicity and Adsorption Thermodynamics on Hydrophobic-Charged Surfaces
Source: ACS Nano. 2026 Feb 16;20(8):6970–82. doi: 10.1021/acsnano.5c18643 (PMC12961923; doi:10.1021/acsnano.5c18643)
Supplement: Supplementary file 2 [file nn5c18643_si_002.zip › supplementary-files/pmf/all-2ns-equilibration/hydrophobin/simulation-1/gms1_100ns/pmf-hb.csv]

com_nm	pmf_kcal_per_mol	error	shifted_pmf_kcal_per_mol	com_nm_5	std	hb_polar_strand
1.435965	0.0	0.0	39.050835	3.5492190000000003	0.028456	1.9573469387755105
1.458051	-4.063051	1.057898e-07	34.987784	3.445586	0.028544999999999997	1.9686394557823128
1.480138	-7.759393	2.045575e-07	31.291442	3.365011	0.028898000000000004	1.9563945578231292
1.502224	-11.10454	2.104229e-06	27.946295	3.2286330000000003	0.029105000000000002	2.007687074829932
1.52431	-14.16356	7.881014e-05	24.887275	3.166481	0.028412	1.8712925170068029
1.546397	-17.07988	0.002944624	21.970955	3.05639	0.028834	1.9094557823129248
1.568483	-19.83216	0.04368543	19.218675	2.9668229999999998	0.028402999999999998	2.009591836734694
1.590569	-22.5917	0.2248301	16.459135	2.845508	0.028216	1.953809523809524
1.612656	-26.1158	0.3025805	12.935035	2.7684450000000003	0.029393	1.9686394557823133
1.634742	-28.99149	0.4146672	10.059345	2.6665229999999998	0.028631999999999998	1.9127891156462584
1.656829	-31.0442	0.5079492	8.006635	2.547358	0.027295999999999997	1.9528571428571428
1.678915	-32.53954	0.4983174	6.511294999999997	2.475694	0.027663	1.9257823129251697
1.701001	-33.99702	0.5144992	5.053815	2.339181	0.028914	1.9397959183673468
1.723088	-35.28424	0.5089781	3.7665950000000024	2.259609	0.026327	1.970748299319728
1.745174	-36.23936	0.5534163	2.8114750000000015	2.1395779999999998	0.040293999999999996	1.8682312925170064
1.76726	-36.67286	0.593708	2.3779749999999993	2.041648	0.027242000000000002	1.7095918367346938
1.789347	-36.89727	0.5742516	2.1535650000000004	1.925283	0.022422	1.5300680272108844
1.811433	-37.44381	0.5758166	1.6070250000000001	1.867316	0.020544999999999997	1.5165986394557824
1.83352	-38.23156	0.6077887	0.8192749999999975	1.7708540000000002	0.027641000000000002	1.4587074829931972
1.855606	-38.92692	0.6148967	0.12391499999999667	1.72019	0.020891	1.7146258503401364
1.877692	-39.38747	0.6157759	-0.33663500000000113	1.6679509999999997	0.021476	1.672312925170068
1.899779	-39.53631	0.6150113	-0.485475000000001	1.633418	0.015828000000000002	1.8265306122448977
1.921865	-39.40864	0.6146107	-0.35780499999999904	1.523003	0.022203	1.6692517006802725
1.943951	-39.06031	0.6143451	-0.009475000000001899
1.966038	-38.5906	0.6135213	0.4602349999999973
1.988124	-38.23089	0.6165596	0.819944999999997
2.010211	-37.91488	0.6206387	1.1359550000000027
2.032297	-37.63474	0.6178228	1.4160949999999985
2.054383	-37.3421	0.629209	1.7087349999999972
2.07647	-36.90561	0.6478077	2.1452249999999964
2.098556	-36.42435	0.6466153	2.6264850000000024
2.120642	-36.35052	0.6380668	2.7003149999999962
2.142729	-36.60205	0.6397317	2.448785000000001
2.164815	-36.97571	0.6408618	2.075125
2.186901	-37.46563	0.6421274	1.585205000000002
2.208988	-37.94534	0.6404887	1.1054949999999977
2.231074	-38.16067	0.6351545	0.8901649999999961
2.253161	-38.33713	0.6355076	0.7137049999999974
2.275247	-38.5021	0.6350403	0.5487350000000006
2.297333	-38.56577	0.6366756	0.48506499999999875
2.31942	-38.51392	0.6384065	0.5369150000000005
2.341506	-38.45278	0.6388755	0.5980550000000022
2.363592	-38.43169	0.6384145	0.6191449999999961
2.385679	-38.47525	0.6382721	0.5755849999999967
2.407765	-38.54223	0.6382198	0.5086049999999958
2.429852	-38.70252	0.6388604	0.3483149999999995
2.451938	-38.85038	0.6377391	0.20045499999999805
2.474024	-39.02007	0.6375175	0.030765000000002374
2.496111	-39.16676	0.6382815	-0.11592499999999717
2.518197	-39.27413	0.6388979	-0.22329500000000024
2.540283	-39.3197	0.6390297	-0.26886499999999813
2.56237	-39.33689	0.6398839	-0.2860549999999975
2.584456	-39.32752	0.6396366	-0.2766850000000005
2.606543	-39.30353	0.6396946	-0.2526950000000028
2.628629	-39.27794	0.6381467	-0.22710500000000167
2.650715	-39.21957	0.6366551	-0.16873499999999808
2.672802	-39.18957	0.6365247	-0.13873500000000405
2.694888	-39.18902	0.6369353	-0.138185
2.716974	-39.17191	0.64185	-0.1210749999999976
2.739061	-39.09508	0.6419076	-0.04424500000000364
2.761147	-39.04618	0.6409949	0.004654999999999632
2.783234	-39.03324	0.6414147	0.017595000000000027
2.80532	-39.04103	0.6434364	0.009805000000000064
2.827406	-39.05644	0.6440841	-0.005605000000002747
2.849493	-39.06809	0.6443477	-0.017254999999998688
2.871579	-39.06672	0.6443749	-0.015884999999997262
2.893665	-39.06274	0.6430238	-0.011904999999998722
2.915752	-39.04738	0.6413	0.0034550000000024284
2.937838	-39.02685	0.6419655	0.02398499999999615
2.959925	-39.03618	0.6418361	0.014654999999997642
2.982011	-39.06295	0.6422008	-0.01211500000000143
3.004097	-39.08429	0.6412595	-0.033455000000003565
3.026184	-39.06163	0.640376	-0.010795000000001664
3.04827	-39.03717	0.6388891	0.013664999999996041
3.070356	-39.03376	0.6430423	0.017074999999998397
3.092443	-39.05279	0.6415293	-0.0019550000000023715
3.114529	-39.09858	0.641981	-0.04774499999999904
3.136616	-39.09007	0.6443072	-0.03923499999999791
3.158702	-39.07188	0.6437953	-0.02104500000000087
3.180788	-39.06782	0.6437558	-0.01698499999999825
3.202875	-39.06274	0.643335	-0.011904999999998722
3.224961	-39.04627	0.6431792	0.004564999999999486
3.247047	-39.06797	0.6433041	-0.01713500000000323
3.269134	-39.12528	0.6437886	-0.07444499999999721
3.29122	-39.17341	0.640949	-0.12257499999999766
3.313306	-39.13892	0.6430171	-0.08808499999999952
3.335393	-39.07952	0.6421574	-0.028685000000002958
3.357479	-39.04704	0.6431189	0.003794999999996662
3.379566	-39.05119	0.6438937	-0.000354999999998995
3.401652	-39.06847	0.6446841	-0.017634999999998513
3.423738	-39.06975	0.6453557	-0.018914999999999793
3.445825	-39.05051	0.6454148	0.000324999999996578
3.467911	-39.03881	0.6451781	0.012025000000001285
3.489997	-39.06374	0.6452368	-0.012905000000003497
3.512084	-39.0816	0.6433275	-0.030765000000002374
3.53417	-39.06793	0.6434129	-0.01709499999999764
3.556257	-39.07419	0.6433337	-0.023355000000002235
3.578343	-39.11039	0.6432417	-0.05955500000000313
3.600429	-39.12523	0.6435608	-0.07439500000000265
3.622516	-39.10194	0.6453443	-0.051104999999999734
3.644602	-39.0772	0.6451326	-0.026364999999998417
3.666688	-39.08317	0.6449226	-0.03233500000000333
3.688775	-39.13345	0.6451645	-0.0826150000000041
3.710861	-39.17159	0.6447296	-0.12075500000000261
3.732948	-39.17602	0.6443329	-0.12518500000000188
3.755034	-39.17502	0.6448434	-0.12418500000000421
3.77712	-39.17615	0.6444702	-0.1253150000000005
3.799207	-39.17434	0.6443442	-0.12350500000000153
3.821293	-39.17088	0.644918	-0.12004499999999751
3.843379	-39.18225	0.6447627	-0.13141500000000406
3.865466	-39.19228	0.6445876	-0.14144499999999738
3.887552	-39.21213	0.6449164	-0.16129500000000263
3.909639	-39.22881	0.6437323	-0.17797500000000355
3.931725	-39.19969	0.6434377	-0.14885499999999752
3.953811	-39.18738	0.6435165	-0.13654499999999814
3.975898	-39.20323	0.6426872	-0.1523949999999985
3.997984	-39.22234	0.6440707	-0.17150500000000335
4.02007	-39.21748	0.6443994	-0.1666450000000026
4.042157	-39.20349	0.6446147	-0.15265500000000287
4.064243	-39.18696	0.6443566	-0.13612499999999983
4.08633	-39.18762	0.6438861	-0.13678500000000327
4.108416	-39.17806	0.6438275	-0.1272250000000028
4.130502	-39.17989	0.6438632	-0.12905500000000103
4.152589	-39.20368	0.6438662	-0.15284499999999923
4.174675	-39.23787	0.6437673	-0.18703500000000162
4.196761	-39.25249	0.6439656	-0.20165500000000236
4.218848	-39.23343	0.6422138	-0.18259499999999917
4.240934	-39.19521	0.6429105	-0.1443750000000037
4.263021	-39.18611	0.6429491	-0.13527500000000003
4.285107	-39.20911	0.6425306	-0.15827500000000327
4.307193	-39.21471	0.6418323	-0.16387499999999733
4.32928	-39.2018	0.6411408	-0.15096499999999935
4.351366	-39.18882	0.6403088	-0.13798500000000047
4.373452	-39.171	0.6397672	-0.12016500000000008
4.395539	-39.15403	0.640588	-0.10319499999999948
4.417625	-39.14803	0.6418585	-0.09719499999999925
4.439711	-39.14434	0.6413072	-0.0935050000000004
4.461798	-39.1472	0.6413278	-0.0963649999999987
4.483884	-39.14689	0.6416503	-0.09605499999999978
4.505971	-39.12424	0.6439998	-0.07340500000000105
4.528057	-39.09065	0.6458978	-0.03981499999999727
4.550143	-39.06888	0.6447616	-0.018045000000000755
4.57223	-39.10069	0.6443774	-0.04985500000000087
4.594316	-39.14497	0.643905	-0.09413500000000141
4.616402	-39.14688	0.6443238	-0.09604500000000371
4.638489	-39.1299	0.6464553	-0.07906499999999994
4.660575	-39.1188	0.6443784	-0.06796500000000094
4.682662	-39.12294	0.6433976	-0.07210500000000053
4.704748	-39.13042	0.6427552	-0.07958500000000157
4.726834	-39.14284	0.6423374	-0.09200500000000034
4.748921	-39.16551	0.6424584	-0.1146749999999983
4.771007	-39.19481	0.6424887	-0.14397499999999752
4.793093	-39.23861	0.6420706	-0.18777500000000202
4.81518	-39.23902	0.6419924	-0.18818499999999716
4.837266	-39.21588	0.6374263	-0.16504499999999922
4.859353	-39.20371	0.6376087	-0.15287500000000165
4.881439	-39.19811	0.6380192	-0.1472750000000005
4.903525	-39.19784	0.6391132	-0.14700500000000005
4.925612	-39.18122	0.6390998	-0.13038500000000397
4.947698	-39.16206	0.6387743	-0.11122499999999746
4.969784	-39.1569	0.6388336	-0.10606500000000096
4.991871	-39.16446	0.6382141	-0.11362499999999898
5.013957	-39.16553	0.6390008	-0.11469499999999755
5.036044	-39.17404	0.6387266	-0.12320499999999868
5.05813	-39.19015	0.6387206	-0.1393150000000034
5.080216	-39.20932	0.6387099	-0.15848499999999888
5.102303	-39.23085	0.6387138	-0.18001499999999737
5.124389	-39.22121	0.6396728	-0.17037499999999994
5.146475	-39.18249	0.6388969	-0.13165500000000208
5.168562	-39.17581	0.6392003	-0.12497499999999917
5.190648	-39.17605	0.6392045	-0.1252149999999972
5.212735	-39.17321	0.639195	-0.12237499999999812
5.234821	-39.15445	0.6381744	-0.10361499999999779
5.256907	-39.13048	0.6380116	-0.0796449999999993
5.278994	-39.11891	0.637866	-0.06807500000000033
5.30108	-39.14255	0.6373433	-0.09171500000000066
5.323166	-39.16035	0.6423194	-0.1095150000000018
5.345253	-39.13377	0.6443292	-0.08293499999999909
5.367339	-39.11149	0.6427478	-0.06065500000000412
5.389426	-39.1134	0.6430543	-0.06256499999999932
5.411512	-39.10671	0.6404212	-0.05587500000000034
5.433598	-39.08715	0.6394419	-0.036315000000001874
5.455685	-39.09337	0.6401949	-0.04253500000000088
5.477771	-39.12863	0.6403993	-0.07779500000000183
5.499857	-39.14251	0.6397607	-0.09167500000000217
5.521944	-39.09754	0.6397505	-0.04670500000000288
5.54403	-39.04533	0.6398387	0.005504999999999427
5.566116	-39.02994	0.6401433	0.02089499999999589
5.588203	-39.04084	0.6402278	0.009994999999996423
5.610289	-39.05131	0.640073	-0.0004750000000015575
5.632376	-39.04573	0.6408139	0.005105000000000359
5.654462	-39.04052	0.6405236	0.01031499999999852
5.676548	-39.02259	0.6408925	0.0282449999999983
5.698635	-39.00772	0.6402765	0.043115000000000236
5.720721	-39.00733	0.6396775	0.04350499999999613
5.742807	-39.0331	0.6400477	0.017735000000001833
5.764894	-39.06907	0.6400918	-0.01823500000000422
5.78698	-39.1114	0.639948	-0.06056500000000398
5.809067	-39.14245	0.6400208	-0.09161499999999734
5.831153	-39.02844	0.6400375	0.022394999999995946
