# Supplementary material for: Molecular Scale Hydrophobicity and Adsorption Thermodynamics on Hydrophobic-Charged Surfaces
Source: ACS Nano. 2026 Feb 16;20(8):6970–82. doi: 10.1021/acsnano.5c18643 (PMC12961923; doi:10.1021/acsnano.5c18643)
Supplement: Supplementary file 2 [file nn5c18643_si_002.zip › supplementary-files/pmf/all-2ns-equilibration/hydrophobin/simulation-1/gms2_100ns/pmf-hb.csv]

com_nm	pmf_kcal_per_mol	error	shifted_pmf_kcal_per_mol	com_nm_5	std	hb_polar_strand
1.421916	0.0	0.0	34.350030999999994	4.534078	0.028436000000000003	2.0292517006802724
1.43817	-3.198154	0.000183271	31.151876999999995	4.44259	0.028508999999999996	1.982108843537415
1.454423	-6.134498	0.001164937	28.215532999999994	4.3330589999999995	0.028466	2.0151020408163265
1.470677	-8.635185	0.007435953	25.714845999999994	4.213986	0.028814999999999997	1.9916326530612245
1.486931	-10.70853	0.0336721	23.641500999999995	4.139193	0.028408999999999997	1.9128571428571428
1.503184	-12.39773	0.06296248	21.952300999999995	4.039139	0.028262	1.9977551020408164
1.519438	-13.95585	0.1044097	20.394180999999996	3.9337760000000004	0.028776999999999997	1.9186394557823134
1.535692	-15.66911	0.2474713	18.680920999999994	3.8334949999999997	0.02828	1.9897959183673468
1.551945	-17.22092	0.2444793	17.129110999999995	3.7239760000000004	0.028357	1.9624489795918367
1.568199	-18.37529	0.2317293	15.974740999999995	3.6295040000000003	0.028413	1.970068027210884
1.584453	-19.26105	0.1631031	15.088980999999993	3.533438	0.028763	2.011428571428572
1.600706	-20.62687	0.3109603	13.723160999999994	3.4133839999999998	0.028244	1.9710204081632652
1.61696	-22.25395	0.3036689	12.096080999999995	3.325394	0.028408999999999997	1.9389115646258503
1.633214	-23.6478	0.2778823	10.702230999999994	3.22779	0.028604	2.006054421768708
1.649467	-24.85869	0.2680642	9.491340999999995	3.13291	0.027908	1.9317687074829932
1.665721	-26.00498	0.2138189	8.345050999999994	3.0339419999999997	0.028805	1.9521768707483
1.681975	-27.16874	0.1880367	7.1812909999999945	2.941528	0.028298	1.9595238095238092
1.698228	-28.25015	0.1956514	6.099880999999993	2.830191	0.028078	1.9948299319727891
1.714482	-29.16375	0.2011438	5.186280999999994	2.728077	0.027833	2.0166666666666666
1.730735	-29.86471	0.1957989	4.4853209999999955	2.627707	0.028691	2.0212925170068026
1.746989	-30.51172	0.2034982	3.838310999999994	2.5313939999999997	0.027873000000000002	1.9563265306122448
1.763243	-31.45866	0.2797201	2.891370999999996	2.449538	0.028307	1.986258503401361
1.779496	-32.46768	0.2673723	1.8823509999999928	2.32311	0.031188	1.9877551020408164
1.79575	-33.2757	0.2570306	1.0743309999999937	2.206106	0.033737	2.0046258503401364
1.812004	-33.90633	0.2435553	0.44370099999999724	2.1066979999999997	0.023528999999999998	1.9746938775510203
1.828257	-34.38362	0.2363304	-0.03358900000000631	2.011773	0.027641000000000002	1.7808843537414965
1.844511	-34.72151	0.235719	-0.3714790000000079	1.9504990000000002	0.023337	1.7283673469387757
1.860765	-34.9728	0.236287	-0.6227690000000052	1.8430279999999999	0.023545	1.6831972789115646
1.877018	-35.24257	0.2370289	-0.8925390000000064	1.7906080000000002	0.020583	1.4524489795918367
1.893272	-35.50082	0.2555918	-1.1507890000000032	1.703266	0.020453	1.3344217687074829
1.909526	-35.76925	0.2513612	-1.4192190000000053	1.634539	0.021458	1.33
1.925779	-36.07348	0.2512219	-1.7234490000000093	1.547825	0.016544999999999997	1.5962585034013606
1.942033	-36.3107	0.2564038	-1.9606690000000029	1.491901	0.016498	1.7577551020408164
1.958287	-36.4126	0.2667095	-2.0625690000000034
1.97454	-36.3879	0.2773832	-2.0378690000000077
1.990794	-36.23194	0.2880458	-1.8819090000000074
2.007048	-35.96321	0.2895262	-1.6131790000000024
2.023301	-35.62609	0.2838949	-1.2760590000000036
2.039555	-35.29806	0.2834444	-0.9480290000000053
2.055809	-35.1087	0.3040201	-0.7586690000000047
2.072062	-35.09045	0.3354066	-0.7404190000000028
2.088316	-35.14066	0.3489295	-0.7906290000000027
2.10457	-35.15398	0.347412	-0.8039490000000029
2.120823	-35.0542	0.3448315	-0.7041690000000074
2.137077	-34.8228	0.3523018	-0.47276900000000666
2.153331	-34.47819	0.3641615	-0.1281590000000037
2.169584	-34.08651	0.3639109	0.26352099999999723
2.185838	-33.78015	0.3598509	0.5698809999999952
2.202092	-33.61476	0.3599084	0.7352709999999973
2.218345	-33.54539	0.3602907	0.8046409999999966
2.234599	-33.51583	0.3603027	0.8342009999999931
2.250853	-33.48375	0.3602115	0.8662809999999936
2.267106	-33.42284	0.360287	0.9271909999999934
2.28336	-33.30491	0.3609184	1.0451209999999946
2.299613	-33.14265	0.3601735	1.207380999999991
2.315867	-32.98221	0.3605974	1.3678209999999922
2.332121	-32.85546	0.3616063	1.4945709999999934
2.348374	-32.78433	0.3603913	1.5657009999999971
2.364628	-32.77055	0.3596716	1.5794809999999941
2.380882	-32.83399	0.3613221	1.5160409999999942
2.397135	-32.9573	0.3610256	1.3927309999999977
2.413389	-33.06746	0.3613402	1.2825709999999972
2.429643	-33.1673	0.3610905	1.1827309999999969
2.445896	-33.26509	0.3614299	1.0849409999999935
2.46215	-33.3667	0.3616309	0.9833309999999926
2.478404	-33.46595	0.3613755	0.8840809999999948
2.494657	-33.57015	0.3612274	0.779880999999996
2.510911	-33.64211	0.3618978	0.7079209999999918
2.527165	-33.68105	0.3618036	0.6689809999999952
2.543418	-33.71733	0.3611851	0.6327009999999973
2.559672	-33.7578	0.3626549	0.5922309999999911
2.575926	-33.7905	0.3623247	0.5595309999999927
2.592179	-33.83171	0.3618197	0.5183209999999931
2.608433	-33.85869	0.3616628	0.49134099999999137
2.624687	-33.87813	0.3606127	0.47190099999999546
2.64094	-33.91426	0.3601602	0.43577099999999547
2.657194	-33.96795	0.3608795	0.38208099999999234
2.673448	-34.01484	0.3605501	0.3351909999999947
2.689701	-34.06038	0.3604963	0.2896509999999921
2.705955	-34.1046	0.360525	0.2454309999999964
2.722209	-34.12649	0.360429	0.22354099999999733
2.738462	-34.13574	0.3603576	0.2142909999999958
2.754716	-34.13517	0.3603536	0.21486099999999198
2.77097	-34.14043	0.3602958	0.20960099999999215
2.787223	-34.16163	0.3598336	0.18840099999999183
2.803477	-34.17981	0.3600511	0.17022099999999085
2.819731	-34.18179	0.3609548	0.16824099999999476
2.835984	-34.16992	0.360374	0.18011099999999658
2.852238	-34.16706	0.3610439	0.1829709999999949
2.868492	-34.16372	0.3613336	0.18631099999999634
2.884745	-34.16083	0.3609642	0.18920099999999707
2.900999	-34.15713	0.3609014	0.192900999999992
2.917252	-34.1629	0.360833	0.18713099999999372
2.933506	-34.1774	0.3607744	0.17263099999999554
2.94976	-34.19399	0.3608339	0.15604099999999477
2.966013	-34.20814	0.360889	0.141890999999994
2.982267	-34.21229	0.360822	0.13774099999999123
2.998521	-34.20691	0.3609141	0.14312099999999361
3.014774	-34.21232	0.3605633	0.13771099999999592
3.031028	-34.20524	0.3607714	0.1447909999999908
3.047282	-34.2139	0.3609208	0.1361309999999918
3.063535	-34.22589	0.3619703	0.1241409999999945
3.079789	-34.25252	0.3627458	0.09751099999999724
3.096043	-34.27488	0.3621041	0.07515099999999109
3.112296	-34.28867	0.3616079	0.061360999999990895
3.12855	-34.3	0.3615559	0.05003099999999705
3.144804	-34.29953	0.3615669	0.05050099999999702
3.161057	-34.29765	0.3619917	0.0523809999999969
3.177311	-34.28278	0.3618658	0.06725099999999173
3.193565	-34.2684	0.3615323	0.08163099999999446
3.209818	-34.2621	0.3615676	0.08793099999999754
3.226072	-34.26282	0.3615202	0.08721099999999637
3.242326	-34.27338	0.3614412	0.07665099999999114
3.258579	-34.28941	0.3615576	0.060620999999997593
3.274833	-34.30841	0.3613763	0.041620999999992137
3.291087	-34.31258	0.3614358	0.037450999999997237
3.30734	-34.30998	0.3617712	0.04005099999999118
3.323594	-34.30348	0.3615501	0.04655099999999379
3.339848	-34.30871	0.3617648	0.04132099999999639
3.356101	-34.32248	0.361513	0.02755099999999544
3.372355	-34.3312	0.3609421	0.018830999999991604
3.388609	-34.34534	0.3605462	0.0046909999999940055
3.404862	-34.35762	0.3604393	-0.0075890000000029545
3.421116	-34.36794	0.3612481	-0.01790900000000306
3.43737	-34.37611	0.3613244	-0.02607900000000285
3.453623	-34.39118	0.3609754	-0.04114900000000432
3.469877	-34.40015	0.3600769	-0.050119000000002245
3.486131	-34.39412	0.3594121	-0.044089000000006706
3.502384	-34.37173	0.3595915	-0.021699000000005242
3.518638	-34.354	0.3595452	-0.003969000000004996
3.534891	-34.35468	0.3595768	-0.004649000000007675
3.551145	-34.36163	0.3596227	-0.011599000000003912
3.567399	-34.37674	0.3595204	-0.02670900000000387
3.583652	-34.39597	0.3595409	-0.04593900000000417
3.599906	-34.39238	0.3594235	-0.04234900000000863
3.61616	-34.38076	0.3592265	-0.030729000000008
3.632413	-34.38228	0.3600533	-0.0322490000000073
3.648667	-34.37607	0.360473	-0.026039000000004364
3.664921	-34.36376	0.3595977	-0.013729000000004987
3.681174	-34.37878	0.3589393	-0.0287490000000048
3.697428	-34.38973	0.3583717	-0.039699000000005924
3.713682	-34.37789	0.3586019	-0.027859000000006517
3.729935	-34.38203	0.3590158	-0.031999000000006106
3.746189	-34.38652	0.3592277	-0.0364890000000031
3.762443	-34.3904	0.3590531	-0.04036900000000543
3.778696	-34.37621	0.3585561	-0.02617900000000617
3.79495	-34.37737	0.3586904	-0.027339000000004887
3.811204	-34.38297	0.3593806	-0.03293900000000605
3.827457	-34.40077	0.3590522	-0.050739000000007195
3.843711	-34.41861	0.3588873	-0.06857900000000683
3.859965	-34.4267	0.3587183	-0.07666900000000254
3.876218	-34.42669	0.3596598	-0.07665900000000647
3.892472	-34.41475	0.3597708	-0.06471900000000375
3.908726	-34.40633	0.3604051	-0.056299000000002763
3.924979	-34.396	0.3609924	-0.04596900000000659
3.941233	-34.40003	0.3607599	-0.04999900000000679
3.957487	-34.40984	0.3606917	-0.05980900000000844
3.97374	-34.42918	0.3603075	-0.07914900000000813
3.989994	-34.44292	0.3603679	-0.09288900000000666
4.006248	-34.44037	0.3607742	-0.09033900000000727
4.022501	-34.43415	0.360752	-0.08411900000000827
4.038755	-34.42272	0.3607202	-0.072689000000004
4.055009	-34.40559	0.3605858	-0.055559000000002357
4.071262	-34.39437	0.3605897	-0.0443390000000079
4.087516	-34.38579	0.360672	-0.03575900000000587
4.103769	-34.37924	0.3605825	-0.0292090000000087
4.120023	-34.39044	0.3611006	-0.040409000000003914
4.136277	-34.40277	0.3609598	-0.052739000000002534
4.15253	-34.42269	0.3610113	-0.07265900000000869
4.168784	-34.42233	0.3606441	-0.0722990000000081
4.185038	-34.39523	0.360857	-0.045199000000003764
4.201291	-34.37673	0.36172	-0.0266990000000078
4.217545	-34.36646	0.3620537	-0.016429000000002247
4.233799	-34.35797	0.3622115	-0.007939000000007468
4.250052	-34.35198	0.3615016	-0.0019490000000033092
4.266306	-34.34227	0.360439	0.007760999999995022
4.28256	-34.36928	0.3598736	-0.019249000000009175
4.298813	-34.38471	0.3601607	-0.03467900000000412
4.315067	-34.37733	0.360146	-0.0272990000000064
4.331321	-34.35059	0.3599006	-0.0005590000000026407
4.347574	-34.33024	0.360356	0.019790999999990788
4.363828	-34.32488	0.3604342	0.025150999999993928
4.380082	-34.31712	0.3603197	0.032910999999991475
4.396335	-34.32424	0.3614012	0.025790999999991016
4.412589	-34.33994	0.3652147	0.010090999999995631
4.428843	-34.34239	0.3665327	0.007640999999992459
4.445096	-34.35316	0.3651628	-0.003129000000008375
4.46135	-34.35932	0.36492	-0.009289000000002545
4.477604	-34.36276	0.36551	-0.012729000000007318
4.493857	-34.36563	0.3643582	-0.0155990000000088
4.510111	-34.37123	0.3627563	-0.021199000000002854
4.526365	-34.37354	0.3604574	-0.02350900000000422
4.542618	-34.3777	0.3598636	-0.027669000000003052
4.558872	-34.37935	0.3599676	-0.02931900000000809
4.575126	-34.38501	0.3593058	-0.03497900000000698
4.591379	-34.38014	0.3603763	-0.03010900000000305
4.607633	-34.37139	0.3609648	-0.021359000000003903
4.623887	-34.36134	0.3609535	-0.011309000000004232
4.64014	-34.26921	0.3609516	0.08082099999999315
4.656394	-34.2314	0.3609513	0.11863099999999349
