# Supplementary material for: Molecular Scale Hydrophobicity and Adsorption Thermodynamics on Hydrophobic-Charged Surfaces
Source: ACS Nano. 2026 Feb 16;20(8):6970–82. doi: 10.1021/acsnano.5c18643 (PMC12961923; doi:10.1021/acsnano.5c18643)
Supplement: Supplementary file 2 [file nn5c18643_si_002.zip › supplementary-files/pmf/all-2ns-equilibration/hydrophobin/simulation-1/gms3_100ns/pmf-hb.csv]

com_nm	pmf_kcal_per_mol	error	shifted_pmf_kcal_per_mol	com_nm_5	std	hb_polar_strand
1.395566	0.0	0.0	23.15484	4.514538	0.028724	1.9472789115646256
1.411815	-2.721491	5.67208e-05	20.433349	4.433897	0.02839	2.0425850340136056
1.428063	-5.340633	0.0003355941	17.814207	4.313556	0.028258	2.067278911564625
1.444312	-7.67015	0.001651732	15.48469	4.2309410000000005	0.028888	2.052312925170068
1.460561	-9.745789	0.007356041	13.409051	4.116875	0.028807	2.010408163265306
1.476809	-11.51155	0.02505792	11.64329	4.023769000000001	0.028406999999999998	2.007891156462585
1.493058	-12.9391	0.03611075	10.21574	3.903525	0.028709	1.900408163265306
1.509307	-14.16369	0.09474428	8.99115	3.8275050000000004	0.028919999999999998	1.957619047619048
1.525555	-15.58883	0.2852694	7.56601	3.721337	0.028234	2.049591836734694
1.541804	-17.37016	0.2901004	5.784680000000002	3.6427650000000003	0.028742	2.0111564625850344
1.558053	-19.26936	0.237596	3.885480000000001	3.5222279999999997	0.028206000000000002	1.9938775510204083
1.574301	-21.03279	0.2669007	2.1220500000000015	3.421383	0.028005000000000002	2.0561904761904763
1.59055	-22.4545	0.3338781	0.7003400000000006	3.308293	0.028370999999999997	1.916802721088435
1.606799	-23.55873	0.3502103	-0.4038900000000005	3.206668	0.028939	2.0804761904761904
1.623047	-24.49544	0.333619	-1.3405999999999985	3.117632	0.028522000000000002	1.928503401360544
1.639296	-25.33703	0.3434271	-2.1821899999999985	3.038057	0.02893	1.9516326530612245
1.655545	-26.22479	0.3944123	-3.0699499999999986	2.919066	0.028738999999999997	1.9952380952380957
1.671793	-27.28577	0.467281	-4.130929999999999	2.821801	0.028462	2.043265306122449
1.688042	-28.3669	0.4719635	-5.212060000000001	2.721144	0.028058	1.9744217687074832
1.704291	-29.32772	0.45924	-6.172879999999999	2.635944	0.028629	1.9344897959183676
1.720539	-30.21963	0.4519925	-7.064789999999999	2.522964	0.027817	1.9144897959183675
1.736788	-31.07527	0.442771	-7.92043	2.4355830000000003	0.029401999999999998	2.0046938775510204
1.753037	-31.82095	0.443161	-8.66611	2.287593	0.029904000000000003	2.017278911564626
1.769285	-32.39359	0.4444217	-9.238750000000003	2.179092	0.028694	1.9840136054421769
1.785534	-32.91057	0.4491626	-9.75573	2.0513619999999997	0.031981	1.9460544217687077
1.801783	-33.40161	0.4455482	-10.246769999999998	1.94658	0.020214	1.6862585034013609
1.818031	-33.79148	0.4476698	-10.63664	1.8954330000000001	0.020947	1.552040816326531
1.83428	-34.12324	0.4509698	-10.968400000000003	1.827562	0.026085	1.6203401360544218
1.850529	-34.51664	0.4504509	-11.361800000000002	1.778252	0.024704	1.6582993197278912
1.866777	-34.8454	0.4450159	-11.690559999999998	1.7027419999999998	0.023042	1.7212244897959184
1.883026	-34.90261	0.4456279	-11.747770000000003	1.615091	0.022186	1.6376190476190478
1.899275	-34.74192	0.4661308	-11.58708	1.56134	0.02349	1.7774149659863947
1.915523	-34.49854	0.4861634	-11.343699999999998	1.476497	0.017097	1.76
1.931772	-34.19409	0.492674	-11.039250000000003
1.948021	-33.73577	0.4925331	-10.580930000000002
1.964269	-33.09133	0.4920929	-9.93649
1.980518	-32.29539	0.4875398	-9.140549999999998
1.996767	-31.50292	0.4834691	-8.34808
2.013015	-30.78534	0.4968027	-7.630500000000001
2.029264	-30.07759	0.4969508	-6.922750000000001
2.045513	-29.38595	0.4942793	-6.231110000000001
2.061761	-28.75105	0.4935434	-5.596209999999999
2.07801	-28.20201	0.4942743	-5.047170000000001
2.094259	-27.71877	0.4931689	-4.563929999999999
2.110507	-27.26926	0.4918435	-4.114419999999999
2.126756	-26.77811	0.4891294	-3.6232700000000015
2.143005	-26.30904	0.4890143	-3.1541999999999994
2.159253	-25.80913	0.4891062	-2.6542899999999996
2.175502	-25.26138	0.4886449	-2.106539999999999
2.191751	-24.68041	0.4874343	-1.5255699999999983
2.207999	-24.09556	0.4874946	-0.9407199999999989
2.224248	-23.64416	0.495319	-0.4893199999999993
2.240497	-23.38478	0.5156597	-0.22993999999999915
2.256745	-23.1889	0.5216157	-0.0340600000000002
2.272994	-22.97081	0.5187408	0.18402999999999992
2.289243	-22.73041	0.5165229	0.424430000000001
2.305491	-22.50691	0.515966	0.6479299999999988
2.32174	-22.34849	0.5152827	0.8063499999999983
2.337989	-22.26044	0.5140235	0.894400000000001
2.354237	-22.22094	0.5198419	0.9339000000000013
2.370486	-22.2023	0.5266951	0.952539999999999
2.386735	-22.22478	0.528862	0.930060000000001
2.402983	-22.25507	0.5279844	0.8997700000000002
2.419232	-22.29154	0.5276849	0.8632999999999988
2.435481	-22.34089	0.5275719	0.8139499999999984
2.451729	-22.39384	0.5276656	0.7609999999999992
2.467978	-22.46579	0.527737	0.6890500000000017
2.484227	-22.56437	0.5275969	0.5904699999999998
2.500476	-22.64675	0.5280299	0.5080899999999993
2.516724	-22.72225	0.5278627	0.43259000000000114
2.532973	-22.79451	0.5277725	0.36033000000000115
2.549222	-22.86756	0.5278405	0.2872799999999991
2.56547	-22.91454	0.5282739	0.2403000000000013
2.581719	-22.94958	0.5280288	0.2052599999999991
2.597968	-22.96496	0.5280513	0.18987999999999872
2.614216	-22.96718	0.5280413	0.18766000000000105
2.630465	-22.97218	0.5279529	0.1826599999999985
2.646714	-22.99275	0.5279407	0.16208999999999918
2.662962	-23.01979	0.5283895	0.13504999999999967
2.679211	-23.04845	0.5293688	0.1063900000000011
2.69546	-23.07011	0.5304786	0.08473000000000042
2.711708	-23.05673	0.5300823	0.09810999999999837
2.727957	-23.04281	0.5299946	0.11203000000000074
2.744206	-23.03535	0.5299454	0.11948999999999899
2.760454	-23.01405	0.529838	0.14078999999999908
2.776703	-22.9835	0.5298545	0.17134000000000071
2.792952	-22.96893	0.5298953	0.1859099999999998
2.8092	-22.9699	0.5297232	0.184940000000001
2.825449	-22.98762	0.5295272	0.16722000000000037
2.841698	-22.99441	0.5294465	0.16043000000000163
2.857946	-23.00219	0.5307826	0.15265000000000128
2.874195	-22.97934	0.5298908	0.17549999999999955
2.890444	-22.95026	0.5294864	0.20457999999999998
2.906692	-22.91946	0.5297022	0.23537999999999926
2.922941	-22.90264	0.5297704	0.2521999999999984
2.93919	-22.90508	0.529772	0.24975999999999843
2.955438	-22.90693	0.5296387	0.24791000000000096
2.971687	-22.89551	0.5296944	0.2593299999999985
2.987936	-22.90344	0.529112	0.2514000000000003
3.004184	-22.90238	0.5292177	0.25245999999999924
3.020433	-22.88094	0.5298809	0.27390000000000114
3.036682	-22.85741	0.5295943	0.29742999999999853
3.05293	-22.84462	0.529147	0.31022000000000105
3.069179	-22.85547	0.5286167	0.2993699999999997
3.085428	-22.86836	0.5279747	0.28648000000000096
3.101676	-22.87215	0.5281254	0.2826899999999988
3.117925	-22.87793	0.5286741	0.2769100000000009
3.134174	-22.88602	0.528554	0.2688200000000016
3.150422	-22.89142	0.528399	0.26342
3.166671	-22.8911	0.5286859	0.26373999999999853
3.18292	-22.87246	0.5286682	0.28237999999999985
3.199168	-22.85707	0.5285586	0.29776999999999987
3.215417	-22.84242	0.5284847	0.3124199999999995
3.231666	-22.84207	0.5287952	0.31277000000000044
3.247914	-22.86855	0.5285115	0.28629000000000104
3.264163	-22.90388	0.5288708	0.2509599999999992
3.280412	-22.91374	0.5292625	0.24109999999999943
3.29666	-22.9216	0.5292954	0.23323999999999856
3.312909	-22.92644	0.5293325	0.2284000000000006
3.329158	-22.93372	0.5292069	0.2211199999999991
3.345406	-22.94241	0.5292394	0.21243000000000123
3.361655	-22.95712	0.5292253	0.19772000000000034
3.377904	-22.96787	0.5287362	0.18696999999999875
3.394152	-22.98667	0.5281741	0.16816999999999993
3.410401	-22.99771	0.5283789	0.15712999999999866
3.42665	-22.99681	0.5283608	0.15803000000000011
3.442898	-22.98515	0.5285503	0.16968999999999923
3.459147	-22.97159	0.5284352	0.18325000000000102
3.475396	-22.96696	0.528248	0.18787999999999982
3.491644	-22.97221	0.528221	0.18262999999999963
3.507893	-22.98121	0.5278562	0.17362999999999928
3.524142	-22.99258	0.5279134	0.16225999999999985
3.54039	-23.00281	0.5280412	0.1520299999999999
3.556639	-22.99857	0.5280566	0.15626999999999924
3.572888	-22.98226	0.5283063	0.17257999999999996
3.589136	-22.99241	0.5265723	0.16243000000000052
3.605385	-22.99338	0.5273726	0.1614600000000017
3.621634	-22.99813	0.5280112	0.15671000000000035
3.637882	-23.00553	0.5281866	0.14930999999999983
3.654131	-23.02375	0.5283877	0.13109000000000037
3.67038	-23.03972	0.5276515	0.115120000000001
3.686629	-23.05421	0.5261165	0.10062999999999889
3.702877	-23.06625	0.5259238	0.08858999999999995
3.719126	-23.08491	0.5264078	0.06992999999999938
3.735375	-23.09243	0.5265142	0.062409999999999854
3.751623	-23.09323	0.5258255	0.06161000000000172
3.767872	-23.08332	0.5256948	0.07151999999999958
3.784121	-23.07188	0.5257346	0.08295999999999992
3.800369	-23.0555	0.5257167	0.09934000000000154
3.816618	-23.05482	0.52551	0.10002000000000066
3.832867	-23.06939	0.5258392	0.08545000000000158
3.849115	-23.09034	0.5261992	0.06449999999999889
3.865364	-23.09522	0.5256862	0.059619999999998896
3.881613	-23.09045	0.5243517	0.0643899999999995
3.897861	-23.08175	0.5224728	0.07309000000000054
3.91411	-23.05636	0.5225085	0.09847999999999857
3.930359	-23.04528	0.5225264	0.10955999999999833
3.946607	-23.04866	0.5227334	0.10617999999999839
3.962856	-23.05108	0.5247181	0.10376000000000118
3.979105	-23.055	0.5252555	0.09984000000000037
3.995353	-23.04845	0.5247337	0.1063900000000011
4.011602	-23.05355	0.5247605	0.10128999999999877
4.027851	-23.07343	0.5243145	0.08141000000000176
4.044099	-23.08443	0.5244972	0.07040999999999897
4.060348	-23.07885	0.524962	0.07599000000000089
4.076597	-23.06627	0.52486	0.0885700000000007
4.092845	-23.05053	0.5247895	0.10431000000000168
4.109094	-23.06309	0.5248699	0.09175000000000111
4.125343	-23.07758	0.5248626	0.077259999999999
4.141591	-23.08699	0.5246943	0.06784999999999997
4.15784	-23.11277	0.52481	0.04206999999999894
4.174089	-23.13715	0.5247074	0.01769000000000176
4.190337	-23.14458	0.5251037	0.010259999999998826
4.206586	-23.11673	0.5250382	0.038109999999999644
4.222835	-23.10573	0.5248966	0.04910999999999888
4.239083	-23.11523	0.5245815	0.0396099999999997
4.255332	-23.13298	0.5243788	0.021860000000000213
4.271581	-23.15159	0.523924	0.0032500000000013074
4.287829	-23.16751	0.5236974	-0.012669999999999959
4.304078	-23.1643	0.5227606	-0.00946000000000069
4.320327	-23.15635	0.5227244	-0.0015099999999996783
4.336575	-23.15634	0.5232574	-0.0015000000000000568
4.352824	-23.13714	0.523046	0.01770000000000138
4.369073	-23.13205	0.5227024	0.022790000000000532
4.385321	-23.14303	0.5227788	0.011810000000000542
4.40157	-23.15221	0.5229581	0.00262999999999991
4.417819	-23.15316	0.5231058	0.0016800000000003479
4.434067	-23.15809	0.5224411	-0.0032500000000013074
4.450316	-23.16453	0.5226472	-0.009689999999999088
4.466565	-23.17541	0.5229468	-0.02056999999999931
4.482813	-23.16977	0.5226347	-0.014929999999999666
4.499062	-23.14779	0.5219443	0.007049999999999557
4.515311	-23.13297	0.5213619	0.021869999999999834
4.531559	-23.12281	0.5206316	0.03202999999999889
4.547808	-23.12256	0.5203744	0.032280000000000086
4.564057	-23.1238	0.5209262	0.031040000000000845
4.580305	-23.1375	0.5215153	0.0173400000000008
4.596554	-23.20274	0.521395	-0.0478999999999985
4.612803	-23.21583	0.5213709	-0.06099000000000032
4.629051	-23.17263	0.5213661	-0.017790000000001527
