# Supplementary material for: Molecular Scale Hydrophobicity and Adsorption Thermodynamics on Hydrophobic-Charged Surfaces
Source: ACS Nano. 2026 Feb 16;20(8):6970–82. doi: 10.1021/acsnano.5c18643 (PMC12961923; doi:10.1021/acsnano.5c18643)
Supplement: Supplementary file 2 [file nn5c18643_si_002.zip › supplementary-files/pmf/all-2ns-equilibration/hydrophobin/simulation-1/nh3s0_100ns/pmf-hb.csv]

com_nm	pmf_kcal_per_mol	error	shifted_pmf_kcal_per_mol	com_nm_5	std	hb_polar_strand
1.570794	0.0	0.0	13.61199	3.5164459999999997	0.028597000000000004	1.356666666666667
1.581223	-1.928765	8.434144e-05	11.683225	3.3987089999999998	0.028829	1.2861666666666665
1.591653	-3.677516	0.0003912915	9.934474000000002	3.283262	0.028982	1.3364166666666666
1.602082	-5.267913	0.001504382	8.344077	3.216173	0.028739999999999998	1.3069166666666665
1.612512	-6.739342	0.004558034	6.872648000000001	3.126188	0.028575	1.4271666666666665
1.622941	-8.061556	0.01088103	5.550434000000001	3.0025209999999998	0.029054000000000003	1.33125
1.633371	-9.24015	0.02012197	4.371840000000001	2.896169	0.028798	1.29925
1.6438	-10.27616	0.01713176	3.3358299999999996	2.8041720000000003	0.028089	1.3310833333333334
1.654229	-11.19559	0.01304834	2.416400000000001	2.712869	0.029213	1.33825
1.664659	-12.01953	0.03757107	1.5924600000000009	2.602002	0.027797000000000002	1.3404166666666666
1.675088	-12.73617	0.05142	0.8758200000000009	2.510784	0.026458999999999996	1.3266666666666669
1.685518	-13.33316	0.06256089	0.278830000000001	2.425989	0.028553	1.3351666666666668
1.695947	-13.84047	0.09145072	-0.22847999999999935	2.296271	0.029904000000000003	1.4573333333333331
1.706377	-14.31509	0.1051962	-0.7030999999999992	2.192446	0.033895999999999996	1.3160833333333335
1.716806	-14.85066	0.1305261	-1.238669999999999	2.052436	0.025317	1.3170833333333332
1.727236	-15.51822	0.1950868	-1.906229999999999	1.970075	0.026294	1.38075
1.737665	-16.2656	0.2504502	-2.6536099999999987	1.874065	0.021946	1.1766666666666667
1.748095	-16.98316	0.2643005	-3.371170000000001	1.8267740000000001	0.019013	1.2856666666666663
1.758524	-17.6274	0.2623659	-4.015410000000001	1.7630709999999998	0.020024	1.4620833333333332
1.768954	-18.19632	0.2574671	-4.58433	1.691137	0.022358000000000003	0.9343333333333332
1.779383	-18.70812	0.2498709	-5.0961300000000005	1.6419689999999998	0.017207	1.04
1.789813	-19.17153	0.2417367	-5.55954
1.800242	-19.58752	0.231573	-5.975530000000001
1.810672	-19.95293	0.2291989	-6.340939999999998
1.821101	-20.25026	0.233148	-6.63827
1.831531	-20.44037	0.2338339	-6.828380000000001
1.84196	-20.52719	0.2308253	-6.9152000000000005
1.852389	-20.5296	0.2299882	-6.917609999999998
1.862819	-20.45614	0.2307584	-6.844150000000001
1.873248	-20.29846	0.2313566	-6.686469999999998
1.883678	-20.09355	0.231743	-6.48156
1.894107	-19.85606	0.2324951	-6.244069999999999
1.904537	-19.60629	0.2315367	-5.994300000000001
1.914966	-19.36049	0.2280811	-5.748499999999998
1.925396	-19.1343	0.2313206	-5.522309999999999
1.935825	-18.91685	0.2445727	-5.30486
1.946255	-18.72397	0.2522807	-5.111980000000001
1.956684	-18.52666	0.2501945	-4.914669999999999
1.967114	-18.33451	0.246419	-4.722520000000001
1.977543	-18.14527	0.2435866	-4.5332799999999995
1.987973	-17.94703	0.2410275	-4.335040000000001
1.998402	-17.71636	0.2419768	-4.104370000000001
2.008832	-17.43254	0.2449221	-3.820549999999999
2.019261	-17.10569	0.2466279	-3.4936999999999987
2.029691	-16.74849	0.244742	-3.1365
2.04012	-16.37327	0.2436661	-2.761280000000001
2.05055	-15.97801	0.2432143	-2.366019999999999
2.060979	-15.56782	0.2433584	-1.9558299999999988
2.071408	-15.12355	0.2430237	-1.5115599999999993
2.081838	-14.6417	0.242139	-1.0297099999999997
2.092267	-14.13824	0.2424548	-0.5262499999999992
2.102697	-13.66883	0.2504541	-0.056839999999999336
2.113126	-13.28999	0.2767985	0.32200000000000095
2.123556	-12.99788	0.3172986	0.6141100000000002
2.133985	-12.77702	0.3375879	0.8349700000000002
2.144415	-12.59211	0.3352906	1.0198800000000006
2.154844	-12.42346	0.3248144	1.18853
2.165274	-12.27846	0.3191419	1.3335299999999997
2.175703	-12.17035	0.3170548	1.4416400000000014
2.186133	-12.11904	0.3170939	1.4929500000000004
2.196562	-12.10192	0.317527	1.5100700000000007
2.206992	-12.1116	0.3179908	1.5003900000000012
2.217421	-12.12978	0.3165477	1.4822100000000002
2.227851	-12.15267	0.3139458	1.45932
2.23828	-12.1777	0.3114574	1.4342900000000007
2.24871	-12.19419	0.3111603	1.4177999999999997
2.259139	-12.20676	0.3118702	1.4052300000000013
2.269568	-12.23345	0.3118075	1.378540000000001
2.279998	-12.26895	0.3111888	1.3430400000000002
2.290427	-12.31202	0.3110739	1.29997
2.300857	-12.37187	0.3112	1.240120000000001
2.311286	-12.44394	0.3113459	1.168050000000001
2.321716	-12.52421	0.311169	1.0877800000000004
2.332145	-12.6096	0.3103501	1.0023900000000001
2.342575	-12.70125	0.3099146	0.9107400000000005
2.353004	-12.7681	0.3117623	0.84389
2.363434	-12.80878	0.3165754	0.80321
2.373863	-12.85667	0.3192066	0.7553200000000011
2.384293	-12.912	0.3195201	0.6999899999999997
2.394722	-12.97567	0.3194005	0.6363200000000013
2.405152	-13.03451	0.3189583	0.5774800000000013
2.415581	-13.09765	0.3183318	0.5143400000000007
2.426011	-13.15476	0.3178971	0.4572300000000009
2.43644	-13.21882	0.3179728	0.39317000000000135
2.44687	-13.28055	0.3177646	0.3314400000000006
2.457299	-13.34951	0.3189933	0.26248000000000005
2.467728	-13.4169	0.3203515	0.19509000000000043
2.478158	-13.4755	0.323767	0.13649000000000022
2.488587	-13.53997	0.3264179	0.0720200000000002
2.499017	-13.59378	0.3270967	0.018209999999999837
2.509446	-13.63371	0.3248118	-0.021720000000000184
2.519876	-13.66161	0.3254122	-0.04961999999999911
2.530305	-13.6734	0.3268861	-0.06141000000000041
2.540735	-13.66809	0.3254522	-0.05609999999999893
2.551164	-13.65688	0.3231058	-0.044889999999998764
2.561594	-13.64758	0.3193879	-0.03558999999999912
2.572023	-13.64599	0.3182177	-0.03399999999999892
2.582453	-13.64364	0.3182051	-0.03164999999999907
2.592882	-13.6411	0.3186211	-0.029109999999999303
2.603312	-13.64268	0.3188831	-0.030689999999999884
2.613741	-13.63913	0.3189283	-0.027139999999999276
2.624171	-13.63246	0.3187038	-0.020469999999999544
2.6346	-13.60466	0.3186093	0.007329999999999615
2.64503	-13.57263	0.3193244	0.039360000000000284
2.655459	-13.54171	0.319699	0.07028000000000034
2.665888	-13.52764	0.3193415	0.08435000000000059
2.676318	-13.50864	0.3183327	0.10335000000000072
2.686747	-13.49651	0.3185925	0.1154799999999998
2.697177	-13.47477	0.3187549	0.137220000000001
2.707606	-13.45103	0.3186303	0.1609600000000011
2.718036	-13.44238	0.3187532	0.16961000000000048
2.728465	-13.432	0.3187388	0.1799900000000001
2.738895	-13.4336	0.3187333	0.17839000000000027
2.749324	-13.43643	0.3187054	0.17556000000000083
2.759754	-13.43176	0.3188108	0.1802299999999999
2.770183	-13.44001	0.318802	0.17198000000000135
2.780613	-13.464	0.3189366	0.14799000000000007
2.791042	-13.48048	0.3189906	0.13151000000000046
2.801472	-13.47968	0.3190712	0.13231000000000037
2.811901	-13.47583	0.3189874	0.13616000000000028
2.822331	-13.46247	0.319123	0.14952000000000076
2.83276	-13.4514	0.3188173	0.1605900000000009
2.84319	-13.43919	0.3184907	0.1728000000000005
2.853619	-13.43071	0.3185931	0.181280000000001
2.864049	-13.43474	0.3187117	0.1772500000000008
2.874478	-13.43024	0.3188228	0.18175000000000097
2.884907	-13.43395	0.3196109	0.1780400000000011
2.895337	-13.44376	0.3200509	0.1682300000000012
2.905766	-13.44861	0.3199732	0.16338000000000008
2.916196	-13.46124	0.3198308	0.15075000000000038
2.926625	-13.47712	0.3199048	0.13487000000000116
2.937055	-13.48976	0.320134	0.12223000000000006
2.947484	-13.49876	0.3196957	0.11322999999999972
2.957914	-13.4952	0.3192722	0.11678999999999995
2.968343	-13.48996	0.3188417	0.12203000000000053
2.978773	-13.48465	0.3190918	0.12734000000000023
2.989202	-13.48051	0.3194148	0.13147999999999982
2.999632	-13.47388	0.3202617	0.13811000000000107
3.010061	-13.47489	0.3197869	0.13710000000000022
3.020491	-13.48313	0.3194288	0.1288600000000013
3.03092	-13.49167	0.3193428	0.12032000000000131
3.04135	-13.50208	0.3196755	0.10991000000000106
3.051779	-13.51066	0.320071	0.10133000000000081
3.062209	-13.52346	0.3204977	0.08853000000000044
3.072638	-13.53962	0.3216287	0.07237000000000116
3.083067	-13.54187	0.3225886	0.07012000000000107
3.093497	-13.54415	0.3218707	0.06784000000000034
3.103926	-13.54669	0.321604	0.06530000000000058
3.114356	-13.54647	0.3216194	0.06552000000000113
3.124785	-13.54859	0.3216572	0.06339999999999968
3.135215	-13.54857	0.3215355	0.0634200000000007
3.145644	-13.54385	0.32176	0.06813999999999965
3.156074	-13.53777	0.3217984	0.0742200000000004
3.166503	-13.53855	0.3217367	0.07343999999999973
3.176933	-13.5478	0.3216991	0.06418999999999997
3.187362	-13.56025	0.3216385	0.05174000000000056
3.197792	-13.57321	0.3218283	0.038780000000000925
3.208221	-13.58173	0.3215896	0.030260000000000176
3.218651	-13.59212	0.3211738	0.019870000000000942
3.22908	-13.60401	0.3208356	0.007979999999999876
3.23951	-13.61423	0.3214835	-0.0022399999999986875
3.249939	-13.61992	0.3231324	-0.007929999999999993
3.260369	-13.60698	0.325727	0.005010000000000403
3.270798	-13.60333	0.3281406	0.008660000000000778
3.281227	-13.59155	0.3274863	0.02044000000000068
3.291657	-13.58931	0.3270038	0.022680000000001144
3.302086	-13.58402	0.3259555	0.02796999999999983
3.312516	-13.58386	0.3255384	0.028130000000000877
3.322945	-13.58784	0.3255985	0.02415000000000056
3.333375	-13.60165	0.3252706	0.010340000000001126
3.343804	-13.60088	0.3256791	0.011110000000000397
3.354234	-13.60079	0.3267989	0.011200000000000543
3.364663	-13.5964	0.327569	0.015590000000001325
3.375093	-13.58603	0.3278737	0.025960000000001315
3.385522	-13.58609	0.3273932	0.025900000000000034
3.395952	-13.57576	0.3272795	0.03622999999999976
3.406381	-13.56927	0.3272722	0.04272000000000098
3.416811	-13.5666	0.3272709	0.04539000000000115
3.42724	-13.56339	0.3272615	0.04860000000000042
3.43767	-13.56345	0.3274187	0.048540000000000916
3.448099	-13.58574	0.3277836	0.026250000000000995
3.458529	-13.59332	0.3275226	0.018670000000000186
3.468958	-13.59237	0.3265021	0.01961999999999975
3.479388	-13.59698	0.3261572	0.01501000000000019
3.489817	-13.59504	0.3261281	0.016950000000001353
3.500246	-13.60092	0.3261598	0.011070000000000135
3.510676	-13.6049	0.3261784	0.007089999999999819
3.521105	-13.61145	0.3261845	0.0005400000000008731
3.531535	-13.61008	0.3261885	0.0019100000000005224
3.541964	-13.61448	0.3261879	-0.002489999999999881
3.552394	-13.61854	0.3261878	-0.0065499999999989456
3.562823	-13.61574	0.3261877	-0.003750000000000142
3.573253	-13.61585	0.3261877	-0.0038599999999995305
3.583682	-13.60001	0.3261877	0.011980000000001212
3.594112	-13.59525	0.3261877	0.01674000000000042
3.604541	-13.57216	0.3261877	0.039830000000000254
3.614971	-13.50372	0.3261877	0.10827000000000098
3.6254	-13.534	0.3261877	0.07798999999999978
3.63583	-13.45555	0.3261877	0.1564399999999999
3.646259	-14.00908	0.3261877	-0.3970900000000004
