# Supplementary material for: Molecular Scale Hydrophobicity and Adsorption Thermodynamics on Hydrophobic-Charged Surfaces
Source: ACS Nano. 2026 Feb 16;20(8):6970–82. doi: 10.1021/acsnano.5c18643 (PMC12961923; doi:10.1021/acsnano.5c18643)
Supplement: Supplementary file 2 [file nn5c18643_si_002.zip › supplementary-files/pmf/all-2ns-equilibration/hydrophobin/simulation-1/nh3s1_100ns/pmf-hb.csv]

com_nm	pmf_kcal_per_mol	error	shifted_pmf_kcal_per_mol	com_nm_5	std	hb_polar_strand
1.50963	0.0	0.0	25.49706	3.538988	0.028627	1.8784166666666668
1.531263	-3.755304	1.135701e-05	21.741756000000002	3.4358800000000005	0.028533	1.8788333333333331
1.552896	-6.999759	0.0001549906	18.497301	3.318475	0.028498000000000002	1.9260833333333336
1.574529	-9.859789	0.001956585	15.637271000000002	3.1980869999999997	0.028824000000000002	1.915166666666667
1.596162	-12.43424	0.02115135	13.06282	3.111846	0.028168000000000002	1.8591666666666664
1.617795	-14.60974	0.06790963	10.88732	3.0095520000000002	0.02808	1.8889166666666664
1.639428	-17.03081	0.3096755	8.466250000000002	2.951907	0.028413	1.8918333333333333
1.661061	-20.16458	0.3533739	5.33248	2.832306	0.028433999999999997	1.8320833333333333
1.682694	-22.69657	0.4187107	2.80049	2.7145669999999997	0.028110000000000003	1.9011666666666664
1.704327	-24.41944	0.4953847	1.0776199999999996	2.622019	0.028895999999999998	1.8810833333333328
1.72596	-25.44631	0.5475326	0.05075000000000074	2.509648	0.027514	1.8903333333333332
1.747592	-26.2915	0.6279064	-0.794439999999998	2.428458	0.027795999999999998	1.9165833333333333
1.769225	-27.22708	0.7025579	-1.7300199999999997	2.372578	0.028918	1.9236666666666664
1.790858	-28.01464	0.7469985	-2.517579999999999	2.2374959999999997	0.027056999999999998	1.9456666666666669
1.812491	-28.81615	0.7904094	-3.319089999999999	2.089438	0.029223000000000002	1.9765833333333336
1.834124	-29.32936	0.791769	-3.8323	2.0032669999999997	0.027512	1.9405
1.855757	-29.29072	0.8404177	-3.793659999999999	1.881218	0.029693999999999998	1.9609999999999999
1.87739	-28.7354	0.8713286	-3.2383399999999973	1.8341009999999998	0.018871000000000002	1.8518333333333332
1.899023	-28.10886	0.8720298	-2.611799999999999	1.7470279999999998	0.029273	1.6469166666666666
1.920656	-27.70013	0.8583947	-2.2030700000000003	1.711538	0.022678	1.5333333333333334
1.942289	-27.41398	0.8300795	-1.9169199999999975	1.6744569999999999	0.016531999999999998	1.7035
1.963922	-26.93321	0.8264477	-1.4361499999999978	1.584661	0.019582	1.7976666666666663
1.985555	-26.32981	0.8313906	-0.8327499999999972
2.007188	-25.68792	0.8290354	-0.19085999999999714
2.028821	-25.03502	0.8312549	0.4620400000000018
2.050454	-24.45253	0.8396265	1.0445300000000017
2.072086	-23.88498	0.8407357	1.6120800000000024
2.093719	-23.28335	0.8389379	2.2137100000000025
2.115352	-22.70196	0.8393693	2.7951000000000015
2.136985	-22.12106	0.843283	3.3760000000000012
2.158618	-21.77959	0.8368849	3.7174700000000023
2.180251	-22.00247	0.8465049	3.4945900000000023
2.201884	-22.34811	0.8428208	3.148950000000003
2.223517	-22.66944	0.8424673	2.8276199999999996
2.24515	-22.98538	0.8425497	2.511680000000002
2.266783	-23.26523	0.8426109	2.231830000000002
2.288416	-23.49333	0.8431734	2.003730000000001
2.310049	-23.62556	0.8458832	1.871500000000001
2.331682	-23.74867	0.8465435	1.7483900000000006
2.353315	-23.86691	0.8457852	1.6301500000000004
2.374947	-24.00353	0.8456987	1.4935299999999998
2.39658	-24.17709	0.8461351	1.3199700000000014
2.418213	-24.34639	0.8468516	1.1506700000000016
2.439846	-24.49272	0.8468066	1.0043400000000027
2.461479	-24.61592	0.8460081	0.881140000000002
2.483112	-24.75231	0.8469272	0.7447499999999998
2.504745	-24.90773	0.8465252	0.5893300000000004
2.526378	-25.05254	0.8468283	0.4445200000000007
2.548011	-25.17965	0.8470335	0.3174100000000024
2.569644	-25.21987	0.8426947	0.27719000000000094
2.591277	-25.16386	0.8404883	0.3332000000000015
2.61291	-25.10492	0.8398056	0.39214000000000127
2.634543	-25.08391	0.8391204	0.4131500000000017
2.656176	-25.10219	0.8382215	0.39487000000000094
2.677809	-25.13487	0.838267	0.3621900000000018
2.699441	-25.119	0.8383006	0.3780600000000014
2.721074	-25.09367	0.8379805	0.4033900000000017
2.742707	-25.07269	0.8384103	0.4243699999999997
2.76434	-25.06689	0.8370307	0.4301700000000004
2.785973	-25.09145	0.8379513	0.4056100000000029
2.807606	-25.09338	0.8379695	0.40368000000000137
2.829239	-25.11825	0.837896	0.3788100000000014
2.850872	-25.13955	0.8379308	0.3575100000000013
2.872505	-25.16677	0.8380765	0.3302900000000015
2.894138	-25.17104	0.8375832	0.32601999999999975
2.915771	-25.15097	0.8355158	0.34609000000000023
2.937404	-25.13777	0.8360884	0.35929000000000144
2.959037	-25.14959	0.8367752	0.3474700000000013
2.98067	-25.15058	0.8368905	0.3464799999999997
3.002303	-25.14563	0.8367236	0.3514300000000006
3.023935	-25.12749	0.8365036	0.3695699999999995
3.045568	-25.10604	0.8364372	0.39102000000000103
3.067201	-25.09907	0.8364467	0.39799000000000007
3.088834	-25.11448	0.8363224	0.3825800000000008
3.110467	-25.13784	0.8362114	0.35922000000000054
3.1321	-25.17847	0.8356604	0.3185900000000004
3.153733	-25.20119	0.8371806	0.29587000000000074
3.175366	-25.17261	0.8381368	0.32445000000000235
3.196999	-25.14885	0.8382604	0.3482100000000017
3.218632	-25.14844	0.8377118	0.3486200000000004
3.240265	-25.18954	0.838729	0.30752000000000024
3.261898	-25.23564	0.8359787	0.2614200000000011
3.283531	-25.21645	0.8362782	0.2806100000000029
3.305164	-25.20072	0.8362556	0.2963400000000007
3.326797	-25.19601	0.8362778	0.30105000000000004
3.348429	-25.21383	0.8363904	0.28322999999999965
3.370062	-25.21676	0.8361116	0.28030000000000044
3.391695	-25.20344	0.8371341	0.29362000000000066
3.413328	-25.20882	0.8386216	0.28824000000000183
3.434961	-25.19759	0.8384373	0.29946999999999946
3.456594	-25.19252	0.8388713	0.3045400000000029
3.478227	-25.19205	0.8368096	0.3050100000000029
3.49986	-25.19776	0.8363414	0.29930000000000234
3.521493	-25.20047	0.8372417	0.2965900000000019
3.543126	-25.22146	0.8368061	0.27560000000000073
3.564759	-25.24244	0.8370269	0.25462000000000273
3.586392	-25.24735	0.8373047	0.24971000000000032
3.608025	-25.24191	0.8382151	0.25515000000000043
3.629658	-25.25602	0.8393697	0.2410400000000017
3.65129	-25.28127	0.8383619	0.21579000000000192
3.672923	-25.29535	0.8358881	0.20171000000000205
3.694556	-25.33335	0.8342743	0.1637100000000018
3.716189	-25.32538	0.8346961	0.17168000000000205
3.737822	-25.31274	0.8344999	0.1843199999999996
3.759455	-25.29549	0.8344409	0.20157000000000025
3.781088	-25.28003	0.8354398	0.21703000000000117
3.802721	-25.27131	0.8357581	0.22575000000000145
3.824354	-25.2747	0.8354676	0.2223600000000019
3.845987	-25.28987	0.8347692	0.20719000000000065
3.86762	-25.29746	0.8356052	0.19960000000000022
3.889253	-25.2903	0.8362349	0.20676000000000272
3.910886	-25.28305	0.8359948	0.2140100000000018
3.932519	-25.30278	0.8363014	0.19428000000000267
3.954152	-25.34398	0.8347847	0.15308000000000277
3.975784	-25.36985	0.8339224	0.1272100000000016
3.997417	-25.38699	0.8328536	0.11007000000000033
4.01905	-25.39755	0.8328055	0.09951000000000221
4.040683	-25.40872	0.8338941	0.0883400000000023
4.062316	-25.41806	0.8346523	0.07900000000000063
4.083949	-25.41896	0.8348671	0.07810000000000272
4.105582	-25.43348	0.83564	0.06358000000000175
4.127215	-25.45907	0.8345846	0.037990000000000634
4.148848	-25.49158	0.8356591	0.00548000000000215
4.170481	-25.50002	0.8371911	-0.0029599999999980753
4.192114	-25.48983	0.8369255	0.007229999999999848
4.213747	-25.48574	0.8367921	0.011320000000001329
4.23538	-25.49369	0.8367545	0.003370000000000317
4.257013	-25.5367	0.8368725	-0.039639999999998565
4.278646	-25.56541	0.8366624	-0.0683499999999988
4.300278	-25.5681	0.8365681	-0.07103999999999999
4.321911	-25.55737	0.8366682	-0.06030999999999764
4.343544	-25.55738	0.8365111	-0.060319999999997265
4.365177	-25.5562	0.836436	-0.059139999999999304
4.38681	-25.54742	0.837844	-0.05035999999999774
4.408443	-25.53959	0.838881	-0.04252999999999929
4.430076	-25.54958	0.8386386	-0.05251999999999768
4.451709	-25.5603	0.8379872	-0.06324000000000041
4.473342	-25.53956	0.8384678	-0.042500000000000426
4.494975	-25.50187	0.8377365	-0.004809999999999093
4.516608	-25.47957	0.8377513	0.017490000000002226
4.538241	-25.47106	0.8377931	0.0259999999999998
4.559874	-25.48262	0.837696	0.014440000000000452
4.581507	-25.49327	0.838669	0.0037900000000021805
4.60314	-25.49593	0.8380192	0.0011299999999998533
4.624772	-25.49502	0.8371831	0.00204000000000093
4.646405	-25.50225	0.8368263	-0.005189999999998918
4.668038	-25.52322	0.8372043	-0.026159999999997297
4.689671	-25.53735	0.8365356	-0.04028999999999883
4.711304	-25.53815	0.836469	-0.041090000000000515
4.732937	-25.54273	0.8355972	-0.04566999999999766
4.75457	-25.5535	0.835373	-0.05643999999999849
4.776203	-25.55253	0.8375847	-0.055469999999999686
4.797836	-25.52983	0.8395866	-0.0327699999999993
4.819469	-25.52713	0.8392776	-0.030069999999998487
4.841102	-25.55854	0.8400858	-0.061479999999999535
4.862735	-25.57648	0.8351404	-0.07941999999999894
4.884368	-25.54747	0.8360857	-0.0504099999999994
4.906001	-25.52084	0.8358358	-0.02377999999999858
4.927633	-25.49871	0.8366098	-0.001649999999997931
4.949266	-25.48695	0.8362787	0.010110000000000952
4.970899	-25.50299	0.8352255	-0.005929999999999325
4.992532	-25.4795	0.8360315	0.017559999999999576
5.014165	-25.46268	0.8358868	0.0343800000000023
5.035798	-25.46929	0.8357466	0.027770000000000294
5.057431	-25.46971	0.8356621	0.027350000000001984
5.079064	-25.46002	0.8368647	0.03704000000000107
5.100697	-25.44663	0.8379964	0.050430000000002195
5.12233	-25.43786	0.8374178	0.059200000000000585
5.143963	-25.45149	0.837123	0.04557000000000144
5.165596	-25.47329	0.8372106	0.02377000000000251
5.187229	-25.47673	0.8370133	0.02033000000000129
5.208862	-25.45037	0.8371584	0.046690000000001675
5.230495	-25.43092	0.8373584	0.06614000000000075
5.252127	-25.42786	0.8369346	0.06920000000000215
5.27376	-25.43154	0.8367837	0.06552000000000291
5.295393	-25.44104	0.8368611	0.05602000000000018
5.317026	-25.44544	0.8366662	0.05161999999999978
5.338659	-25.43779	0.8365504	0.05927000000000149
5.360292	-25.41251	0.8363704	0.08455000000000013
5.381925	-25.39416	0.8357402	0.10290000000000177
5.403558	-25.37404	0.8345755	0.12302000000000035
5.425191	-25.37341	0.83498	0.12365000000000137
5.446824	-25.40128	0.8351882	0.09578000000000131
5.468457	-25.42455	0.8355673	0.07251000000000118
5.49009	-25.41618	0.8357449	0.08088000000000051
5.511723	-25.40381	0.8356032	0.09325000000000117
5.533356	-25.4013	0.8355602	0.09576000000000207
5.554989	-25.41883	0.8356103	0.07823000000000135
5.576621	-25.44993	0.8375442	0.04713000000000278
5.598254	-25.47311	0.8378394	0.023950000000002802
5.619887	-25.48797	0.8376981	0.009090000000000487
5.64152	-25.49439	0.8379094	0.0026700000000019486
5.663153	-25.49101	0.8371492	0.006050000000001887
5.684786	-25.4632	0.8363161	0.03386000000000067
5.706419	-25.45048	0.8361491	0.046580000000002286
5.728052	-25.46931	0.8366261	0.02775000000000105
5.749685	-25.49582	0.8357796	0.0012400000000027944
5.771318	-25.53355	0.8355302	-0.03649000000000058
5.792951	-25.56708	0.8365181	-0.07001999999999953
5.814584	-25.51779	0.83645	-0.02073000000000036
