# Supplementary material for: Molecular Scale Hydrophobicity and Adsorption Thermodynamics on Hydrophobic-Charged Surfaces
Source: ACS Nano. 2026 Feb 16;20(8):6970–82. doi: 10.1021/acsnano.5c18643 (PMC12961923; doi:10.1021/acsnano.5c18643)
Supplement: Supplementary file 2 [file nn5c18643_si_002.zip › supplementary-files/pmf/all-2ns-equilibration/hydrophobin/simulation-1/nh3s2_100ns/pmf-hb.csv]

com_nm	pmf_kcal_per_mol	error	shifted_pmf_kcal_per_mol	com_nm_5	std	hb_polar_strand
1.4888	0.0	0.0	36.58728	4.569178	0.028151999999999996	1.9565833333333331
1.504851	-3.778826	7.513172e-07	32.808454	4.458098000000001	0.027912	2.0130833333333333
1.520901	-6.944849	7.655458e-06	29.642431000000002	4.389161	0.028672000000000003	1.9514166666666668
1.536951	-9.744083	7.208164e-05	26.843197	4.258676	0.028839	1.9735833333333332
1.553001	-12.29062	0.0006713284	24.29666	4.181417	0.028574000000000002	1.9824166666666665
1.569051	-14.64894	0.00590096	21.93834	4.075571	0.028736	1.9725
1.585101	-16.77442	0.03700986	19.81286	3.9371940000000003	0.029099	1.9769999999999999
1.601151	-18.67867	0.03483519	17.90861	3.878876	0.028638	2.0140833333333337
1.617201	-20.87391	0.1939523	15.713370000000001	3.752686	0.02876	1.9818333333333331
1.633251	-23.06727	0.2612421	13.52001	3.6556610000000003	0.028772000000000002	1.9510833333333333
1.649301	-24.91334	0.3877811	11.673939999999998	3.600798	0.028316	1.9486666666666668
1.665351	-26.43802	0.5410166	10.149259999999998	3.454966	0.028386	1.9570833333333333
1.681401	-27.67331	0.6902912	8.913969999999999	3.3548519999999997	0.028506999999999998	1.9234166666666668
1.697451	-28.75634	0.728558	7.830939999999998	3.23806	0.028613	1.959
1.713501	-30.0607	0.6241825	6.526579999999999	3.1666279999999998	0.02883	1.95225
1.729551	-31.17863	0.6199124	5.4086500000000015	3.077004	0.02833	1.962
1.745601	-31.97121	0.6366687	4.616070000000001	2.956187	0.028818	1.9296666666666664
1.761651	-32.6189	0.651743	3.9683800000000033	2.852186	0.028057	1.9545
1.777701	-33.23082	0.6753568	3.3564599999999984	2.756933	0.028825999999999997	1.9515
1.793751	-33.82789	0.6876437	2.7593900000000033	2.639438	0.028945	1.97625
1.809801	-34.34708	0.6786603	2.2402000000000015	2.577257	0.0275	1.9615833333333332
1.825851	-34.80717	0.6786486	1.7801100000000005	2.4906200000000003	0.028475999999999998	1.9665
1.841901	-35.25996	0.695773	1.3273200000000003	2.365652	0.030261	1.9291666666666667
1.857951	-35.64674	0.7341393	0.9405399999999986	2.2564290000000002	0.025787	1.9789166666666664
1.874001	-35.99226	0.7553172	0.5950199999999981	2.163737	0.03162	1.979
1.890051	-36.34511	0.7457109	0.24217000000000155	2.0607759999999997	0.030636	1.940583333333333
1.906101	-36.66513	0.7316682	-0.07784999999999798	1.9687279999999998	0.022014	1.9201666666666664
1.922151	-36.9602	0.761683	-0.3729200000000006	1.8679580000000002	0.02798	1.8259999999999998
1.938201	-37.25524	0.795801	-0.6679600000000008	1.798243	0.024809	1.8761666666666663
1.954252	-37.4938	0.7983021	-0.9065200000000004	1.74938	0.02027	1.8710833333333332
1.970302	-37.6031	0.7931492	-1.015819999999998	1.653102	0.020454	1.7410833333333335
1.986352	-37.59087	0.7936218	-1.0035900000000026	1.6511939999999998	0.018574	1.8134166666666665
2.002402	-37.44225	0.80053	-0.8549700000000016	1.568117	0.019129	2.1135
2.018452	-37.1847	0.8026036	-0.5974199999999996
2.034502	-36.99205	0.798793	-0.4047699999999992
2.050552	-36.98769	0.7995702	-0.4004100000000008
2.066602	-37.07483	0.7994507	-0.4875499999999988
2.082652	-37.13982	0.7990315	-0.5525400000000005
2.098702	-37.13639	0.8002499	-0.5491099999999989
2.114752	-37.015	0.8015774	-0.42772000000000077
2.130802	-36.83554	0.8010562	-0.24826000000000192
2.146852	-36.62784	0.8016079	-0.04055999999999926
2.162902	-36.42101	0.8025234	0.16626999999999725
2.178952	-36.28926	0.8014724	0.29802000000000106
2.195002	-36.24316	0.8004073	0.34411999999999665
2.211052	-36.27415	0.7999669	0.313130000000001
2.227102	-36.30265	0.8005835	0.28462999999999994
2.243152	-36.26887	0.8009811	0.3184100000000001
2.259202	-36.17927	0.8001711	0.4080099999999973
2.275252	-36.03213	0.7992708	0.5551499999999976
2.291302	-35.86024	0.7995536	0.7270400000000024
2.307352	-35.71395	0.8068649	0.8733300000000028
2.323402	-35.63339	0.8156143	0.9538900000000012
2.339452	-35.62008	0.8172935	0.9671999999999983
2.355502	-35.66382	0.8148884	0.9234599999999986
2.371552	-35.74912	0.8138304	0.838160000000002
2.387602	-35.84632	0.8138146	0.7409600000000012
2.403652	-35.93702	0.8129999	0.650260000000003
2.419703	-36.03579	0.8152407	0.5514900000000011
2.435753	-36.11035	0.8165991	0.47693000000000296
2.451803	-36.1451	0.8164877	0.44218000000000046
2.467853	-36.18606	0.8163347	0.40122000000000213
2.483903	-36.22846	0.8162612	0.35882000000000147
2.499953	-36.28511	0.8163364	0.3021699999999967
2.516003	-36.33604	0.8162428	0.2512400000000028
2.532053	-36.37714	0.8161345	0.21014000000000266
2.548103	-36.41438	0.8169559	0.1728999999999985
2.564153	-36.42726	0.8173356	0.16002000000000294
2.580203	-36.42164	0.8167393	0.16564000000000334
2.596253	-36.40037	0.816769	0.18690999999999747
2.612303	-36.3802	0.8168748	0.2070799999999977
2.628353	-36.3636	0.8170512	0.22368000000000166
2.644403	-36.36859	0.8178548	0.21869000000000227
2.660453	-36.38568	0.8190073	0.2015999999999991
2.676503	-36.41425	0.8186507	0.17302999999999713
2.692553	-36.45008	0.8178214	0.1372
2.708603	-36.46625	0.8176588	0.12102999999999753
2.724653	-36.44771	0.8179503	0.13956999999999908
2.740703	-36.42068	0.8177752	0.16660000000000252
2.756753	-36.40496	0.817768	0.18231999999999715
2.772803	-36.39646	0.817764	0.1908200000000022
2.788853	-36.41666	0.8177978	0.17061999999999955
2.804903	-36.44348	0.8176002	0.14379999999999882
2.820953	-36.43633	0.8182079	0.1509500000000017
2.837003	-36.42473	0.8180366	0.16255000000000308
2.853053	-36.41967	0.8179591	0.16760999999999626
2.869104	-36.4019	0.8182078	0.1853800000000021
2.885154	-36.37218	0.8178364	0.21509999999999962
2.901204	-36.34962	0.8177247	0.2376599999999982
2.917254	-36.32181	0.8176888	0.26547000000000054
2.933304	-36.31651	0.8176601	0.27076999999999884
2.949354	-36.31235	0.8175018	0.2749299999999977
2.965404	-36.31304	0.8175861	0.27423999999999893
2.981454	-36.32044	0.8176176	0.26684000000000196
2.997504	-36.33453	0.8174107	0.2527499999999989
3.013554	-36.35517	0.8176573	0.2321099999999987
3.029604	-36.38117	0.817381	0.20611000000000246
3.045654	-36.38218	0.8171786	0.20510000000000161
3.061704	-36.38749	0.8175217	0.19979000000000013
3.077754	-36.40499	0.8175427	0.18229000000000184
3.093804	-36.42457	0.8175842	0.16270999999999702
3.109854	-36.42188	0.818723	0.16539999999999822
3.125904	-36.42859	0.8197482	0.15869
3.141954	-36.41733	0.8210916	0.16995000000000005
3.158004	-36.41478	0.820272	0.17249999999999943
3.174054	-36.4166	0.818694	0.17067999999999728
3.190104	-36.4164	0.8179254	0.1708799999999968
3.206154	-36.41818	0.8175779	0.16910000000000025
3.222204	-36.42968	0.8181567	0.15760000000000218
3.238254	-36.44081	0.8184549	0.14647000000000077
3.254304	-36.4473	0.8179326	0.13998000000000133
3.270354	-36.45983	0.8182516	0.12745000000000317
3.286404	-36.47062	0.8183585	0.1166600000000031
3.302454	-36.46163	0.8180185	0.12565000000000026
3.318504	-36.45801	0.8180205	0.12926999999999822
3.334555	-36.45229	0.8177967	0.13499000000000194
3.350605	-36.44122	0.8178854	0.14605999999999852
3.366655	-36.42925	0.8179559	0.15802999999999656
3.382705	-36.4343	0.8178841	0.15297999999999945
3.398755	-36.44025	0.8176233	0.14703000000000088
3.414805	-36.43738	0.8175273	0.14990000000000236
3.430855	-36.44659	0.8181402	0.14068999999999932
3.446905	-36.44976	0.8190064	0.13752000000000209
3.462955	-36.45283	0.8180768	0.13445000000000107
3.479005	-36.45756	0.817912	0.12971999999999895
3.495055	-36.46087	0.8180466	0.1264099999999999
3.511105	-36.45414	0.8178547	0.13313999999999737
3.527155	-36.48743	0.8177179	0.09984999999999644
3.543205	-36.50732	0.8196817	0.07995999999999981
3.559255	-36.52119	0.8207401	0.06609000000000265
3.575305	-36.50972	0.8200865	0.0775599999999983
3.591355	-36.49909	0.8202329	0.08818999999999733
3.607405	-36.48247	0.819834	0.10481000000000051
3.623455	-36.466	0.8196714	0.12127999999999872
3.639505	-36.44919	0.8197384	0.13808999999999827
3.655555	-36.44777	0.8197831	0.13951000000000136
3.671605	-36.44554	0.8196879	0.14173999999999864
3.687655	-36.4464	0.8195498	0.14088000000000278
3.703705	-36.46656	0.8192566	0.1207199999999986
3.719755	-36.47209	0.8205447	0.11518999999999835
3.735805	-36.45326	0.8202239	0.13401999999999958
3.751855	-36.42983	0.8197972	0.1574499999999972
3.767905	-36.41782	0.8198449	0.16946000000000083
3.783956	-36.42505	0.8199576	0.16223000000000098
3.800006	-36.45872	0.8203271	0.12856000000000023
3.816056	-36.47759	0.8201183	0.10969000000000051
3.832106	-36.47743	0.8186299	0.10985000000000156
3.848156	-36.47282	0.819105	0.11446000000000112
3.864206	-36.46206	0.8190375	0.12521999999999878
3.880256	-36.45652	0.8192214	0.1307600000000022
3.896306	-36.45604	0.8198079	0.13123999999999825
3.912356	-36.451	0.8199242	0.1362799999999993
3.928406	-36.44583	0.8201176	0.14144999999999897
3.944456	-36.44779	0.8199779	0.1394900000000021
3.960506	-36.46318	0.8200008	0.12409999999999854
3.976556	-36.49029	0.8200333	0.09698999999999813
3.992606	-36.51164	0.8199742	0.07563999999999993
4.008656	-36.55453	0.8192797	0.03275000000000006
4.024706	-36.5827	0.8181913	0.004579999999997142
4.040756	-36.57069	0.8167264	0.01659000000000077
4.056806	-36.54748	0.8169831	0.03979999999999961
4.072856	-36.53211	0.8168354	0.05516999999999683
4.088906	-36.5141	0.8165515	0.07318000000000069
4.104956	-36.51152	0.8168435	0.07576000000000249
4.121006	-36.5264	0.8185213	0.06087999999999738
4.137056	-36.54346	0.8193224	0.04381999999999664
4.153106	-36.53682	0.8192756	0.05046000000000106
4.169156	-36.53424	0.8186863	0.05304000000000286
4.185206	-36.53872	0.8187115	0.048560000000001935
4.201256	-36.54528	0.8190304	0.04200000000000159
4.217306	-36.53553	0.8192788	0.05174999999999841
4.233357	-36.5441	0.8191265	0.04317999999999955
4.249407	-36.54579	0.8185325	0.041490000000003135
4.265457	-36.54984	0.8183633	0.03743999999999659
4.281507	-36.57185	0.8199084	0.015430000000002053
4.297557	-36.60108	0.8180913	-0.013800000000003365
4.313607	-36.60282	0.8168525	-0.015540000000001442
4.329657	-36.60467	0.8170986	-0.017389999999998906
4.345707	-36.58919	0.8172507	-0.0019100000000022987
4.361757	-36.57749	0.8172265	0.009790000000002408
4.377807	-36.56554	0.8174179	0.021740000000001203
4.393857	-36.55457	0.8176801	0.03271000000000157
4.409907	-36.56103	0.8171354	0.026249999999997442
4.425957	-36.57567	0.8169192	0.011609999999997456
4.442007	-36.58758	0.8168778	-0.00030000000000285354
4.458057	-36.6008	0.8169457	-0.013519999999999754
4.474107	-36.58621	0.816758	0.001069999999998572
4.490157	-36.57199	0.8173219	0.015290000000000248
4.506207	-36.56062	0.8180991	0.026659999999999684
4.522257	-36.56735	0.8180104	0.019930000000002224
4.538307	-36.5816	0.8177507	0.005679999999998131
4.554357	-36.59672	0.8174283	-0.009439999999997895
4.570407	-36.60547	0.8175508	-0.018189999999997042
4.586457	-36.61987	0.8175866	-0.03258999999999901
4.602507	-36.62753	0.8175918	-0.04025000000000034
4.618557	-36.6173	0.8175915	-0.03002000000000038
4.634607	-36.59206	0.8175915	-0.004779999999996676
4.650657	-36.57122	0.8175915	0.016060000000003072
4.666707	-36.59542	0.8175915	-0.008139999999997372
4.682757	-36.46561	0.8175915	0.12167000000000172
