# Supplementary material for: Molecular Scale Hydrophobicity and Adsorption Thermodynamics on Hydrophobic-Charged Surfaces
Source: ACS Nano. 2026 Feb 16;20(8):6970–82. doi: 10.1021/acsnano.5c18643 (PMC12961923; doi:10.1021/acsnano.5c18643)
Supplement: Supplementary file 2 [file nn5c18643_si_002.zip › supplementary-files/pmf/all-2ns-equilibration/hydrophobin/simulation-1/nh3s3_100ns/pmf-hb.csv]

com_nm	pmf_kcal_per_mol	error	shifted_pmf_kcal_per_mol	com_nm_5	std	hb_polar_strand
1.412089	0.0	0.0	31.361368000000006	4.509422	0.028562999999999998	1.9488333333333332
1.428294	-3.708788	8.295344e-06	27.652580000000007	4.425065	0.028322000000000003	1.8858333333333333
1.444499	-6.771463	8.2351e-05	24.589905000000005	4.3118099999999995	0.027735000000000003	1.8675833333333336
1.460703	-9.440895	0.0007037221	21.92047300000001	4.211613	0.028558	1.9156666666666664
1.476908	-11.8176	0.004103846	19.543768000000007	4.1037870000000005	0.028513999999999998	1.9694166666666668
1.493113	-14.03289	0.009340431	17.328478000000004	4.0130669999999995	0.027918000000000002	1.9375
1.509318	-16.27327	0.01614617	15.088098000000006	3.897482	0.028444	1.892
1.525522	-18.51105	0.0101441	12.850318000000005	3.795075	0.02875	1.93475
1.541727	-20.53184	0.01268248	10.829528000000007	3.701976	0.028666000000000004	1.892
1.557932	-22.40961	0.01163337	8.951758000000005	3.6277769999999996	0.029095	1.93175
1.574137	-24.14588	0.0648186	7.215488000000008	3.525156	0.028661000000000002	1.938416666666667
1.590341	-25.67206	0.07784471	5.689308000000008	3.4336839999999995	0.028243	1.9171666666666665
1.606546	-27.39575	0.2492727	3.9656180000000063	3.321053	0.028933999999999998	1.9403333333333328
1.622751	-29.49696	0.3628005	1.8644080000000045	3.226835	0.029172000000000003	1.936416666666667
1.638956	-31.31773	0.3360087	0.04363800000000495	3.109779	0.02814	1.91175
1.65516	-32.84998	0.3350706	-1.4886119999999963	3.0208169999999996	0.028792	1.9144166666666669
1.671365	-34.25907	0.3308031	-2.8977019999999953	2.910703	0.028941	1.903333333333333
1.68757	-35.58158	0.3240945	-4.2202119999999965	2.839959	0.027556	1.9285
1.703775	-36.7666	0.3240905	-5.405231999999991	2.697879	0.027882	1.9236666666666664
1.719979	-37.78469	0.3243371	-6.423321999999992	2.640644	0.028888	1.9140000000000001
1.736184	-38.64538	0.3321364	-7.284011999999997	2.4873849999999997	0.02839	1.9373333333333331
1.752389	-39.3871	0.3351939	-8.02573199999999	2.414758	0.031048000000000003	1.9056666666666668
1.768594	-39.97843	0.3362628	-8.617061999999997	2.289029	0.032475	1.95325
1.784798	-40.4257	0.3344619	-9.064331999999993	2.176438	0.034657	1.9765
1.801003	-40.80455	0.3313676	-9.443181999999993	2.081274	0.03084	2.032583333333333
1.817208	-41.09592	0.3361602	-9.734551999999994	1.985314	0.023205	1.9994166666666664
1.833412	-41.17107	0.3414788	-9.809701999999994	1.911821	0.021811	1.9498333333333333
1.849617	-41.04902	0.3462845	-9.687651999999993	1.831018	0.020931	1.7415
1.865822	-40.93314	0.3271674	-9.571771999999996	1.764331	0.020697999999999998	1.74825
1.882027	-41.07468	0.3571303	-9.713311999999995	1.692321	0.020891999999999997	1.7335
1.898231	-41.33447	0.3831816	-9.973101999999997	1.6445619999999999	0.018831	1.45375
1.914436	-41.49164	0.3768962	-10.13027199999999	1.556283	0.021084000000000002	1.8305833333333332
1.930641	-41.48704	0.3729632	-10.125671999999994	1.486003	0.02239	1.4546666666666668
1.946846	-41.32225	0.3835585	-9.960881999999991
1.96305	-40.93768	0.3933876	-9.576311999999994
1.979255	-40.33635	0.3950734	-8.974981999999997
1.99546	-39.57961	0.3920707	-8.218241999999996
2.011665	-38.72143	0.3910535	-7.360061999999992
2.027869	-37.87755	0.3935268	-6.5161819999999935
2.044074	-37.19196	0.395468	-5.830591999999996
2.060279	-36.69904	0.3931646	-5.337671999999991
2.076484	-36.29748	0.3947664	-4.936111999999994
2.092688	-35.89735	0.3958363	-4.535981999999997
2.108893	-35.47504	0.397586	-4.113671999999994
2.125098	-35.02082	0.3998981	-3.6594519999999946
2.141303	-34.50496	0.4013011	-3.143591999999991
2.157507	-33.92786	0.4008624	-2.5664919999999967
2.173712	-33.39395	0.4000767	-2.032581999999991
2.189917	-33.04364	0.3983603	-1.6822719999999975
2.206122	-32.85663	0.3995471	-1.4952619999999968
2.222326	-32.67285	0.4086732	-1.311481999999991
2.238531	-32.40153	0.4332863	-1.0401619999999951
2.254736	-32.09486	0.4434983	-0.7334919999999912
2.270941	-31.8062	0.4382557	-0.44483199999999457
2.287145	-31.54849	0.4352244	-0.18712199999999513
2.30335	-31.3232	0.4377865	0.038168000000005975
2.319555	-31.14571	0.4419147	0.2156580000000048
2.33576	-31.02714	0.4431229	0.33422800000000663
2.351964	-30.94233	0.4405525	0.41903800000000757
2.368169	-30.86749	0.4408894	0.4938780000000058
2.384374	-30.79956	0.4423851	0.5618080000000063
2.400578	-30.75646	0.4420225	0.6049080000000053
2.416783	-30.74886	0.4426169	0.6125080000000054
2.432988	-30.78127	0.4421256	0.5800980000000067
2.449193	-30.84176	0.4417521	0.5196080000000052
2.465397	-30.90984	0.4417863	0.4515280000000068
2.481602	-30.96157	0.442153	0.39979800000000765
2.497807	-31.014	0.4422864	0.34736800000000656
2.514012	-31.05627	0.4418552	0.30509800000000453
2.530216	-31.10377	0.441636	0.2575980000000051
2.546421	-31.15058	0.4418172	0.21078800000000442
2.562626	-31.17549	0.4404202	0.18587800000000598
2.578831	-31.13078	0.439409	0.23058800000000446
2.595035	-31.08775	0.4392219	0.27361800000000613
2.61124	-31.0591	0.4385945	0.3022680000000051
2.627445	-31.05552	0.4386031	0.30584800000000456
2.64365	-31.07062	0.438614	0.2907480000000042
2.659854	-31.08943	0.4386828	0.2719380000000058
2.676059	-31.09571	0.4386466	0.2656580000000055
2.692264	-31.10532	0.4388251	0.25604800000000694
2.708469	-31.10505	0.4387362	0.2563180000000074
2.724673	-31.10085	0.4387736	0.2605180000000047
2.740878	-31.09132	0.4388576	0.2700480000000063
2.757083	-31.06864	0.4387687	0.2927280000000074
2.773288	-31.04109	0.4385311	0.3202780000000054
2.789492	-31.04807	0.439288	0.31329800000000674
2.805697	-31.08204	0.4388155	0.2793280000000067
2.821902	-31.11661	0.4381166	0.24475800000000447
2.838107	-31.13124	0.4376196	0.23012800000000766
2.854311	-31.12082	0.4377051	0.24054800000000753
2.870516	-31.09569	0.4396126	0.26567800000000474
2.886721	-31.06086	0.4399793	0.3005080000000042
2.902926	-31.03568	0.4395144	0.32568800000000664
2.91913	-31.00909	0.4395927	0.3522780000000054
2.935335	-30.99182	0.4394212	0.3695480000000053
2.95154	-31.00134	0.4395144	0.3600280000000069
2.967744	-31.01401	0.439252	0.34735800000000694
2.983949	-30.99889	0.4388921	0.3624780000000065
3.000154	-30.99022	0.4389204	0.37114800000000514
3.016359	-30.9761	0.438876	0.38526800000000705
3.032563	-30.9697	0.4389159	0.39166800000000634
3.048768	-30.97769	0.4389635	0.38367800000000685
3.064973	-30.99042	0.4386211	0.3709480000000056
3.081178	-31.00319	0.4386791	0.3581780000000059
3.097382	-31.02392	0.4393864	0.3374480000000055
3.113587	-31.04507	0.439169	0.31629800000000685
3.129792	-31.06132	0.4390972	0.3000480000000074
3.145997	-31.06543	0.4393618	0.2959380000000067
3.162201	-31.05823	0.4386595	0.3031380000000077
3.178406	-31.02801	0.4380722	0.3333580000000076
3.194611	-31.00132	0.4384037	0.36004800000000614
3.210816	-30.97718	0.4384218	0.3841880000000053
3.22702	-30.98032	0.4383831	0.38104800000000694
3.243225	-30.9996	0.4383152	0.361768000000005
3.25943	-31.02184	0.4384945	0.33952800000000494
3.275635	-31.04012	0.4386255	0.3212480000000042
3.291839	-31.02949	0.4385292	0.3318780000000068
3.308044	-31.01874	0.4383883	0.3426280000000048
3.324249	-31.00478	0.4383547	0.3565880000000057
3.340454	-31.00482	0.4384739	0.3565480000000072
3.356658	-31.0162	0.4384228	0.3451680000000046
3.372863	-31.04202	0.438142	0.3193480000000051
3.389068	-31.05165	0.4384207	0.30971800000000727
3.405273	-31.07373	0.4407809	0.2876380000000047
3.421477	-31.08169	0.4430508	0.27967800000000764
3.437682	-31.09007	0.4420425	0.27129800000000515
3.453887	-31.09418	0.4418771	0.2671880000000044
3.470092	-31.08743	0.4422194	0.2739380000000047
3.486296	-31.07981	0.4418562	0.2815580000000075
3.502501	-31.08077	0.4418716	0.2805980000000048
3.518706	-31.08354	0.4418933	0.2778280000000066
3.53491	-31.08692	0.441954	0.2744480000000067
3.551115	-31.1092	0.4421888	0.2521680000000046
3.56732	-31.1259	0.4417734	0.23546800000000445
3.583525	-31.12229	0.4403368	0.23907800000000634
3.599729	-31.08873	0.4406209	0.27263800000000415
3.615934	-31.06428	0.4408602	0.2970880000000058
3.632139	-31.05593	0.4403665	0.30543800000000587
3.648344	-31.05097	0.4402797	0.3103980000000064
3.664548	-31.05963	0.4406121	0.3017380000000074
3.680753	-31.0678	0.4415301	0.2935680000000076
3.696958	-31.0703	0.4415677	0.2910680000000063
3.713163	-31.07513	0.4412444	0.28623800000000443
3.729367	-31.08398	0.4415399	0.2773880000000055
3.745572	-31.09454	0.4413447	0.2668280000000074
3.761777	-31.09289	0.4419106	0.2684780000000053
3.777982	-31.07765	0.4420728	0.28371800000000746
3.794186	-31.07213	0.4418967	0.28923800000000455
3.810391	-31.06087	0.4418019	0.3004980000000046
3.826596	-31.06124	0.4415527	0.3001280000000044
3.842801	-31.0678	0.4416137	0.2935680000000076
3.859005	-31.07922	0.4432891	0.2821480000000065
3.87521	-31.0824	0.445131	0.2789680000000061
3.891415	-31.07176	0.4444105	0.28960800000000475
3.90762	-31.06849	0.444188	0.2928780000000053
3.923824	-31.05576	0.4440744	0.30560800000000654
3.940029	-31.05835	0.4441793	0.3030180000000051
3.956234	-31.06068	0.4445177	0.3006880000000045
3.972439	-31.08184	0.4446045	0.2795280000000062
3.988643	-31.10524	0.4444391	0.25612800000000746
4.004848	-31.11566	0.4445579	0.2457080000000076
4.021053	-31.12104	0.4445129	0.2403280000000052
4.037258	-31.12427	0.4444445	0.2370980000000067
4.053462	-31.12039	0.4451609	0.24097800000000547
4.069667	-31.11586	0.445673	0.2455080000000045
4.085872	-31.12788	0.4452476	0.2334880000000048
4.102076	-31.14414	0.4451313	0.21722800000000575
4.118281	-31.14834	0.4450399	0.21302800000000488
4.134486	-31.16587	0.4457778	0.19549800000000417
4.150691	-31.19523	0.4456044	0.16613800000000722
4.166895	-31.19916	0.4440881	0.1622080000000068
4.1831	-31.20973	0.4450319	0.1516380000000055
4.199305	-31.19516	0.4448352	0.16620800000000457
4.21551	-31.18557	0.4450911	0.17579800000000745
4.231714	-31.18492	0.4449619	0.17644800000000416
4.247919	-31.20206	0.4448518	0.15930800000000644
4.264124	-31.22478	0.4445586	0.13658800000000682
4.280329	-31.25555	0.4438542	0.1058180000000064
4.296533	-31.27131	0.443701	0.09005800000000619
4.312738	-31.29479	0.4442243	0.06657800000000691
4.328943	-31.29075	0.4441402	0.07061800000000673
4.345148	-31.27609	0.4435565	0.08527800000000596
4.361352	-31.26192	0.4419004	0.09944800000000598
4.377557	-31.25313	0.4421832	0.10823800000000716
4.393762	-31.245	0.4421592	0.11636800000000491
4.409967	-31.25879	0.4417872	0.10257800000000472
4.426171	-31.29075	0.4418027	0.07061800000000673
4.442376	-31.31257	0.4418334	0.048798000000005004
4.458581	-31.32079	0.441652	0.04057800000000711
4.474786	-31.32507	0.4414221	0.036298000000005715
4.49099	-31.3105	0.4414058	0.0508680000000048
4.507195	-31.30508	0.441134	0.05628800000000567
4.5234	-31.30572	0.4414259	0.05564800000000503
4.539605	-31.31166	0.4412043	0.04970800000000608
4.555809	-31.32523	0.4408835	0.036138000000004666
4.572014	-31.35418	0.441211	0.0071880000000064115
4.588219	-31.38997	0.4412759	-0.028601999999995797
4.604423	-31.35393	0.4412882	0.007438000000007605
4.620628	-31.18585	0.4412905	0.1755180000000074
4.636833	-31.77156	0.441291	-0.410191999999995
