# Supplementary material for: Molecular Scale Hydrophobicity and Adsorption Thermodynamics on Hydrophobic-Charged Surfaces
Source: ACS Nano. 2026 Feb 16;20(8):6970–82. doi: 10.1021/acsnano.5c18643 (PMC12961923; doi:10.1021/acsnano.5c18643)
Supplement: Supplementary file 2 [file nn5c18643_si_002.zip › supplementary-files/pmf/all-2ns-equilibration/hydrophobin/simulation-1/oh_sam_100ns/pmf-hb.csv]

com_nm	pmf_kcal_per_mol	error	shifted_pmf_kcal_per_mol	com_nm_5	std	hb_polar_strand
1.400052	0.0	0.0	24.538713	3.529728	0.028467000000000003	1.189078125
1.411381	-2.629675	0.05630151	21.909038000000002	3.419894	0.028631999999999998	1.189953125
1.422709	-4.877255	0.03733818	19.661458000000003	3.315418	0.028533999999999997	1.1881506696428568
1.434038	-6.936258	0.06067998	17.602455000000003	3.223505	0.028217000000000002	1.1939241071428568
1.445366	-8.784871	0.0844981	15.753842	3.102606	0.028085000000000002	1.1944006696428568
1.456695	-10.45253	0.08458913	14.086183000000002	3.004378	0.028729	1.194127232142857
1.468023	-11.93165	0.04766176	12.607063000000002	2.907941	0.028135000000000004	1.202046875
1.479352	-13.20238	0.06024161	11.336333000000002	2.825484	0.028799	1.186506696428571
1.490681	-14.27213	0.146682	10.266583	2.7092080000000003	0.028913	1.1872868303571429
1.502009	-15.15625	0.22949	9.382463000000001	2.608868	0.028622	1.1974330357142857
1.513338	-15.89393	0.2967433	8.644783000000002	2.495005	0.027462	1.1860167410714286
1.524666	-16.53171	0.3421474	8.007003000000001	2.44271	0.027869	1.1865189732142856
1.535995	-17.20071	0.3793456	7.3380030000000005	2.307857	0.029347	1.1969386160714284
1.547323	-18.01183	0.3937899	6.5268830000000015	2.1836580000000003	0.028152999999999997	1.190640625
1.558652	-18.7535	0.3733277	5.785213000000002	2.118605	0.028919999999999998	1.1958002232142857
1.56998	-19.31811	0.3673579	5.2206030000000005	2.002225	0.028814	1.1884955357142857
1.581309	-19.72942	0.3678717	4.809293	1.9124599999999998	0.031139	1.1882477678571428
1.592637	-20.01352	0.3675727	4.525193000000002	1.8184189999999998	0.028041000000000003	1.1838895089285717
1.603966	-20.24667	0.3686662	4.292043	1.733912	0.020003999999999997	1.1641975446428572
1.615295	-20.53783	0.3772675	4.000883000000002	1.688818	0.018619999999999998	1.1550111607142857
1.626623	-20.99752	0.3837853	3.541193	1.581849	0.023047	1.1416808035714283
1.637952	-21.58331	0.3919005	2.9554030000000004	1.499544	0.021037	1.1412723214285712
1.64928	-22.35146	0.4570455	2.187253000000002	1.4739	0.018807	1.1353470982142857
1.660609	-23.25311	0.5387448	1.2856030000000018
1.671937	-24.14436	0.5610239	0.3943530000000024
1.683266	-24.92875	0.5543791	-0.3900369999999995
1.694594	-25.58167	0.5460582	-1.0429569999999977
1.705923	-26.1358	0.5248587	-1.5970869999999984
1.717251	-26.62072	0.4993344	-2.0820069999999973
1.72858	-27.04938	0.4874265	-2.510666999999998
1.739908	-27.39778	0.4853897	-2.8590669999999996
1.751237	-27.65529	0.4869492	-3.1165769999999995
1.762566	-27.80962	0.489101	-3.2709069999999976
1.773894	-27.87254	0.4904359	-3.3338269999999994
1.785223	-27.86342	0.4912519	-3.324707
1.796551	-27.82086	0.4917464	-3.2821469999999984
1.80788	-27.76775	0.4923262	-3.229036999999998
1.819208	-27.72112	0.4939043	-3.1824069999999978
1.830537	-27.68629	0.4941298	-3.1475769999999983
1.841865	-27.6401	0.4899555	-3.101386999999999
1.853194	-27.57763	0.4863014	-3.038916999999998
1.864522	-27.48696	0.4941034	-2.9482469999999985
1.875851	-27.3684	0.511917	-2.829687
1.887179	-27.22016	0.5204131	-2.6814469999999986
1.898508	-27.07271	0.5189367	-2.5339969999999994
1.909837	-26.93215	0.5149542	-2.3934369999999987
1.921165	-26.78551	0.5140253	-2.2467969999999973
1.932494	-26.64195	0.5147225	-2.103237
1.943822	-26.52211	0.515229	-1.983397
1.955151	-26.45159	0.5162931	-1.9128769999999982
1.966479	-26.40786	0.5123682	-1.8691469999999981
1.977808	-26.36017	0.5054591	-1.8214569999999988
1.989136	-26.30323	0.5033494	-1.764516999999998
2.000465	-26.24666	0.5037754	-1.7079469999999972
2.011793	-26.19892	0.5042748	-1.6602069999999998
2.023122	-26.15319	0.5047367	-1.6144769999999973
2.034451	-26.1099	0.5048889	-1.5711869999999983
2.045779	-26.04879	0.5075571	-1.510076999999999
2.057108	-25.925	0.5135033	-1.3862869999999994
2.068436	-25.78932	0.5158369	-1.2506069999999987
2.079765	-25.65631	0.5144156	-1.117597
2.091093	-25.53814	0.5140039	-0.9994269999999972
2.102422	-25.43986	0.5132347	-0.9011469999999981
2.11375	-25.34072	0.5123729	-0.8020069999999997
2.125079	-25.23248	0.5125337	-0.6937669999999976
2.136407	-25.1209	0.5129989	-0.5821869999999976
2.147736	-25.01472	0.5133132	-0.4760069999999992
2.159064	-24.91755	0.5131876	-0.3788369999999972
2.170393	-24.80698	0.5131943	-0.26826699999999803
2.181722	-24.67774	0.5132176	-0.13902699999999868
2.19305	-24.54841	0.5128033	-0.009696999999999178
2.204379	-24.41759	0.5115613	0.12112300000000076
2.215707	-24.28826	0.510018	0.25045300000000026
2.227036	-24.15155	0.5095953	0.38716300000000103
2.238364	-24.04796	0.5113897	0.49075300000000155
2.249693	-23.97468	0.5186839	0.564033000000002
2.261021	-23.94601	0.5259882	0.5927030000000002
2.27235	-23.95649	0.5267571	0.5822230000000026
2.283678	-23.97022	0.5262114	0.5684930000000001
2.295007	-24.00144	0.5234527	0.5372730000000026
2.306335	-24.03049	0.5235336	0.508223000000001
2.317664	-24.07233	0.5237701	0.46638300000000044
2.328993	-24.11555	0.5236764	0.4231630000000024
2.340321	-24.17168	0.5235749	0.36703300000000283
2.35165	-24.20515	0.5236853	0.3335630000000016
2.362978	-24.23204	0.5240019	0.306673
2.374307	-24.23397	0.5239101	0.304743000000002
2.385635	-24.23785	0.5230566	0.30086299999999966
2.396964	-24.25641	0.5248254	0.2823030000000024
2.408292	-24.28853	0.5249002	0.2501829999999998
2.419621	-24.3076	0.5243694	0.23111300000000057
2.430949	-24.32561	0.5240742	0.21310300000000026
2.442278	-24.3474	0.5236861	0.19131300000000095
2.453607	-24.36945	0.5233656	0.16926300000000083
2.464935	-24.38795	0.5233071	0.1507630000000013
2.476264	-24.40664	0.523434	0.13207300000000188
2.487592	-24.4246	0.5235084	0.11411299999999969
2.498921	-24.44073	0.5234417	0.09798300000000282
2.510249	-24.45244	0.5231973	0.08627300000000204
2.521578	-24.46421	0.5227767	0.07450299999999999
2.532906	-24.45554	0.5233069	0.08317300000000216
2.544235	-24.43881	0.5230923	0.09990300000000119
2.555563	-24.42518	0.5226503	0.11353300000000033
2.566892	-24.4053	0.5226264	0.1334130000000009
2.57822	-24.3963	0.5228275	0.14241300000000123
2.589549	-24.38523	0.5227305	0.15348300000000137
2.600878	-24.37319	0.5226742	0.1655230000000003
2.612206	-24.37262	0.5226658	0.16609300000000005
2.623535	-24.36895	0.5228406	0.16976299999999966
2.634863	-24.36989	0.5229026	0.16882299999999972
2.646192	-24.35571	0.5231946	0.1830030000000029
2.65752	-24.34034	0.5220773	0.19837300000000013
2.668849	-24.33657	0.5213543	0.20214300000000307
2.680177	-24.35169	0.5216246	0.18702299999999994
2.691506	-24.34669	0.521707	0.1920230000000025
2.702834	-24.3447	0.521683	0.19401300000000177
2.714163	-24.35569	0.5216737	0.18302300000000216
2.725491	-24.3687	0.5216736	0.17001300000000086
2.73682	-24.38404	0.5216491	0.1546730000000025
2.748149	-24.39537	0.521643	0.14334300000000155
2.759477	-24.4087	0.5218112	0.1300130000000017
2.770806	-24.42167	0.522746	0.11704300000000245
2.782134	-24.42172	0.5231157	0.11699300000000079
2.793463	-24.42867	0.5228373	0.110043000000001
2.804791	-24.42126	0.5229676	0.11745300000000114
2.81612	-24.41044	0.5229868	0.12827300000000008
2.827448	-24.39457	0.5226892	0.1441429999999997
2.838777	-24.38774	0.5224005	0.15097300000000047
2.850105	-24.38951	0.5222125	0.14920299999999997
2.861434	-24.38966	0.5221894	0.1490530000000021
2.872763	-24.39517	0.5222	0.1435430000000011
2.884091	-24.40618	0.5222032	0.13253300000000223
2.89542	-24.42436	0.5222326	0.11435300000000126
2.906748	-24.44148	0.5221128	0.09723300000000279
2.918077	-24.4508	0.5217272	0.08791300000000035
2.929405	-24.44524	0.5211842	0.09347300000000303
2.940734	-24.43746	0.5213488	0.10125299999999982
2.952062	-24.43573	0.5224878	0.10298300000000182
2.963391	-24.43789	0.5237335	0.10082300000000188
2.974719	-24.43025	0.5237249	0.10846300000000042
2.986048	-24.42888	0.5225707	0.10983300000000185
2.997376	-24.42045	0.5225919	0.11826300000000245
3.008705	-24.4207	0.5224602	0.11801300000000126
3.020034	-24.41936	0.5217773	0.11935300000000026
3.031362	-24.42926	0.5218886	0.10945300000000202
3.042691	-24.44332	0.5223754	0.0953930000000014
3.054019	-24.46618	0.523013	0.07253299999999996
3.065348	-24.48008	0.5233381	0.05863300000000038
3.076676	-24.49198	0.523707	0.04673299999999969
3.088005	-24.49852	0.5241274	0.040193000000002144
3.099333	-24.49771	0.5237423	0.0410029999999999
3.110662	-24.4889	0.5236851	0.04981300000000033
3.12199	-24.47938	0.5236162	0.0593330000000023
3.133319	-24.48218	0.5237907	0.05653300000000172
3.144648	-24.47797	0.5238423	0.06074300000000221
3.155976	-24.4847	0.5237792	0.0540130000000012
3.167305	-24.46453	0.523589	0.07418300000000144
3.178633	-24.457	0.5240824	0.08171300000000059
3.189962	-24.46375	0.5240441	0.07496300000000033
3.20129	-24.46478	0.5243333	0.07393300000000025
3.212619	-24.474	0.52458	0.06471300000000113
3.223947	-24.48094	0.5240729	0.05777300000000096
3.235276	-24.47707	0.5242419	0.061643000000000114
3.246604	-24.46083	0.5242931	0.07788299999999992
3.257933	-24.45218	0.5238479	0.08653300000000286
3.269261	-24.44007	0.5237275	0.0986430000000027
3.28059	-24.43139	0.5230885	0.10732300000000095
3.291919	-24.43207	0.5232583	0.10664300000000182
3.303247	-24.43664	0.5232647	0.10207300000000075
3.314576	-24.43931	0.523211	0.09940300000000235
3.325904	-24.4441	0.5231718	0.0946130000000025
3.337233	-24.44982	0.5232585	0.08889300000000233
3.348561	-24.45291	0.5233912	0.08580300000000207
3.35989	-24.44999	0.5233703	0.08872300000000166
3.371218	-24.44331	0.5229833	0.09540300000000101
3.382547	-24.44418	0.5229062	0.09453300000000198
3.393875	-24.44264	0.5225989	0.09607300000000052
3.405204	-24.45222	0.522966	0.08649300000000082
3.416532	-24.45924	0.5228658	0.07947300000000013
3.427861	-24.45773	0.5228998	0.0809829999999998
3.43919	-24.45807	0.5229509	0.08064300000000202
3.450518	-24.45289	0.5228478	0.08582300000000131
3.461847	-24.45413	0.5228203	0.08458300000000207
3.473175	-24.48406	0.5229711	0.05465300000000184
3.484504	-24.50976	0.5228648	0.02895300000000134
3.495832	-24.52429	0.5233021	0.01442300000000074
3.507161	-24.5208	0.5228806	0.017913000000000068
3.518489	-24.51607	0.5230822	0.02264300000000219
3.529818	-24.51132	0.5230979	0.027393
3.541146	-24.51208	0.5230977	0.02663300000000035
3.552475	-24.50461	0.523062	0.03410300000000177
3.563804	-24.50852	0.5230626	0.03019300000000058
3.575132	-24.50459	0.5230592	0.034123000000001014
3.586461	-24.53564	0.5230585	0.0030730000000005475
3.597789	-24.53358	0.5230583	0.00513300000000072
3.609118	-24.55786	0.5230583	-0.019147000000000247
3.620446	-24.58537	0.5230583	-0.046656999999999726
3.631775	-24.70285	0.5230583	-0.1641370000000002
3.643103	-24.62871	0.5230583	-0.08999700000000033
3.654432	-24.3254	0.5230583	0.21331300000000297
