# Supplementary material for: Molecular Scale Hydrophobicity and Adsorption Thermodynamics on Hydrophobic-Charged Surfaces
Source: ACS Nano. 2026 Feb 16;20(8):6970–82. doi: 10.1021/acsnano.5c18643 (PMC12961923; doi:10.1021/acsnano.5c18643)
Supplement: Supplementary file 2 [file nn5c18643_si_002.zip › supplementary-files/pmf/all-2ns-equilibration/hydrophobin/simulation-1/ohs0_100ns/pmf-hb.csv]

com_nm	pmf_kcal_per_mol	error	shifted_pmf_kcal_per_mol	com_nm_5	std	hb_polar_strand
1.413075	0.0	0.0	15.583582000000002	3.520948	0.028527999999999998	1.29475
1.424266	-1.797369	7.481669e-09	13.786213000000002	3.443182	0.028477999999999996	1.2994166666666664
1.435458	-3.045316	5.275254e-08	12.538266000000002	3.3419489999999996	0.028515	1.28425
1.446649	-4.032163	3.609711e-08	11.551419000000003	3.248716	0.028610000000000003	1.2606666666666666
1.45784	-4.847714	5.092824e-07	10.735868000000002	3.143231	0.028229	1.2615833333333333
1.469032	-5.520381	2.114924e-06	10.063201000000001	3.035659	0.028343	1.2839166666666668
1.480223	-6.055079	8.539731e-06	9.528503	2.943019	0.028469	1.2974166666666669
1.491414	-6.493838	3.454402e-05	9.089744000000001	2.8485650000000002	0.028027	1.3430000000000002
1.502606	-6.906128	0.0001396482	8.677454000000001	2.7580299999999998	0.028341	1.2666666666666666
1.513797	-7.362027	0.0005637277	8.221555000000002	2.630044	0.028145999999999997	1.2195
1.524988	-7.841944	0.002262751	7.741638000000002	2.564142	0.027712999999999998	1.2854166666666664
1.53618	-8.316193	0.008550293	7.267389000000001	2.424858	0.029106	1.27625
1.547371	-8.955417	0.01918696	6.628165000000001	2.3603650000000003	0.031266	1.2374166666666668
1.558562	-9.871789	0.02107924	5.711793000000002	2.237848	0.024694	1.22725
1.569754	-10.84689	0.01562445	4.7366920000000015	2.098491	0.043026999999999996	1.085
1.580945	-11.75775	0.03166163	3.825832000000002	1.9562060000000001	0.022417	0.7763333333333331
1.592136	-12.57695	0.06289561	3.0066320000000015	1.9037169999999999	0.02109	0.61575
1.603328	-13.33493	0.09206919	2.2486520000000016	1.848483	0.018533	0.81325
1.614519	-14.04658	0.1062517	1.537002000000001	1.778923	0.021777	1.0068333333333332
1.62571	-14.74553	0.115334	0.8380520000000011	1.731542	0.020231	0.5433333333333332
1.636902	-15.51092	0.1125717	0.07266200000000111	1.6561139999999999	0.032143	0.405
1.648093	-16.44118	0.1157763	-0.8575979999999976	1.506185	0.033151	0.7377499999999999
1.659284	-17.51886	0.1219864	-1.9352779999999985
1.670476	-18.61642	0.1066953	-3.032838
1.681667	-19.66733	0.09744249	-4.083747999999998
1.692858	-20.64005	0.07632334	-5.056467999999997
1.70405	-21.54214	0.0672555	-5.958557999999998
1.715241	-22.36366	0.08327171	-6.780077999999998
1.726432	-23.10544	0.08594701	-7.521858
1.737624	-23.75525	0.07575257	-8.171667999999999
1.748815	-24.32734	0.07389996	-8.743757999999998
1.760006	-24.81485	0.08149397	-9.231267999999998
1.771198	-25.19855	0.09551018	-9.614968
1.782389	-25.48642	0.1005556	-9.902837999999997
1.79358	-25.70719	0.09923194	-10.123607999999999
1.804772	-25.90827	0.09614553	-10.324688
1.815963	-26.15991	0.1283726	-10.576327999999998
1.827154	-26.4426	0.1843231	-10.859017999999997
1.838346	-26.68505	0.208113	-11.101467999999999
1.849537	-26.81886	0.1972682	-11.235278
1.860728	-26.81127	0.1883194	-11.227687999999999
1.87192	-26.71126	0.1697998	-11.127677999999998
1.883111	-26.57309	0.1593714	-10.989507999999999
1.894302	-26.42335	0.1713545	-10.839767999999998
1.905494	-26.21769	0.1730373	-10.634108
1.916685	-25.92541	0.1697819	-10.341827999999998
1.927876	-25.55419	0.1688442	-9.970607999999997
1.939068	-25.11612	0.1687271	-9.532537999999997
1.950259	-24.61707	0.1697242	-9.033487999999997
1.96145	-24.05969	0.1715759	-8.476107999999998
1.972642	-23.46113	0.1777663	-7.877547999999999
1.983833	-22.80959	0.1809545	-7.226007999999998
1.995024	-22.09823	0.1779814	-6.514647999999999
2.006216	-21.31996	0.1781705	-5.736377999999997
2.017407	-20.5115	0.1781503	-4.927918
2.028598	-19.70284	0.1775421	-4.119257999999997
2.03979	-18.90691	0.1779009	-3.3233279999999983
2.050981	-18.21451	0.1778281	-2.630927999999999
2.062172	-17.64696	0.1776589	-2.0633779999999984
2.073364	-17.23792	0.1776047	-1.6543379999999974
2.084555	-17.00315	0.177601	-1.419568
2.095746	-16.85484	0.1775964	-1.2712579999999978
2.106938	-16.72634	0.1775949	-1.1427579999999988
2.118129	-16.57834	0.1775986	-0.9947579999999991
2.12932	-16.41676	0.1776813	-0.8331779999999984
2.140512	-16.22918	0.1787797	-0.6455979999999979
2.151703	-16.01733	0.1792694	-0.4337479999999996
2.162894	-15.81973	0.1771558	-0.23614799999999825
2.174086	-15.66339	0.1889727	-0.0798079999999981
2.185277	-15.63193	0.2490204	-0.04834799999999895
2.196468	-15.70154	0.2722799	-0.11795799999999801
2.207659	-15.75745	0.2673203	-0.1738679999999988
2.218851	-15.76029	0.2611055	-0.17670799999999787
2.230042	-15.72435	0.2590522	-0.14076799999999778
2.241233	-15.64779	0.2585945	-0.06420799999999893
2.252425	-15.52928	0.2590776	0.05430200000000163
2.263616	-15.38257	0.2599439	0.2010120000000022
2.274807	-15.22278	0.2588033	0.3608020000000014
2.285999	-15.07088	0.2541744	0.5127020000000009
2.29719	-14.94496	0.2498472	0.6386220000000016
2.308381	-14.84366	0.2495968	0.7399220000000017
2.319573	-14.72914	0.24765	0.8544420000000024
2.330764	-14.65752	0.2482291	0.9260620000000017
2.341955	-14.61763	0.2488123	0.9659520000000015
2.353147	-14.6023	0.2496134	0.981282000000002
2.364338	-14.59227	0.2507274	0.9913120000000024
2.375529	-14.60957	0.2515054	0.9740120000000019
2.386721	-14.64816	0.2515515	0.9354220000000009
2.397912	-14.70077	0.2509514	0.8828120000000013
2.409103	-14.76451	0.2501492	0.819072000000002
2.420295	-14.83534	0.249606	0.7482420000000012
2.431486	-14.91781	0.2492052	0.6657720000000023
2.442677	-15.01587	0.248781	0.567712000000002
2.453869	-15.11866	0.2489639	0.4649220000000014
2.46506	-15.21246	0.2485773	0.3711220000000015
2.476251	-15.30518	0.2466418	0.2784020000000016
2.487443	-15.36956	0.2459651	0.2140220000000017
2.498634	-15.46137	0.2473576	0.1222120000000011
2.509825	-15.51825	0.2466453	0.0653320000000015
2.521017	-15.56992	0.2460789	0.01366200000000184
2.532208	-15.60637	0.2460036	-0.022787999999998476
2.543399	-15.63054	0.2463897	-0.04695799999999828
2.554591	-15.65043	0.2465086	-0.06684799999999846
2.565782	-15.66437	0.2464099	-0.0807879999999983
2.576973	-15.6706	0.2464374	-0.08701799999999871
2.588165	-15.67442	0.2461896	-0.09083799999999798
2.599356	-15.67999	0.2458777	-0.0964079999999985
2.610547	-15.68838	0.2459415	-0.10479799999999884
2.621739	-15.69459	0.2455281	-0.11100799999999822
2.63293	-15.69857	0.2453418	-0.11498799999999854
2.644121	-15.6937	0.2456543	-0.11011799999999816
2.655313	-15.69121	0.2458628	-0.10762799999999828
2.666504	-15.68341	0.2454988	-0.0998279999999987
2.677695	-15.68152	0.245259	-0.09793799999999919
2.688887	-15.67008	0.2454324	-0.08649799999999885
2.700078	-15.66043	0.2460928	-0.07684799999999825
2.711269	-15.64856	0.2462958	-0.0649779999999982
2.722461	-15.657	0.2456367	-0.07341799999999843
2.733652	-15.66629	0.244784	-0.08270799999999845
2.744843	-15.67316	0.2448658	-0.08957799999999772
2.756035	-15.67564	0.2448997	-0.09205799999999797
2.767226	-15.67965	0.2448063	-0.09606799999999893
2.778417	-15.67191	0.2447791	-0.08832799999999885
2.789609	-15.67691	0.245233	-0.09332799999999786
2.8008	-15.68272	0.2456807	-0.09913799999999817
2.811991	-15.68747	0.2456615	-0.10388799999999776
2.823183	-15.67682	0.2464217	-0.09323799999999771
2.834374	-15.68607	0.2462581	-0.10248799999999925
2.845565	-15.69359	0.2458391	-0.11000799999999877
2.856757	-15.68675	0.2459016	-0.10316799999999837
2.867948	-15.67762	0.2468153	-0.09403799999999762
2.879139	-15.66854	0.247718	-0.08495799999999853
2.890331	-15.66178	0.2462876	-0.07819799999999866
2.901522	-15.64935	0.2446838	-0.0657679999999985
2.912713	-15.63775	0.2441908	-0.054167999999998884
2.923905	-15.62505	0.24337	-0.041467999999998284
2.935096	-15.62633	0.2426977	-0.04274799999999779
2.946287	-15.62204	0.2421724	-0.03845799999999855
2.957479	-15.60963	0.2424556	-0.02604799999999763
2.96867	-15.60561	0.242677	-0.022027999999998826
2.979861	-15.60906	0.2426102	-0.02547799999999789
2.991053	-15.60701	0.2420853	-0.023427999999999116
3.002244	-15.61303	0.2423188	-0.029447999999998586
3.013435	-15.61985	0.2425663	-0.03626799999999797
3.024627	-15.62758	0.242797	-0.04399799999999843
3.035818	-15.62412	0.2425162	-0.040537999999997965
3.047009	-15.61839	0.2426186	-0.034807999999998174
3.058201	-15.61387	0.2428139	-0.03028799999999876
3.069392	-15.6061	0.2427689	-0.02251799999999804
3.080583	-15.59954	0.2422565	-0.015957999999997696
3.091775	-15.61457	0.2419041	-0.030987999999998905
3.102966	-15.61777	0.242775	-0.03418799999999855
3.114157	-15.62063	0.2428637	-0.03704799999999864
3.125349	-15.63291	0.2429556	-0.04932799999999915
3.13654	-15.63683	0.2427864	-0.053247999999998186
3.147731	-15.64397	0.242741	-0.06038799999999789
3.158923	-15.65167	0.2427043	-0.0680879999999977
3.170114	-15.64192	0.24239	-0.05833799999999911
3.181305	-15.64231	0.2426116	-0.05872799999999856
3.192497	-15.63802	0.2433356	-0.054437999999997544
3.203688	-15.63193	0.2452387	-0.04834799999999895
3.214879	-15.62908	0.2462095	-0.045497999999998484
3.226071	-15.6321	0.2463703	-0.04851799999999784
3.237262	-15.63137	0.2457387	-0.04778799999999883
3.248453	-15.62899	0.2455664	-0.04540799999999834
3.259645	-15.63061	0.2455932	-0.04702799999999918
3.270836	-15.63018	0.2455832	-0.0465979999999977
3.282027	-15.63548	0.2455613	-0.05189799999999778
3.293218	-15.62962	0.2455212	-0.04603799999999758
3.30441	-15.62676	0.2459493	-0.04317799999999927
3.315601	-15.63893	0.2461899	-0.05534799999999862
3.326792	-15.6512	0.2458766	-0.06761799999999774
3.337984	-15.65838	0.2458749	-0.0747979999999977
3.349175	-15.65923	0.2458023	-0.07564799999999927
3.360366	-15.6594	0.2460804	-0.07581799999999816
3.371558	-15.6617	0.2463068	-0.07811799999999813
3.382749	-15.66057	0.2468389	-0.07698799999999828
3.39394	-15.66384	0.2466508	-0.08025799999999883
3.405132	-15.66016	0.2467055	-0.07657799999999781
3.416323	-15.65994	0.2462715	-0.07635799999999904
3.427514	-15.65823	0.2462441	-0.07464799999999805
3.438706	-15.66679	0.2464832	-0.08320799999999906
3.449897	-15.67409	0.2465863	-0.09050799999999803
3.461088	-15.67423	0.2467044	-0.09064799999999806
3.47228	-15.66538	0.2465899	-0.08179799999999915
3.483471	-15.66772	0.2466828	-0.0841379999999976
3.494662	-15.67095	0.2472554	-0.08736799999999789
3.505854	-15.67177	0.2472058	-0.08818799999999882
3.517045	-15.66917	0.2467178	-0.08558799999999778
3.528236	-15.66443	0.2469489	-0.08084799999999781
3.539428	-15.66819	0.2468097	-0.08460799999999757
3.550619	-15.66824	0.2468841	-0.08465799999999923
3.56181	-15.67917	0.246822	-0.09558799999999756
3.573002	-15.67157	0.2468698	-0.08798799999999751
3.584193	-15.68831	0.2469155	-0.10472799999999793
3.595384	-15.6742	0.2469047	-0.0906179999999992
3.606576	-15.70027	0.2469009	-0.11668799999999813
3.617767	-15.65875	0.2468996	-0.0751679999999979
3.628958	-15.49326	0.2468991	0.09032200000000223
3.64015	-14.93386	0.246899	0.6497220000000024
