# Supplementary material for: Molecular Scale Hydrophobicity and Adsorption Thermodynamics on Hydrophobic-Charged Surfaces
Source: ACS Nano. 2026 Feb 16;20(8):6970–82. doi: 10.1021/acsnano.5c18643 (PMC12961923; doi:10.1021/acsnano.5c18643)
Supplement: Supplementary file 2 [file nn5c18643_si_002.zip › supplementary-files/pmf/all-2ns-equilibration/hydrophobin/simulation-1/ohs1_100ns/pmf-hb.csv]

com_nm	pmf_kcal_per_mol	error	shifted_pmf_kcal_per_mol	com_nm_5	std	hb_polar_strand
1.311567	0.0	0.0	20.037689	3.5388260000000002	0.028895	1.2627499999999998
1.323325	-1.630717	3.021079e-08	18.406972	3.4157319999999998	0.028349	1.252916666666667
1.335082	-3.332505	0.0	16.705184	3.315349	0.028568	1.2565833333333334
1.34684	-4.794155	9.154803e-08	15.243534	3.230723	0.028460000000000003	1.23175
1.358598	-6.126875	0.0	13.910814	3.117196	0.028769	1.2236666666666671
1.370356	-7.358277	4.153241e-07	12.679412	3.0280099999999996	0.028419999999999997	1.2153333333333334
1.382113	-8.477097	2.390526e-06	11.560592	2.9173869999999997	0.028326999999999998	1.2130833333333333
1.393871	-9.51398	1.696714e-05	10.523709	2.806106	0.028735000000000004	1.2353333333333332
1.405629	-10.51715	9.788951e-05	9.520539	2.7152950000000002	0.029113999999999998	1.2201666666666668
1.417386	-11.51266	0.0006278991	8.525029	2.641096	0.028967000000000003	1.2464166666666667
1.429144	-12.5093	0.004359719	7.528389000000001	2.5165889999999997	0.027243	1.2189166666666666
1.440902	-13.47508	0.01663882	6.562609	2.4194459999999998	0.029064999999999997	1.2395833333333333
1.45266	-14.36591	0.02148758	5.671779000000001	2.341793	0.031177999999999997	1.2294166666666668
1.464417	-15.25162	0.07943817	4.7860689999999995	2.177076	0.032331	1.0910833333333332
1.476175	-16.25848	0.167861	3.7792090000000016	2.042954	0.045709	0.7683333333333333
1.487933	-17.28105	0.1713257	2.756639	1.9578799999999998	0.021800999999999997	0.7070833333333333
1.499691	-18.19873	0.1681011	1.8389589999999991	1.897486	0.021501	0.6870833333333333
1.511448	-19.01726	0.1641791	1.020429	1.814124	0.022515	0.7649999999999999
1.523206	-19.78968	0.1482469	0.2480089999999997	1.752894	0.021391999999999998	0.9913333333333332
1.534964	-20.59028	0.1288655	-0.5525909999999996	1.708778	0.019284	0.8987499999999999
1.546721	-21.42998	0.1348497	-1.3922910000000002	1.58494	0.026519	0.5145833333333334
1.558479	-22.2086	0.1780824	-2.1709110000000003	1.5228389999999998	0.027699	0.4800833333333333
1.570237	-22.85608	0.2447498	-2.8183909999999983	1.407141	0.024352000000000002	0.7379166666666667
1.581995	-23.37049	0.3195645	-3.332801
1.593752	-23.80933	0.4229113	-3.771640999999999
1.60551	-24.19643	0.5364948	-4.158740999999999
1.617268	-24.56819	0.5833001	-4.530501000000001
1.629026	-25.07313	0.528278	-5.035440999999999
1.640783	-25.74965	0.4486155	-5.711960999999999
1.652541	-26.43297	0.4547061	-6.395281000000001
1.664299	-27.15336	0.5331214	-7.115670999999999
1.676056	-28.06015	0.60301	-8.022461
1.687814	-28.98277	0.6133307	-8.945080999999998
1.699572	-29.80991	0.5997184	-9.772220999999998
1.71133	-30.51792	0.5911453	-10.480231
1.723087	-31.10069	0.5861684	-11.063001
1.734845	-31.57028	0.5816738	-11.532591
1.746603	-31.93599	0.578736	-11.898301
1.758361	-32.24423	0.5765488	-12.206541000000001
1.770118	-32.52348	0.5778399	-12.485790999999999
1.781876	-32.72873	0.5786259	-12.691040999999998
1.793634	-32.82527	0.5760074	-12.787581000000003
1.805391	-32.82469	0.5748323	-12.787000999999997
1.817149	-32.74643	0.5748568	-12.708740999999996
1.828907	-32.61155	0.574911	-12.573861
1.840665	-32.42626	0.5751422	-12.388570999999999
1.852422	-32.22557	0.5772817	-12.187880999999997
1.86418	-32.10507	0.5907215	-12.067380999999997
1.875938	-32.05007	0.597631	-12.012380999999998
1.887695	-31.93908	0.5941596	-11.901391
1.899453	-31.73944	0.5928887	-11.701750999999998
1.911211	-31.44686	0.5957377	-11.409171
1.922969	-31.06826	0.5974305	-11.030570999999998
1.934726	-30.59606	0.5983785	-10.558371000000001
1.946484	-30.06401	0.5979157	-10.026321
1.958242	-29.45855	0.5978743	-9.420860999999999
1.97	-28.77207	0.5982944	-8.734380999999999
1.981757	-28.02656	0.5987848	-7.988871
1.993515	-27.24786	0.5993401	-7.210170999999999
2.005273	-26.44182	0.6008691	-6.404131
2.01703	-25.59871	0.6010394	-5.561021
2.028788	-24.70356	0.6001392	-4.665870999999999
2.040546	-23.77785	0.599854	-3.7401610000000005
2.052304	-22.87179	0.5996515	-2.8341010000000004
2.064061	-22.04319	0.5993874	-2.005500999999999
2.075819	-21.3474	0.5977155	-1.309711
2.087577	-20.82231	0.597113	-0.7846210000000013
2.099335	-20.45262	0.6035266	-0.4149309999999993
2.111092	-20.21877	0.6145148	-0.18108099999999894
2.12285	-20.08259	0.6268472	-0.044900999999999414
2.134608	-20.00143	0.637704	0.03625900000000115
2.146365	-19.93054	0.6525515	0.10714899999999972
2.158123	-19.84689	0.666156	0.19079900000000194
2.169881	-19.74329	0.6756967	0.2943990000000021
2.181639	-19.63525	0.6777358	0.4024390000000011
2.193396	-19.52886	0.6739002	0.5088289999999986
2.205154	-19.43361	0.6696036	0.6040789999999987
2.216912	-19.34308	0.6671053	0.6946089999999998
2.22867	-19.25684	0.6649038	0.7808489999999999
2.240427	-19.15669	0.6645547	0.8809989999999992
2.252185	-19.07146	0.6703704	0.966229000000002
2.263943	-18.98658	0.67591	1.0511090000000003
2.2757	-18.91628	0.6801594	1.1214089999999999
2.287458	-18.86883	0.6795168	1.1688590000000012
2.299216	-18.86749	0.6781033	1.1701990000000002
2.310974	-18.91904	0.6788559	1.1186490000000013
2.322731	-18.97417	0.6793213	1.0635189999999994
2.334489	-19.05182	0.6796414	0.985869000000001
2.346247	-19.14804	0.6790092	0.8896489999999986
2.358005	-19.26201	0.6789511	0.7756790000000002
2.369762	-19.3769	0.6795364	0.6607890000000012
2.38152	-19.48347	0.6804425	0.5542189999999998
2.393278	-19.59119	0.6827467	0.4464989999999993
2.405035	-19.6936	0.6851567	0.3440890000000003
2.416793	-19.79842	0.6857617	0.23926900000000018
2.428551	-19.90688	0.6856404	0.1308089999999993
2.440309	-20.02478	0.6852108	0.012909000000000503
2.452066	-20.14341	0.6853851	-0.10572099999999907
2.463824	-20.26478	0.685506	-0.22709099999999793
2.475582	-20.37115	0.6823036	-0.3334609999999998
2.48734	-20.43315	0.6801702	-0.39546100000000095
2.499097	-20.46596	0.6799897	-0.42827099999999874
2.510855	-20.48609	0.6805378	-0.4484010000000005
2.522613	-20.49428	0.680698	-0.4565909999999995
2.53437	-20.50481	0.6806763	-0.4671209999999988
2.546128	-20.50785	0.6805058	-0.47016100000000094
2.557886	-20.50881	0.6800355	-0.4711210000000001
2.569644	-20.49314	0.6813213	-0.45545100000000005
2.581401	-20.45918	0.6846996	-0.4214909999999996
2.593159	-20.41575	0.6870166	-0.37806099999999887
2.604917	-20.37185	0.6873813	-0.33416099999999815
2.616675	-20.33163	0.6856991	-0.29394100000000023
2.628432	-20.2993	0.686089	-0.2616109999999985
2.64019	-20.27195	0.6860528	-0.23426100000000005
2.651948	-20.24441	0.6850746	-0.20672099999999816
2.663705	-20.21816	0.6850345	-0.18047100000000071
2.675463	-20.19829	0.6851317	-0.16060099999999977
2.687221	-20.17328	0.6851732	-0.13559099999999802
2.698979	-20.15618	0.6853292	-0.11849099999999879
2.710736	-20.1415	0.6856609	-0.10381100000000032
2.722494	-20.14096	0.6856438	-0.10327099999999945
2.734252	-20.14087	0.6856522	-0.1031809999999993
2.74601	-20.14782	0.6857878	-0.11013099999999909
2.757767	-20.15303	0.6855137	-0.1153410000000008
2.769525	-20.1492	0.6854661	-0.11151100000000014
2.781283	-20.15034	0.6855569	-0.11265099999999961
2.79304	-20.15686	0.6861732	-0.11917100000000147
2.804798	-20.15197	0.6856911	-0.1142809999999983
2.816556	-20.15763	0.6853937	-0.11994100000000074
2.828314	-20.15782	0.686057	-0.12013100000000065
2.840071	-20.16165	0.6861775	-0.12396100000000132
2.851829	-20.17151	0.6851602	-0.13382100000000108
2.863587	-20.18046	0.6849877	-0.14277099999999976
2.875345	-20.20104	0.6851434	-0.1633509999999987
2.887102	-20.2125	0.6852714	-0.17481099999999827
2.89886	-20.19753	0.6852137	-0.15984100000000012
2.910618	-20.18595	0.6851884	-0.14826099999999798
2.922375	-20.1737	0.6851724	-0.13601099999999988
2.934133	-20.14946	0.6851882	-0.11177100000000095
2.945891	-20.13861	0.6849624	-0.1009209999999996
2.957649	-20.12394	0.6864173	-0.08625100000000074
2.969406	-20.12866	0.6850809	-0.09097099999999969
2.981164	-20.13022	0.6843759	-0.09253100000000103
2.992922	-20.1307	0.6824346	-0.09301100000000062
3.00468	-20.13417	0.6826656	-0.0964810000000007
3.016437	-20.13186	0.6845481	-0.09417099999999934
3.028195	-20.13259	0.6845701	-0.09490100000000012
3.039953	-20.12799	0.6838597	-0.09030100000000019
3.05171	-20.12351	0.6844069	-0.08582099999999926
3.063468	-20.11623	0.6852311	-0.0785410000000013
3.075226	-20.11563	0.6851233	-0.07794099999999915
3.086984	-20.11617	0.6850011	-0.07848100000000002
3.098741	-20.11654	0.6846823	-0.07885100000000023
3.110499	-20.11281	0.6845629	-0.07512099999999933
3.122257	-20.10246	0.6848501	-0.06477100000000036
3.134015	-20.10367	0.6850053	-0.06598100000000073
3.145772	-20.10889	0.684983	-0.07120099999999852
3.15753	-20.11688	0.6839241	-0.07919099999999801
3.169288	-20.13129	0.6836219	-0.0936009999999996
3.181045	-20.14928	0.6854637	-0.11159100000000066
3.192803	-20.14001	0.6861015	-0.10232099999999988
3.204561	-20.13474	0.686689	-0.09705100000000044
3.216319	-20.12953	0.6863358	-0.09184099999999873
3.228076	-20.12647	0.6860734	-0.08878100000000089
3.239834	-20.13247	0.6862299	-0.09478100000000111
3.251592	-20.13662	0.6861313	-0.09893100000000032
3.26335	-20.1322	0.6856642	-0.09451100000000068
3.275107	-20.11879	0.6854902	-0.08110100000000031
3.286865	-20.10884	0.6858635	-0.07115100000000041
3.298623	-20.10294	0.6860974	-0.06525099999999995
3.31038	-20.10707	0.6858588	-0.06938099999999991
3.322138	-20.10657	0.6856672	-0.06888100000000108
3.333896	-20.10682	0.68559	-0.06913099999999872
3.345654	-20.10447	0.6857217	-0.06678099999999887
3.357411	-20.09917	0.6858195	-0.06148100000000056
3.369169	-20.10246	0.685729	-0.06477100000000036
3.380927	-20.11117	0.6856525	-0.07348100000000102
3.392685	-20.1215	0.6857106	-0.08381100000000075
3.404442	-20.13358	0.6854915	-0.09589099999999817
3.4162	-20.14531	0.6855138	-0.10762099999999819
3.427958	-20.14991	0.6855733	-0.11222099999999813
3.439715	-20.15418	0.6855366	-0.1164909999999999
3.451473	-20.14826	0.685718	-0.1105710000000002
3.463231	-20.15661	0.685751	-0.11892100000000028
3.474989	-20.16157	0.6858553	-0.1238810000000008
3.486746	-20.16053	0.6855446	-0.12284100000000109
3.498504	-20.12779	0.6856757	-0.09010100000000065
3.510262	-20.11573	0.6856348	-0.07804099999999892
3.52202	-20.11032	0.6854634	-0.07263100000000122
3.533777	-20.10065	0.6855188	-0.06296100000000138
3.545535	-20.08985	0.6855443	-0.052160999999998126
3.557293	-20.09358	0.6855527	-0.055890999999999025
3.56905	-20.09824	0.6855536	-0.060551000000000244
3.580808	-20.10589	0.6855533	-0.0682009999999984
3.592566	-20.10464	0.6855533	-0.06695099999999954
3.604324	-20.09965	0.6855533	-0.061961000000000155
3.616081	-20.10317	0.6855533	-0.06548099999999835
3.627839	-20.11623	0.6855533	-0.0785410000000013
3.639597	-20.04837	0.6855533	-0.010680999999998164
3.651355	-19.51727	0.6855533	0.5204190000000004
