# Supplementary material for: Molecular Scale Hydrophobicity and Adsorption Thermodynamics on Hydrophobic-Charged Surfaces
Source: ACS Nano. 2026 Feb 16;20(8):6970–82. doi: 10.1021/acsnano.5c18643 (PMC12961923; doi:10.1021/acsnano.5c18643)
Supplement: Supplementary file 2 [file nn5c18643_si_002.zip › supplementary-files/pmf/all-2ns-equilibration/hydrophobin/simulation-1/ohs2_100ns/pmf-hb.csv]

com_nm	pmf_kcal_per_mol	error	shifted_pmf_kcal_per_mol	com_nm_5	std	hb_polar_strand
1.460752	0.0	0.0	16.278873	4.490923	0.028275	1.275666666666667
1.4766	-2.798882	0.001070872	13.479991000000002	4.41075	0.028177999999999998	1.22475
1.492447	-5.226076	0.001113991	11.052797000000002	4.316314	0.028612000000000002	1.2405833333333334
1.508295	-7.438153	0.004601517	8.840720000000001	4.195183999999999	0.028899	1.2454999999999998
1.524143	-9.510029	0.02368059	6.768844000000001	4.112223	0.028288999999999998	1.2474166666666666
1.539991	-11.47903	0.05748402	4.799843000000001	4.014778	0.02814	1.2171666666666667
1.555838	-13.27552	0.04392694	3.0033530000000006	3.899482	0.028532	1.2328333333333332
1.571686	-14.71145	0.1983289	1.5674230000000016	3.793791	0.028613999999999997	1.2488333333333337
1.587534	-15.78039	0.3009857	0.49848300000000023	3.709892	0.028455	1.2505833333333332
1.603382	-16.65277	0.279688	-0.3738969999999995	3.593754	0.028658999999999997	1.2254166666666668
1.619229	-17.4117	0.2201302	-1.132826999999999	3.4797339999999997	0.028464999999999997	1.239
1.635077	-18.22986	0.3004514	-1.9509869999999978	3.3888260000000003	0.028633	1.2254166666666668
1.650925	-19.50785	0.4897973	-3.2289770000000004	3.2940059999999995	0.028637	1.2205833333333334
1.666773	-20.89145	0.5315952	-4.612576999999998	3.22617	0.028581	1.2255
1.68262	-22.02536	0.5147253	-5.746486999999998	3.110978	0.028818	1.234
1.698468	-22.88233	0.5121316	-6.603456999999999	3.026525	0.028314	1.2160833333333332
1.714316	-23.52045	0.4941176	-7.2415769999999995	2.913465	0.028584	1.2275833333333332
1.730164	-24.10494	0.4693577	-7.826066999999998	2.7993330000000003	0.028574000000000002	1.2465833333333332
1.746011	-24.94494	0.4710949	-8.666066999999998	2.6703740000000002	0.029404000000000003	1.2276666666666665
1.761859	-26.04518	0.4708335	-9.766306999999998	2.597668	0.02828	1.217666666666667
1.777707	-27.09425	0.5087299	-10.815376999999998	2.496315	0.028422000000000003	1.217083333333333
1.793555	-27.89392	0.6942795	-11.615047	2.421067	0.028881999999999998	1.2325
1.809402	-28.38594	0.9066285	-12.107067	2.280253	0.027852999999999996	1.2004166666666665
1.82525	-28.62121	0.9780825	-12.342337	2.205054	0.026614	1.223666666666667
1.841098	-28.76593	0.9485501	-12.487057	2.014049	0.027875	1.0036666666666667
1.856946	-28.84204	0.9358923	-12.563167	1.93305	0.02025	0.9468333333333332
1.872794	-28.79902	0.938693	-12.520146999999998	1.8860259999999998	0.02078	0.8666666666666665
1.888641	-28.61426	0.939913	-12.335387	1.8235759999999999	0.027575	0.8105
1.904489	-28.30135	0.9380614	-12.022476999999999	1.7861919999999998	0.024168000000000002	0.7674166666666666
1.920337	-27.90014	0.9376072	-11.621267	1.6866709999999998	0.018456999999999998	1.0966666666666665
1.936185	-27.37886	0.9383934	-11.099986999999999	1.585852	0.022321	1.0639166666666666
1.952032	-26.69374	0.937971	-10.414866999999997	1.543239	0.021356	0.8284166666666667
1.96788	-25.858	0.9378959	-9.579127
1.983728	-24.88943	0.9380072	-8.610557
1.999576	-23.80416	0.9380923	-7.525286999999999
2.015423	-22.64946	0.9379977	-6.370587
2.031271	-21.47112	0.9378709	-5.192246999999998
2.047119	-20.32178	0.9376611	-4.042907
2.062967	-19.25422	0.937552	-2.9753469999999993
2.078814	-18.29484	0.9380053	-2.015967
2.094662	-17.45998	0.9400351	-1.1811070000000008
2.11051	-16.81503	0.9378893	-0.5361569999999993
2.126358	-16.37351	0.9447373	-0.09463699999999875
2.142205	-16.23122	0.9591615	0.04765300000000039
2.158053	-16.24908	0.9620459	0.029793000000001513
2.173901	-16.3129	0.9608496	-0.03402699999999825
2.189749	-16.36076	0.9602085	-0.08188699999999827
2.205596	-16.38436	0.9601021	-0.10548700000000011
2.221444	-16.36428	0.9601499	-0.08540700000000001
2.237292	-16.29904	0.9601576	-0.020167000000000712
2.25314	-16.18463	0.9601391	0.0942430000000023
2.268987	-16.03427	0.9601305	0.24460300000000146
2.284835	-15.86729	0.9601697	0.41158300000000025
2.300683	-15.67397	0.9600571	0.6049030000000002
2.316531	-15.48307	0.9599608	0.7958030000000011
2.332378	-15.34677	0.9602958	0.9321030000000015
2.348226	-15.27708	0.9602589	1.001793000000001
2.364074	-15.28685	0.9600586	0.9920230000000014
2.379922	-15.32616	0.958739	0.952713000000001
2.395769	-15.40432	0.9583112	0.8745530000000006
2.411617	-15.50337	0.9574306	0.7755030000000005
2.427465	-15.61227	0.9585412	0.6666030000000003
2.443313	-15.70172	0.9608791	0.5771530000000009
2.459161	-15.77964	0.9613393	0.49923300000000026
2.475008	-15.84955	0.9614986	0.4293230000000001
2.490856	-15.91889	0.9612952	0.3599830000000015
2.506704	-15.98613	0.9613214	0.29274300000000153
2.522552	-16.05901	0.9607106	0.21986300000000014
2.538399	-16.13736	0.961018	0.14151299999999978
2.554247	-16.18153	0.9623502	0.09734300000000218
2.570095	-16.19326	0.9645889	0.08561300000000216
2.585943	-16.1915	0.967861	0.08737299999999948
2.60179	-16.1912	0.9687242	0.08767300000000233
2.617638	-16.18948	0.9689827	0.08939300000000117
2.633486	-16.18371	0.9673814	0.09516299999999944
2.649334	-16.1615	0.9646683	0.11737300000000062
2.665181	-16.14958	0.9637513	0.12929300000000055
2.681029	-16.1565	0.9650031	0.12237299999999962
2.696877	-16.18801	0.9659988	0.09086300000000236
2.712725	-16.22542	0.9658394	0.05345300000000108
2.728572	-16.25873	0.9652953	0.02014300000000091
2.74442	-16.27318	0.964896	0.005693000000000836
2.760268	-16.25544	0.9648547	0.023433000000000703
2.776116	-16.25177	0.9646767	0.02710300000000032
2.791963	-16.24183	0.9647252	0.0370430000000006
2.807811	-16.24081	0.9648015	0.03806300000000107
2.823659	-16.23613	0.9647925	0.04274300000000153
2.839507	-16.23966	0.9639623	0.039213000000000164
2.855354	-16.25857	0.9649323	0.02030300000000196
2.871202	-16.2529	0.9653671	0.025973000000000468
2.88705	-16.24989	0.9651316	0.028983000000000203
2.902898	-16.24247	0.9651989	0.03640299999999996
2.918745	-16.23599	0.9653784	0.04288299999999978
2.934593	-16.23384	0.9649057	0.0450330000000001
2.950441	-16.24702	0.964804	0.031853000000001686
2.966289	-16.25221	0.9647607	0.026662999999999215
2.982137	-16.26061	0.9649335	0.01826300000000103
2.997984	-16.2649	0.9643267	0.013973000000000013
3.013832	-16.26422	0.9643619	0.014652999999999139
3.02968	-16.27255	0.9650038	0.006323000000001855
3.045528	-16.27192	0.9649424	0.006952999999999321
3.061375	-16.27733	0.9649365	0.0015430000000016264
3.077223	-16.26406	0.9649095	0.014813000000000187
3.093071	-16.26148	0.9649891	0.01739300000000199
3.108919	-16.25981	0.9649163	0.019062999999999164
3.124766	-16.26892	0.9648837	0.009952999999999435
3.140614	-16.27701	0.9647952	0.00186300000000017
3.156462	-16.30451	0.9651272	-0.025636999999999688
3.17231	-16.32073	0.9647094	-0.041857000000000255
3.188157	-16.32969	0.9640676	-0.05081699999999856
3.204005	-16.33193	0.964493	-0.05305699999999902
3.219853	-16.33016	0.9645618	-0.05128699999999853
3.235701	-16.3237	0.964593	-0.04482699999999795
3.251548	-16.32678	0.9645724	-0.04790699999999859
3.267396	-16.331	0.9646681	-0.0521269999999987
3.283244	-16.3385	0.9645918	-0.059626999999998986
3.299092	-16.35312	0.9642973	-0.07424699999999973
3.314939	-16.36643	0.9642392	-0.08755700000000033
3.330787	-16.37088	0.9649812	-0.09200699999999884
3.346635	-16.37562	0.9661393	-0.09674700000000058
3.362483	-16.37324	0.9654701	-0.09436699999999831
3.37833	-16.35628	0.9652554	-0.07740700000000089
3.394178	-16.35189	0.9657064	-0.07301700000000011
3.410026	-16.3555	0.9654661	-0.07662699999999845
3.425874	-16.36849	0.9653244	-0.0896170000000005
3.441721	-16.36037	0.9656709	-0.08149699999999882
3.457569	-16.34265	0.9667552	-0.0637769999999982
3.473417	-16.35485	0.965357	-0.07597699999999818
3.489265	-16.37261	0.9644862	-0.09373700000000085
3.505113	-16.36667	0.9667442	-0.08779699999999835
3.52096	-16.37705	0.9667466	-0.09817699999999974
3.536808	-16.37203	0.9688559	-0.09315699999999794
3.552656	-16.35159	0.9699077	-0.07271700000000081
3.568504	-16.33645	0.9685802	-0.057576999999998435
3.584351	-16.35325	0.970014	-0.07437699999999836
3.600199	-16.35879	0.9685789	-0.07991699999999824
3.616047	-16.36119	0.9696927	-0.08231699999999975
3.631895	-16.34932	0.9687034	-0.07044699999999793
3.647742	-16.35991	0.9674062	-0.08103699999999847
3.66359	-16.36305	0.96597	-0.08417700000000039
3.679438	-16.36791	0.964763	-0.08903699999999759
3.695286	-16.37993	0.964074	-0.10105700000000084
3.711133	-16.38249	0.9643302	-0.10361699999999985
3.726981	-16.38424	0.9645917	-0.10536699999999755
3.742829	-16.37604	0.9650539	-0.0971669999999989
3.758677	-16.3657	0.9652497	-0.08682699999999954
3.774524	-16.35911	0.9659483	-0.08023700000000034
3.790372	-16.35393	0.9666742	-0.07505699999999749
3.80622	-16.34285	0.9669768	-0.06397699999999773
3.822068	-16.33516	0.9666896	-0.05628699999999753
3.837915	-16.32384	0.9651905	-0.04496699999999976
3.853763	-16.31506	0.9638371	-0.03618699999999819
3.869611	-16.32043	0.9639543	-0.041557000000000954
3.885459	-16.32732	0.9643443	-0.04844699999999946
3.901306	-16.31775	0.9647207	-0.038876999999999384
3.917154	-16.31046	0.9637142	-0.031586999999998255
3.933002	-16.30689	0.9638251	-0.028016999999998404
3.94885	-16.32361	0.963444	-0.044736999999997806
3.964697	-16.34089	0.9646429	-0.06201700000000088
3.980545	-16.32964	0.9644421	-0.05076700000000045
3.996393	-16.3391	0.9644146	-0.06022699999999759
4.012241	-16.33704	0.9644294	-0.058166999999997415
4.028089	-16.3404	0.964481	-0.06152699999999811
4.043936	-16.34172	0.9645456	-0.06284699999999788
4.059784	-16.33309	0.9640833	-0.05421699999999774
4.075632	-16.32696	0.9637817	-0.04808699999999888
4.09148	-16.31889	0.9640357	-0.04001699999999886
4.107327	-16.31764	0.9640693	-0.038766999999999996
4.123175	-16.31949	0.9649184	-0.04061699999999746
4.139023	-16.31573	0.9651119	-0.0368569999999977
4.154871	-16.3046	0.9638079	-0.025726999999999833
4.170718	-16.28291	0.9629147	-0.00403700000000029
4.186566	-16.27809	0.9631378	0.0007830000000019766
4.202414	-16.28649	0.9630436	-0.007616999999999763
4.218262	-16.30158	0.9630182	-0.022707000000000477
4.234109	-16.31895	0.9629339	-0.04007700000000014
4.249957	-16.33745	0.9628917	-0.05857699999999966
4.265805	-16.33502	0.9654637	-0.05614699999999928
4.281653	-16.32002	0.9652269	-0.04114699999999871
4.2975	-16.30999	0.9643329	-0.031116999999998285
4.313348	-16.30305	0.9645139	-0.024176999999998117
4.329196	-16.30146	0.9645223	-0.022586999999997914
4.345044	-16.29741	0.9645811	-0.01853699999999847
4.360891	-16.29962	0.9644741	-0.02074700000000007
4.376739	-16.31539	0.9646593	-0.03651699999999991
4.392587	-16.33493	0.9645851	-0.056056999999999135
4.408435	-16.34605	0.9648647	-0.06717700000000093
4.424282	-16.35848	0.9646782	-0.07960699999999932
4.44013	-16.35814	0.9646339	-0.07926699999999798
4.455978	-16.35169	0.9643653	-0.07281700000000058
4.471826	-16.34284	0.9639025	-0.06396699999999811
4.487673	-16.33469	0.964002	-0.05581699999999756
4.503521	-16.3342	0.9642735	-0.05532699999999835
4.519369	-16.33643	0.9641881	-0.05755699999999919
4.535217	-16.31212	0.9640828	-0.03324699999999936
4.551065	-16.29134	0.9640787	-0.012467000000000894
4.566912	-16.23245	0.9641318	0.04642300000000077
4.58276	-16.1825	0.9641433	0.09637299999999982
4.598608	-16.04899	0.9641457	0.22988300000000095
4.614456	-16.37317	0.9641462	-0.09429699999999741
