# Supplementary material for: Molecular Scale Hydrophobicity and Adsorption Thermodynamics on Hydrophobic-Charged Surfaces
Source: ACS Nano. 2026 Feb 16;20(8):6970–82. doi: 10.1021/acsnano.5c18643 (PMC12961923; doi:10.1021/acsnano.5c18643)
Supplement: Supplementary file 2 [file nn5c18643_si_002.zip › supplementary-files/pmf/all-2ns-equilibration/hydrophobin/simulation-1/ohs3_100ns/pmf-hb.csv]

com_nm	pmf_kcal_per_mol	error	shifted_pmf_kcal_per_mol	com_nm_5	std	hb_polar_strand
1.468345	0.0	0.0	17.742523	4.5105580000000005	0.028687999999999998	1.217666666666667
1.484299	-3.095767	4.729166e-06	14.646755999999998	4.412315	0.028543000000000002	1.202
1.500254	-5.689674	3.586775e-05	12.052848999999998	4.320501	0.028401999999999997	1.2135833333333332
1.516209	-7.892193	0.000240776	9.85033	4.206951	0.028447000000000004	1.1994166666666666
1.532164	-9.73224	0.00158343	8.010283	4.140593	0.028735000000000004	1.21775
1.548118	-11.26185	0.009976157	6.480672999999998	4.026553	0.028535	1.1920000000000002
1.564073	-12.55719	0.04502893	5.185332999999998	3.9278440000000003	0.028694	1.2049166666666666
1.580028	-13.80274	0.03076087	3.9397829999999985	3.8058120000000004	0.028526999999999997	1.2023333333333333
1.595982	-15.36164	0.1853345	2.380882999999999	3.7275419999999997	0.028698	1.188416666666667
1.611937	-16.94692	0.2152979	0.7956029999999998	3.615925	0.027779	1.2124166666666667
1.627892	-18.34123	0.197119	-0.598707000000001	3.503225	0.028567000000000002	1.2056666666666669
1.643847	-19.65573	0.2473737	-1.9132069999999999	3.400672	0.028543000000000002	1.2116666666666671
1.659801	-20.87316	0.3994157	-3.130637	3.3024190000000004	0.028839	1.1910833333333333
1.675756	-21.83067	0.5861094	-4.088147000000003	3.216682	0.028748000000000003	1.2153333333333332
1.691711	-22.58921	0.6557571	-4.846687000000003	3.158188	0.028312999999999998	1.2129166666666666
1.707666	-23.38715	0.5853918	-5.644627	3.009509	0.028265	1.2006666666666663
1.72362	-24.33147	0.5640455	-6.588947000000001	2.914978	0.028738999999999997	1.2029166666666666
1.739575	-25.30132	0.620854	-7.558797000000002	2.81199	0.02851	1.2208333333333332
1.75553	-26.28226	0.6624592	-8.539737000000002	2.708653	0.028825999999999997	1.221666666666667
1.771484	-27.12646	0.6585028	-9.383937000000003	2.6242520000000003	0.028696	1.2218333333333335
1.787439	-27.75275	0.6541885	-10.010227	2.5056950000000002	0.02758	1.2166666666666668
1.803394	-28.20834	0.6516191	-10.465817000000001	2.4075130000000002	0.028908999999999997	1.2168333333333332
1.819349	-28.58385	0.6509019	-10.841327000000003	2.289432	0.033901	1.2079166666666667
1.835303	-28.90606	0.649375	-11.163537000000002	2.172059	0.038607999999999996	1.1871666666666667
1.851258	-29.11632	0.6537155	-11.373797000000003	2.044275	0.029419	1.1018333333333332
1.867213	-29.18186	0.6555368	-11.439337000000002	1.957296	0.022619	0.99175
1.883167	-29.17158	0.6540099	-11.429057	1.893587	0.023389	1.0096666666666665
1.899122	-29.14945	0.6544226	-11.406927000000003	1.835882	0.022195	0.8731666666666666
1.915077	-29.03477	0.6543175	-11.292247000000003	1.777942	0.019509000000000002	0.9026666666666664
1.931032	-28.72696	0.6561012	-10.984437	1.6848470000000002	0.028919999999999998	0.7049999999999998
1.946986	-28.25171	0.6573604	-10.509187	1.634874	0.024998	0.7818333333333334
1.962941	-27.66455	0.6571865	-9.922027	1.547083	0.019699	0.8394166666666666
1.978896	-26.99782	0.6572478	-9.255297000000002
1.994851	-26.23578	0.6559265	-8.493257
2.010805	-25.37943	0.6556906	-7.636907000000001
2.02676	-24.48978	0.6571108	-6.747257000000001
2.042715	-23.62605	0.6576348	-5.883527000000001
2.058669	-22.79228	0.6572566	-5.049757000000003
2.074624	-21.96286	0.6582442	-4.220337000000001
2.090579	-21.12442	0.6611621	-3.381897000000002
2.106534	-20.33724	0.661888	-2.594717000000003
2.122488	-19.68014	0.6592379	-1.937617000000003
2.138443	-19.17907	0.6560208	-1.436547000000001
2.154398	-18.79666	0.6563063	-1.0541370000000008
2.170353	-18.4987	0.6570639	-0.756177000000001
2.186307	-18.30282	0.6584361	-0.560297000000002
2.202262	-18.19934	0.6605699	-0.4568170000000009
2.218217	-18.1184	0.6565859	-0.3758770000000027
2.234171	-17.97187	0.6577478	-0.22934700000000063
2.250126	-17.68138	0.6731919	0.06114299999999773
2.266081	-17.33343	0.6746193	0.4090929999999986
2.282036	-17.0384	0.6704059	0.7041229999999992
2.29799	-16.81279	0.668641	0.9297329999999988
2.313945	-16.65432	0.6679363	1.088203
2.3299	-16.55076	0.6697623	1.1917629999999981
2.345854	-16.53246	0.674391	1.2100629999999981
2.361809	-16.59953	0.6760516	1.142992999999997
2.377764	-16.70537	0.6743361	1.037153
2.393719	-16.85996	0.6731309	0.8825629999999975
2.409673	-17.02887	0.6725462	0.7136529999999972
2.425628	-17.19944	0.6709182	0.5430829999999993
2.441583	-17.35982	0.669503	0.38270299999999935
2.457538	-17.48192	0.6664996	0.2606029999999997
2.473492	-17.56705	0.6645004	0.1754730000000002
2.489447	-17.63141	0.6639391	0.11111299999999957
2.505402	-17.69615	0.6646589	0.04637299999999911
2.521356	-17.75194	0.6647218	-0.009417000000002673
2.537311	-17.7928	0.6647391	-0.05027700000000124
2.553266	-17.81196	0.6656525	-0.06943700000000064
2.569221	-17.8002	0.6676029	-0.057677000000001755
2.585175	-17.78299	0.6679472	-0.04046700000000314
2.60113	-17.7511	0.6668752	-0.0085770000000025
2.617085	-17.73339	0.667475	0.009132999999998503
2.63304	-17.71098	0.6672309	0.03154299999999921
2.648994	-17.69132	0.6673366	0.051202999999997445
2.664949	-17.67938	0.667353	0.06314300000000017
2.680904	-17.68756	0.6671901	0.05496299999999721
2.696858	-17.68357	0.6670705	0.05895299999999892
2.712813	-17.68606	0.667103	0.056462999999997265
2.728768	-17.69424	0.6682834	0.048282999999997855
2.744723	-17.7089	0.6684172	0.033622999999998626
2.760677	-17.71914	0.6687577	0.023382999999999043
2.776632	-17.72974	0.6698508	0.012782999999998879
2.792587	-17.7322	0.6702817	0.010322999999999638
2.808541	-17.73989	0.6703027	0.0026329999999994413
2.824496	-17.74946	0.6702873	-0.006937000000000637
2.840451	-17.76665	0.6699225	-0.02412700000000001
2.856406	-17.75599	0.6699015	-0.013467000000002116
2.87236	-17.74444	0.6698314	-0.001917000000002389
2.888315	-17.7248	0.6702927	0.017723000000000155
2.90427	-17.69963	0.6704992	0.042892999999999404
2.920225	-17.68096	0.6705285	0.06156299999999959
2.936179	-17.66749	0.6703259	0.07503299999999768
2.952134	-17.67155	0.6695173	0.07097299999999862
2.968089	-17.66524	0.6689051	0.07728299999999777
2.984043	-17.67385	0.6691429	0.06867299999999688
2.999998	-17.67056	0.6693287	0.07196300000000022
3.015953	-17.67332	0.6696425	0.06920299999999813
3.031908	-17.67158	0.6698111	0.07094299999999976
3.047862	-17.66624	0.6685933	0.0762830000000001
3.063817	-17.64919	0.6684276	0.09333299999999767
3.079772	-17.62823	0.6695119	0.11429299999999998
3.095726	-17.64168	0.6698027	0.10084299999999757
3.111681	-17.63501	0.6688924	0.1075129999999973
3.127636	-17.63336	0.6683407	0.10916299999999879
3.143591	-17.63756	0.6676598	0.10496299999999792
3.159545	-17.64564	0.6683635	0.09688299999999828
3.1755	-17.64627	0.6700842	0.09625299999999726
3.191455	-17.64297	0.671075	0.09955300000000022
3.20741	-17.64377	0.6708332	0.09875299999999854
3.223364	-17.6415	0.6696423	0.10102299999999786
3.239319	-17.65198	0.6696531	0.09054300000000026
3.255274	-17.65679	0.6693353	0.08573299999999762
3.271228	-17.66845	0.6692042	0.0740729999999985
3.287183	-17.66523	0.6693785	0.07729299999999739
3.303138	-17.66031	0.6690081	0.08221299999999943
3.319093	-17.65986	0.6694547	0.08266300000000015
3.335047	-17.67468	0.6698862	0.06784299999999988
3.351002	-17.70179	0.6673924	0.040732999999999464
3.366957	-17.71457	0.6647531	0.027953000000000117
3.382912	-17.71718	0.6648773	0.02534299999999945
3.398866	-17.71873	0.665019	0.023792999999997733
3.414821	-17.72304	0.6650184	0.019482999999997475
3.430776	-17.72806	0.6649237	0.014462999999999226
3.44673	-17.72911	0.665606	0.013412999999999897
3.462685	-17.70728	0.6662785	0.03524299999999769
3.47864	-17.7019	0.6666181	0.040623000000000076
3.494595	-17.70355	0.6663749	0.03897299999999859
3.510549	-17.69999	0.6675889	0.04253299999999882
3.526504	-17.70542	0.6662281	0.03710299999999833
3.542459	-17.6993	0.6650916	0.04322299999999757
3.558413	-17.69662	0.6652859	0.04590299999999914
3.574368	-17.69447	0.6648954	0.04805299999999946
3.590323	-17.71604	0.6664771	0.026482999999998924
3.606278	-17.74957	0.6659718	-0.0070470000000000255
3.622232	-17.77366	0.665767	-0.03113700000000108
3.638187	-17.78219	0.6656338	-0.03966700000000145
3.654142	-17.76616	0.6657829	-0.023637000000000796
3.670097	-17.73855	0.6654598	0.00397299999999845
3.686051	-17.72303	0.6663897	0.019492999999997096
3.702006	-17.72087	0.6654246	0.021652999999997036
3.717961	-17.71618	0.6648058	0.02634299999999712
3.733915	-17.71485	0.6648986	0.02767300000000006
3.74987	-17.71659	0.6648601	0.02593299999999843
3.765825	-17.72308	0.6653248	0.01944299999999899
3.78178	-17.72064	0.6666425	0.021882999999998987
3.797734	-17.71458	0.6670413	0.027942999999996943
3.813689	-17.72201	0.6676219	0.02051299999999756
3.829644	-17.71927	0.6696055	0.02325299999999686
3.845598	-17.72302	0.6688014	0.019502999999996717
3.861553	-17.72267	0.6686984	0.019852999999997678
3.877508	-17.70702	0.6683552	0.03550299999999851
3.893463	-17.68795	0.6680943	0.05457299999999776
3.909417	-17.67814	0.6689573	0.06438299999999941
3.925372	-17.67496	0.6688008	0.06756299999999982
3.941327	-17.66929	0.6688551	0.07323299999999833
3.957282	-17.67151	0.6687545	0.0710129999999971
3.973236	-17.6911	0.6687785	0.051422999999999774
3.989191	-17.69711	0.6688692	0.045412999999999926
4.005146	-17.68158	0.6680386	0.06094299999999819
4.0211	-17.67489	0.6681821	0.06763299999999717
4.037055	-17.66404	0.6684122	0.07848299999999853
4.05301	-17.66117	0.6684718	0.08135300000000001
4.068965	-17.65664	0.6680653	0.08588299999999904
4.084919	-17.67711	0.6680037	0.0654129999999995
4.100874	-17.68374	0.6664717	0.05878299999999825
4.116829	-17.67229	0.6662104	0.07023299999999821
4.132784	-17.65571	0.6667876	0.08681299999999936
4.148738	-17.64128	0.6671007	0.1012430000000002
4.164693	-17.64346	0.6671451	0.09906299999999746
4.180648	-17.64882	0.6674393	0.09370299999999787
4.196602	-17.65187	0.6672755	0.09065299999999965
4.212557	-17.65457	0.6668856	0.08795299999999884
4.228512	-17.64739	0.6661153	0.09513299999999703
4.244467	-17.63879	0.6647217	0.1037329999999983
4.260421	-17.64467	0.6658159	0.09785299999999708
4.276376	-17.66153	0.665779	0.08099299999999943
4.292331	-17.66939	0.6657543	0.07313299999999856
4.308285	-17.6691	0.6658275	0.07342299999999824
4.32424	-17.66828	0.6657059	0.07424299999999917
4.340195	-17.6684	0.6657724	0.07412300000000016
4.35615	-17.67999	0.6658247	0.0625329999999984
4.372104	-17.68085	0.6661214	0.06167299999999898
4.388059	-17.66851	0.6658987	0.07401299999999722
4.404014	-17.66499	0.6655146	0.07753299999999896
4.419969	-17.6594	0.6657469	0.08312299999999695
4.435923	-17.66853	0.6658091	0.07399299999999798
4.451878	-17.67777	0.6653812	0.06475299999999962
4.467833	-17.67934	0.6655913	0.06318299999999866
4.483787	-17.67292	0.6652221	0.0696029999999972
4.499742	-17.66459	0.6650087	0.07793299999999803
4.515697	-17.67104	0.665326	0.07148299999999708
4.531652	-17.68527	0.6651781	0.05725299999999933
4.547606	-17.69987	0.6652747	0.04265299999999783
4.563561	-17.7302	0.6652401	0.01232299999999853
4.579516	-17.75432	0.6652319	-0.01179700000000139
4.595471	-17.74697	0.6652306	-0.004447000000002532
4.611425	-17.64705	0.6652305	0.09547299999999836
4.62738	-17.81123	0.6652304	-0.06870699999999985
4.643335	-18.01469	0.6652304	-0.27216700000000316
