# Supplementary material for: Molecular Scale Hydrophobicity and Adsorption Thermodynamics on Hydrophobic-Charged Surfaces
Source: ACS Nano. 2026 Feb 16;20(8):6970–82. doi: 10.1021/acsnano.5c18643 (PMC12961923; doi:10.1021/acsnano.5c18643)
Supplement: Supplementary file 2 [file nn5c18643_si_002.zip › supplementary-files/pmf/all-2ns-equilibration/hydrophobin/simulation-2/ch3_100ns/pmf-hb.csv]

com_nm	pmf_kcal_per_mol	error	shifted_pmf_kcal_per_mol	com_nm_5	std
1.432605	0.0	0.0	21.378274000000005	3.5691940000000004	0.028529000000000002
1.443966	-1.847788	7.493942e-08	19.530486000000003	3.488653	0.028883999999999996
1.455328	-3.642601	3.323427e-07	17.735673000000006	3.3715599999999997	0.028241000000000002
1.466689	-5.302639	1.707843e-06	16.075635000000005	3.263109	0.028691
1.478051	-6.830889	8.715034e-06	14.547385000000006	3.183893	0.028238
1.489412	-8.214527	4.40809e-05	13.163747000000004	3.074825	0.029033
1.500774	-9.485825	0.0002226986	11.892449000000004	2.9860759999999997	0.028574000000000002
1.512135	-10.6345	0.001122245	10.743774000000005	2.8704709999999998	0.028593
1.523497	-11.67023	0.005480602	9.708044000000005	2.748144	0.028439
1.534858	-12.57779	0.02474325	8.800484000000004	2.703251	0.028506
1.54622	-13.33548	0.06760516	8.042794000000004	2.584215	0.026857
1.557581	-14.06722	0.07476121	7.311054000000004	2.501098	0.026892000000000003
1.568943	-15.26516	0.3342939	6.113114000000005	2.368911	0.034055
1.580304	-16.75395	0.3573218	4.624324000000005	2.2789599999999997	0.027532
1.591666	-18.1048	0.3418891	3.2734740000000038	2.124868	0.04045
1.603027	-19.27409	0.3665544	2.1041840000000036	2.035872	0.025095
1.614389	-20.26221	0.4189321	1.116064000000005	1.930448	0.022855
1.62575	-21.05941	0.483201	0.3188640000000049	1.876427	0.02085
1.637112	-21.67208	0.5323658	-0.29380599999999646	1.8195310000000002	0.0224
1.648473	-22.16408	0.5483634	-0.7858059999999938	1.7767580000000003	0.020613
1.659835	-22.61449	0.5347333	-1.2362159999999953	1.6472740000000001	0.024173
1.671196	-23.04554	0.5192833	-1.6672659999999944	1.611824	0.018209
1.682558	-23.45868	0.5153614	-2.0804059999999964	1.509829	0.018884
1.693919	-23.83768	0.5139128	-2.459405999999994
1.705281	-24.24738	0.512737	-2.869105999999995
1.716642	-24.82647	0.5664351	-3.448195999999996
1.728004	-25.73096	0.6766574	-4.352685999999995
1.739365	-26.85046	0.7002324	-5.472185999999997
1.750727	-27.97078	0.6799684	-6.592505999999997
1.762088	-28.99728	0.6817993	-7.619005999999995
1.77345	-29.9008	0.7168209	-8.522525999999996
1.784811	-30.67618	0.78103	-9.297905999999994
1.796173	-31.29566	0.8526112	-9.917385999999997
1.807534	-31.74657	0.8995307	-10.368295999999994
1.818895	-32.06359	0.9066657	-10.685315999999993
1.830257	-32.2943	0.8951123	-10.916025999999995
1.841618	-32.478	0.8932967	-11.099725999999997
1.85298	-32.63461	0.9052838	-11.256335999999997
1.864341	-32.77487	0.9188268	-11.396595999999995
1.875703	-32.88823	0.9222136	-11.509955999999995
1.887064	-32.92415	0.9207436	-11.545875999999993
1.898426	-32.83913	0.9227769	-11.460855999999993
1.909787	-32.66644	0.9230679	-11.288165999999997
1.921149	-32.44082	0.9210789	-11.062545999999998
1.93251	-32.18241	0.9200727	-10.804135999999993
1.943872	-31.89013	0.9203535	-10.511855999999995
1.955233	-31.53033	0.9200871	-10.152055999999995
1.966595	-31.08419	0.918516	-9.705915999999995
1.977956	-30.60565	0.9247999	-9.227375999999996
1.989318	-30.20042	0.9437361	-8.822145999999996
2.000679	-29.8752	0.9485261	-8.496925999999995
2.012041	-29.53378	0.9445507	-8.155505999999995
2.023402	-29.13136	0.9421704	-7.753085999999996
2.034764	-28.67737	0.9405698	-7.299095999999995
2.046125	-28.18364	0.9401811	-6.805365999999996
2.057487	-27.65836	0.9437558	-6.280085999999994
2.068848	-27.10876	0.9553269	-5.7304859999999955
2.08021	-26.50375	0.9698233	-5.1254759999999955
2.091571	-25.87263	0.9784325	-4.494355999999996
2.102933	-25.22938	0.9805546	-3.8511059999999944
2.114294	-24.60279	0.9792125	-3.224515999999994
2.125656	-24.02107	0.9760062	-2.642795999999997
2.137017	-23.50207	0.9726634	-2.123795999999995
2.148379	-23.04183	0.9721957	-1.6635559999999963
2.15974	-22.6722	0.9740638	-1.2939259999999955
2.171102	-22.37395	0.9737417	-0.995675999999996
2.182463	-22.16838	0.9732007	-0.7901059999999944
2.193824	-22.02372	0.974039	-0.6454459999999962
2.205186	-21.89122	0.9702714	-0.5129459999999959
2.216547	-21.79521	0.9688258	-0.4169359999999962
2.227909	-21.67603	0.9684658	-0.29775599999999613
2.23927	-21.55848	0.9687704	-0.18020599999999476
2.250632	-21.43603	0.9687187	-0.057755999999994145
2.261993	-21.28125	0.9682583	0.09702400000000466
2.273355	-21.11462	0.9683978	0.26365400000000605
2.284716	-20.94744	0.9678232	0.4308340000000044
2.296078	-20.77518	0.9672456	0.6030940000000058
2.307439	-20.58378	0.9672941	0.7944940000000038
2.318801	-20.40863	0.9682739	0.969644000000006
2.330162	-20.24592	0.9699201	1.132354000000003
2.341524	-20.10349	0.9703701	1.274784000000004
2.352885	-20.00864	0.9699435	1.369634000000005
2.364247	-19.9332	0.9698247	1.4450740000000053
2.375608	-19.90165	0.9704626	1.4766240000000046
2.38697	-19.91669	0.970443	1.4615840000000055
2.398331	-19.96422	0.9696474	1.4140540000000037
2.409693	-20.04698	0.9690655	1.3312940000000033
2.421054	-20.13281	0.9705117	1.2454640000000055
2.432416	-20.23882	0.9715821	1.1394540000000042
2.443777	-20.33552	0.971563	1.0427540000000057
2.455139	-20.44329	0.9694641	0.9349840000000036
2.4665	-20.57686	0.9683321	0.8014140000000047
2.477862	-20.73061	0.9684138	0.647664000000006
2.489223	-20.8676	0.9686391	0.5106740000000052
2.500585	-20.99974	0.968775	0.3785340000000055
2.511946	-21.11539	0.968383	0.2628840000000032
2.523308	-21.21683	0.9680177	0.16144400000000303
2.534669	-21.28818	0.9685962	0.09009400000000412
2.546031	-21.33936	0.9687817	0.038914000000005444
2.557392	-21.37334	0.9708254	0.004934000000005767
2.568754	-21.41091	0.9714391	-0.03263599999999656
2.580115	-21.45175	0.9712521	-0.07347599999999588
2.591476	-21.46965	0.9710661	-0.0913759999999968
2.602838	-21.47304	0.9708927	-0.09476599999999635
2.614199	-21.4581	0.9710105	-0.07982599999999707
2.625561	-21.43501	0.9712254	-0.05673599999999368
2.636922	-21.40442	0.9697588	-0.026145999999993563
2.648284	-21.39867	0.9685302	-0.02039599999999453
2.659645	-21.38813	0.968721	-0.009855999999995646
2.671007	-21.36677	0.9688605	0.011504000000005732
2.682368	-21.35649	0.9687262	0.0217840000000038
2.69373	-21.35619	0.9688061	0.0220840000000031
2.705091	-21.35341	0.9688448	0.024864000000004438
2.716453	-21.35591	0.968887	0.02236400000000316
2.727814	-21.35581	0.9689354	0.022464000000002926
2.739176	-21.36171	0.9690085	0.01656400000000602
2.750537	-21.3648	0.9691481	0.01347400000000576
2.761899	-21.37898	0.9692505	-0.0007059999999938782
2.77326	-21.38558	0.9696733	-0.00730599999999626
2.784622	-21.39636	0.9698164	-0.018085999999996716
2.795983	-21.38893	0.9699667	-0.010655999999993782
2.807345	-21.38533	0.9694045	-0.007055999999995066
2.818706	-21.37823	0.9680863	4.400000000615023e-05
2.830068	-21.3813	0.9684306	-0.003025999999994866
2.841429	-21.38454	0.968426	-0.006265999999996552
2.852791	-21.38137	0.9684293	-0.003095999999995769
2.864152	-21.38208	0.9685339	-0.003805999999993759
2.875514	-21.37646	0.9681352	0.001814000000003091
2.886875	-21.3822	0.9681969	-0.003925999999996321
2.898237	-21.39466	0.9683294	-0.016385999999993572
2.909598	-21.40195	0.9681448	-0.0236759999999947
2.92096	-21.40882	0.9682196	-0.030545999999993967
2.932321	-21.4093	0.9680857	-0.03102599999999711
2.943683	-21.40705	0.9680343	-0.028775999999997026
2.955044	-21.40146	0.9684681	-0.023185999999995488
2.966405	-21.39697	0.9687436	-0.01869599999999494
2.977767	-21.398	0.9685225	-0.019725999999995025
2.989128	-21.40319	0.968494	-0.024915999999993943
3.00049	-21.41171	0.9686302	-0.03343599999999469
3.011851	-21.41286	0.9687021	-0.03458599999999379
3.023213	-21.41266	0.9686111	-0.034385999999994254
3.034574	-21.40754	0.96858	-0.02926599999999624
3.045936	-21.39726	0.9685526	-0.01898599999999462
3.057297	-21.39509	0.9686653	-0.016815999999995057
3.068659	-21.39602	0.9683581	-0.017745999999995377
3.08002	-21.39746	0.9684394	-0.019185999999994152
3.091382	-21.41177	0.9684117	-0.03349599999999597
3.102743	-21.42828	0.9684648	-0.05000599999999622
3.114105	-21.45024	0.968428	-0.0719659999999962
3.125466	-21.46324	0.9684424	-0.08496599999999432
3.136828	-21.455	0.9692312	-0.07672599999999363
3.148189	-21.44507	0.9690152	-0.06679599999999652
3.159551	-21.4481	0.9686618	-0.0698259999999955
3.170912	-21.45222	0.9683946	-0.07394599999999585
3.182274	-21.45524	0.968546	-0.0769659999999952
3.193635	-21.45293	0.9688309	-0.07465599999999384
3.204997	-21.45137	0.968761	-0.07309599999999605
3.216358	-21.44472	0.9688144	-0.06644599999999556
3.22772	-21.43385	0.9690056	-0.05557599999999496
3.239081	-21.41428	0.9689166	-0.036005999999996874
3.250443	-21.398	0.9680593	-0.019725999999995025
3.261804	-21.38985	0.9681172	-0.01157599999999448
3.273166	-21.3734	0.9683938	0.004874000000004486
3.284527	-21.36361	0.9679589	0.014664000000003341
3.295889	-21.3636	0.9680461	0.014674000000002962
3.30725	-21.35721	0.9682313	0.02106400000000619
3.318612	-21.35778	0.9681665	0.0204940000000029
3.329973	-21.35466	0.9682985	0.023614000000005575
3.341335	-21.36656	0.9682525	0.011714000000004887
3.352696	-21.37614	0.9682143	0.0021340000000051873
3.364057	-21.38332	0.9682142	-0.005045999999996553
3.375419	-21.39114	0.9682349	-0.012865999999995381
3.38678	-21.39721	0.9682185	-0.01893599999999651
3.398142	-21.39877	0.9681954	-0.020495999999994297
3.409503	-21.39133	0.9680152	-0.013055999999995294
3.420865	-21.38586	0.9684465	-0.007585999999996318
3.432226	-21.37299	0.9686205	0.005284000000003175
3.443588	-21.36003	0.9684279	0.018244000000006366
3.454949	-21.35108	0.968139	0.027194000000005047
3.466311	-21.35242	0.968386	0.02585400000000604
3.477672	-21.34868	0.9684823	0.029594000000003007
3.489034	-21.35171	0.9685312	0.02656400000000403
3.500395	-21.3574	0.9682822	0.020874000000006276
3.511757	-21.36173	0.9680605	0.016544000000003223
3.523118	-21.3769	0.9674226	0.0013740000000055375
3.53448	-21.38192	0.9676007	-0.0036459999999962633
3.545841	-21.3863	0.9681193	-0.008025999999993871
3.557203	-21.3956	0.9681153	-0.017325999999997066
3.568564	-21.41386	0.9677762	-0.03558599999999501
3.579926	-21.4342	0.9679866	-0.05592599999999592
3.591287	-21.44734	0.9676897	-0.06906599999999585
3.602649	-21.45936	0.9680491	-0.08108599999999555
3.61401	-21.45717	0.9680733	-0.07889599999999675
3.625372	-21.44914	0.9679746	-0.07086599999999521
3.636733	-21.46535	0.967931	-0.08707599999999616
3.648095	-21.44298	0.9679165	-0.06470599999999394
3.659456	-21.37571	0.9679116	0.0025640000000031193
3.670818	-21.18268	0.9679099	0.19559400000000338
3.682179	-21.26742	0.9679094	0.11085400000000334
3.693541	-21.23559	0.9679092	0.14268400000000625
