# Supplementary material for: Molecular Scale Hydrophobicity and Adsorption Thermodynamics on Hydrophobic-Charged Surfaces
Source: ACS Nano. 2026 Feb 16;20(8):6970–82. doi: 10.1021/acsnano.5c18643 (PMC12961923; doi:10.1021/acsnano.5c18643)
Supplement: Supplementary file 2 [file nn5c18643_si_002.zip › supplementary-files/pmf/all-2ns-equilibration/hydrophobin/simulation-2/delg.txt]

Free-energy of binding results for all directories
==================================================

Directory: ch3_100ns
---------------------------------
PMF minimum (W_min)       :  -11.546 kcal/mol
z at W_min                :    1.887 nm
Bound limits z1 – z2      :    1.833 –    1.926 nm
Bound width               :    0.093 nm
Integral  I_bound         :  1.55435e+07 nm
Integral  I_unbound       :  9.14871e-02 nm
ΔG_bind                   :  -11.298 ±  0.041 kcal/mol

Directory: oh_sam_100ns
---------------------------------
PMF minimum (W_min)       :   -3.399 kcal/mol
z at W_min                :    1.855 nm
Bound limits z1 – z2      :    1.762 –    1.896 nm
Bound width               :    0.134 nm
Integral  I_bound         :  2.74860e+01 nm
Integral  I_unbound       :  1.23971e-01 nm
ΔG_bind                   :   -3.220 ±  0.051 kcal/mol

Directory: ohs0_100ns
---------------------------------
PMF minimum (W_min)       :   -9.358 kcal/mol
z at W_min                :    1.838 nm
Bound limits z1 – z2      :    1.792 –    1.896 nm
Bound width               :    0.104 nm
Integral  I_bound         :  4.78106e+05 nm
Integral  I_unbound       :  9.73885e-02 nm
ΔG_bind                   :   -9.185 ±  0.201 kcal/mol

Directory: ohs1_100ns
---------------------------------
PMF minimum (W_min)       :  -11.062 kcal/mol
z at W_min                :    1.811 nm
Bound limits z1 – z2      :    1.766 –    1.853 nm
Bound width               :    0.087 nm
Integral  I_bound         :  6.50219e+06 nm
Integral  I_unbound       :  8.31239e-02 nm
ΔG_bind                   :  -10.835 ±  0.052 kcal/mol

Directory: ohs2_100ns
---------------------------------
PMF minimum (W_min)       :  -13.939 kcal/mol
z at W_min                :    1.852 nm
Bound limits z1 – z2      :    1.807 –    1.901 nm
Bound width               :    0.094 nm
Integral  I_bound         :  9.72421e+08 nm
Integral  I_unbound       :  8.92170e-02 nm
ΔG_bind                   :  -13.778 ±  0.010 kcal/mol

Directory: ohs3_100ns
---------------------------------
PMF minimum (W_min)       :  -11.726 kcal/mol
z at W_min                :    1.871 nm
Bound limits z1 – z2      :    1.830 –    1.935 nm
Bound width               :    0.106 nm
Integral  I_bound         :  2.43174e+07 nm
Integral  I_unbound       :  9.84764e-02 nm
ΔG_bind                   :  -11.521 ±  0.029 kcal/mol

Directory: gms0_100ns
---------------------------------
PMF minimum (W_min)       :   -4.179 kcal/mol
z at W_min                :    1.875 nm
Bound limits z1 – z2      :    1.839 –    1.921 nm
Bound width               :    0.082 nm
Integral  I_bound         :  6.63555e+01 nm
Integral  I_unbound       :  8.65292e-02 nm
ΔG_bind                   :   -3.960 ±  0.042 kcal/mol

Directory: gms1_100ns
---------------------------------
PMF minimum (W_min)       :   -0.294 kcal/mol
z at W_min                :    3.158 nm
Bound limits z1 – z2      :    2.438 –    3.659 nm
Bound width               :    1.221 nm
Integral  I_bound         :  1.50322e+00 nm
Integral  I_unbound       :  1.51275e+00 nm
ΔG_bind                   :    0.004 ±  0.000 kcal/mol

Directory: gms2_100ns
---------------------------------
PMF minimum (W_min)       :   -2.894 kcal/mol
z at W_min                :    1.967 nm
Bound limits z1 – z2      :    1.907 –    2.015 nm
Bound width               :    0.108 nm
Integral  I_bound         :  1.00932e+01 nm
Integral  I_unbound       :  1.05113e-01 nm
ΔG_bind                   :   -2.721 ±  0.021 kcal/mol

Directory: gms3_100ns
---------------------------------
PMF minimum (W_min)       :  -11.021 kcal/mol
z at W_min                :    1.894 nm
Bound limits z1 – z2      :    1.771 –    1.929 nm
Bound width               :    0.158 nm
Integral  I_bound         :  1.23971e+07 nm
Integral  I_unbound       :  1.42349e-01 nm
ΔG_bind                   :  -10.899 ±  0.066 kcal/mol

Directory: nh3s0_100ns
---------------------------------
PMF minimum (W_min)       :   -3.597 kcal/mol
z at W_min                :    1.875 nm
Bound limits z1 – z2      :    1.812 –    1.922 nm
Bound width               :    0.109 nm
Integral  I_bound         :  3.23851e+01 nm
Integral  I_unbound       :  1.02823e-01 nm
ΔG_bind                   :   -3.429 ±  0.126 kcal/mol

Directory: nh3s1_100ns
---------------------------------
PMF minimum (W_min)       :   -2.334 kcal/mol
z at W_min                :    1.835 nm
Bound limits z1 – z2      :    1.806 –    1.869 nm
Bound width               :    0.063 nm
Integral  I_bound         :  2.16084e+00 nm
Integral  I_unbound       :  5.75281e-02 nm
ΔG_bind                   :   -2.162 ±  0.210 kcal/mol

Directory: nh3s2_100ns
---------------------------------
PMF minimum (W_min)       :   -2.657 kcal/mol
z at W_min                :    1.912 nm
Bound limits z1 – z2      :    1.888 –    1.937 nm
Bound width               :    0.049 nm
Integral  I_bound         :  2.94550e+00 nm
Integral  I_unbound       :  5.07140e-02 nm
ΔG_bind                   :   -2.422 ±  0.080 kcal/mol

Directory: nh3s3_100ns
---------------------------------
PMF minimum (W_min)       :   -6.981 kcal/mol
z at W_min                :    1.909 nm
Bound limits z1 – z2      :    1.869 –    1.940 nm
Bound width               :    0.071 nm
Integral  I_bound         :  5.63865e+03 nm
Integral  I_unbound       :  6.67061e-02 nm
ΔG_bind                   :   -6.763 ±  0.049 kcal/mol
