# Supplementary material for: Molecular Scale Hydrophobicity and Adsorption Thermodynamics on Hydrophobic-Charged Surfaces
Source: ACS Nano. 2026 Feb 16;20(8):6970–82. doi: 10.1021/acsnano.5c18643 (PMC12961923; doi:10.1021/acsnano.5c18643)
Supplement: Supplementary file 2 [file nn5c18643_si_002.zip › supplementary-files/pmf/all-2ns-equilibration/hydrophobin/simulation-2/delg_summary.csv]

directory	dG_bind	error
ch3_100ns	-11.298	0.041
oh_100ns	-3.22	0.051
ohs0_100ns	-9.185	0.201
ohs1_100ns	-10.835	0.052
ohs2_100ns	-13.778	0.01
ohs3_100ns	-11.521	0.029
gms0_100ns	-3.96	0.042
gms1_100ns	0.004	0.0
gms2_100ns	-2.721	0.021
gms3_100ns	-10.899	0.066
nh3s0_100ns	-3.429	0.126
nh3s1_100ns	-2.162	0.21
nh3s2_100ns	-2.422	0.08
nh3s3_100ns	-6.763	0.049
