# Supplementary material for: Molecular Scale Hydrophobicity and Adsorption Thermodynamics on Hydrophobic-Charged Surfaces
Source: ACS Nano. 2026 Feb 16;20(8):6970–82. doi: 10.1021/acsnano.5c18643 (PMC12961923; doi:10.1021/acsnano.5c18643)
Supplement: Supplementary file 2 [file nn5c18643_si_002.zip › supplementary-files/pmf/all-2ns-equilibration/hydrophobin/simulation-2/gms0_100ns/pmf-hb.csv]

com_nm	pmf_kcal_per_mol	error	shifted_pmf_kcal_per_mol	com_nm_5	std	hb_polar_strand
1.416274	0.0	0.0	29.409298	3.5717510000000003	0.028597000000000004	mean_all
1.427735	-1.851067	5.631861e-07	27.558231	3.456961	0.028598000000000002	1.8131
1.439195	-3.707898	2.868081e-06	25.7014	3.3781980000000003	0.028727999999999997	1.7483
1.450656	-5.476882	1.237214e-05	23.932416	3.27021	0.028401999999999997	1.7921
1.462116	-7.090051	5.153654e-05	22.319247	3.160525	0.028304000000000003	1.7910
1.473577	-8.557372	0.0002128002	20.851926	3.0467720000000003	0.028852999999999997	2.0232
1.485037	-9.906487	0.00087551	19.502811	2.9644790000000003	0.028745999999999997	1.8946
1.496498	-11.13873	0.003559585	18.270567999999997	2.863083	0.028083999999999998	1.7282
1.507958	-12.26472	0.01350442	17.144578	2.755066	0.028783999999999997	1.8888
1.519418	-13.24916	0.04351068	16.160138	2.6533279999999997	0.028569	1.8196
1.530879	-14.10839	0.05832311	15.300908	2.562765	0.027411	1.7725
1.542339	-15.06047	0.1171099	14.348828	2.465379	0.02924	1.8102
1.5538	-16.35321	0.2833949	13.056087999999999	2.363035	0.030295999999999997	1.8741
1.56526	-17.77113	0.320916	11.638168	2.290737	0.030406	1.9066
1.576721	-19.10384	0.3085382	10.305457999999998	2.1636759999999997	0.029126	1.7857
1.588181	-20.32719	0.291952	9.082107999999998	2.056095	0.033156	1.5980
1.599642	-21.43509	0.2849098	7.974208000000001	1.9227509999999999	0.021227	1.5100
1.611102	-22.42592	0.2852996	6.983377999999998	1.8732849999999999	0.019464	1.1853
1.622563	-23.27715	0.2900293	6.132148000000001	1.7880150000000001	0.025077000000000002	1.2164
1.634023	-24.00423	0.2959465	5.405068	1.742841	0.024893000000000002	1.5104
1.645483	-24.67615	0.3043122	4.733148	1.643566	0.022722	1.2466
1.656944	-25.33092	0.3155114	4.078378000000001	1.59241	0.019688	1.4398
1.668404	-25.96161	0.3102563	3.4476879999999994	1.498258	0.019492	1.3687
1.679865	-26.55855	0.3019652	2.8507479999999994			1.1461
1.691325	-27.17394	0.327061	2.235357999999998
1.702786	-27.8886	0.391393	1.5206979999999994
1.714246	-28.66159	0.4266944	0.7477079999999994
1.725707	-29.43195	0.4049817	-0.022652000000000783
1.737167	-30.16515	0.3863162	-0.7558520000000009
1.748628	-30.86641	0.392044	-1.4571119999999986
1.760088	-31.48034	0.4288479	-2.071042000000002
1.771548	-31.9242	0.5056536	-2.5149019999999993
1.783009	-32.17067	0.5956971	-2.7613720000000015
1.794469	-32.28123	0.6496352	-2.871932000000001
1.80593	-32.3581	0.6394991	-2.9488020000000006
1.81739	-32.4861	0.6061815	-3.0768020000000007
1.828851	-32.7254	0.6205882	-3.3161020000000008
1.840311	-33.03387	0.6513711	-3.6245720000000006
1.851772	-33.30242	0.6691403	-3.893121999999998
1.863232	-33.49902	0.6722045	-4.089722000000002
1.874693	-33.58823	0.6694136	-4.178932000000003
1.886153	-33.56428	0.6655926	-4.154981999999997
1.897613	-33.45915	0.6610547	-4.049852000000001
1.909074	-33.27746	0.6577051	-3.868161999999998
1.920534	-33.01598	0.6574604	-3.6066819999999993
1.931995	-32.66957	0.658298	-3.2602720000000005
1.943455	-32.23265	0.6579389	-2.823352
1.954916	-31.74167	0.6561359	-2.3323719999999994
1.966376	-31.23244	0.6572838	-1.8231420000000007
1.977837	-30.83452	0.6790054	-1.4252220000000015
1.989297	-30.5646	0.7013763	-1.155301999999999
2.000758	-30.34843	0.7017775	-0.9391320000000007
2.012218	-30.08061	0.6986522	-0.6713120000000004
2.023678	-29.78645	0.6965603	-0.3771519999999988
2.035139	-29.50299	0.6956642	-0.09369200000000077
2.046599	-29.26955	0.6945923	0.13974800000000087
2.05806	-29.08873	0.6933909	0.32056799999999797
2.06952	-28.9444	0.6925955	0.46489799999999804
2.080981	-28.81404	0.6963228	0.5952580000000012
2.092441	-28.66435	0.7105349	0.7449480000000008
2.103902	-28.51243	0.7267218	0.8968680000000013
2.115362	-28.39521	0.7274238	1.014088000000001
2.126822	-28.36371	0.714959	1.0455879999999986
2.138283	-28.40904	0.7112981	1.0002579999999988
2.149743	-28.47306	0.7127314	0.9362379999999995
2.161204	-28.50981	0.7155952	0.8994879999999981
2.172664	-28.52408	0.7178858	0.8852179999999983
2.184125	-28.5033	0.7173821	0.9059980000000003
2.195585	-28.46967	0.7159904	0.939627999999999
2.207046	-28.42885	0.7134923	0.9804479999999991
2.218506	-28.37335	0.7115181	1.0359480000000012
2.229967	-28.30631	0.7118152	1.1029879999999999
2.241427	-28.21546	0.7117942	1.1938379999999995
2.252887	-28.13915	0.7116275	1.270147999999999
2.264348	-28.0714	0.7118677	1.3378979999999991
2.275808	-28.0076	0.7129538	1.4016979999999997
2.287269	-27.977	0.7134632	1.4322979999999994
2.298729	-27.96641	0.7132983	1.442888
2.31019	-27.95811	0.7129574	1.4511879999999984
2.32165	-27.95606	0.7128746	1.453237999999999
2.333111	-27.96939	0.7136596	1.439907999999999
2.344571	-28.01484	0.7146978	1.3944580000000002
2.356032	-28.08567	0.7152926	1.3236279999999994
2.367492	-28.16936	0.7153266	1.2399379999999987
2.378952	-28.26948	0.7152527	1.1398179999999982
2.390413	-28.37082	0.7166261	1.0384780000000013
2.401873	-28.46351	0.7190479	0.9457880000000003
2.413334	-28.53427	0.72192	0.8750280000000004
2.424794	-28.59815	0.7238064	0.8111479999999993
2.436255	-28.67069	0.7236915	0.7386079999999993
2.447715	-28.75369	0.7231442	0.6556080000000009
2.459176	-28.85194	0.7229925	0.5573580000000007
2.470636	-28.96173	0.7231474	0.4475680000000004
2.482097	-29.07373	0.7233891	0.33556799999999853
2.493557	-29.18158	0.7231945	0.22771799999999942
2.505017	-29.27282	0.7228452	0.13647800000000032
2.516478	-29.35492	0.7217326	0.054377999999999815
2.527938	-29.40442	0.7194598	0.004878000000001492
2.539399	-29.44231	0.7172163	-0.033011999999999375
2.550859	-29.45741	0.7166705	-0.04811199999999971
2.56232	-29.46261	0.7169469	-0.0533120000000018
2.57378	-29.46641	0.7174325	-0.05711200000000005
2.585241	-29.46907	0.7177998	-0.059771999999998826
2.596701	-29.47154	0.7174508	-0.06224200000000124
2.608162	-29.44373	0.7176837	-0.03443199999999891
2.619622	-29.42769	0.717394	-0.01839199999999863
2.631082	-29.41843	0.7173811	-0.009132000000001028
2.642543	-29.39805	0.7175139	0.01124799999999837
2.654003	-29.38174	0.7176111	0.027557999999999083
2.665464	-29.35885	0.7175672	0.05044799999999938
2.676924	-29.33307	0.7176096	0.0762280000000004
2.688385	-29.31337	0.7174379	0.09592800000000068
2.699845	-29.30852	0.7176156	0.10077799999999826
2.711306	-29.31435	0.7175904	0.0949479999999987
2.722766	-29.31323	0.717552	0.09606799999999893
2.734227	-29.31357	0.7175537	0.09572800000000115
2.745687	-29.31951	0.7175383	0.08978799999999865
2.757147	-29.316	0.7176042	0.09329800000000077
2.768608	-29.31749	0.7175222	0.09180800000000033
2.780068	-29.31898	0.7175446	0.0903179999999999
2.791529	-29.33243	0.7174763	0.07686800000000105
2.802989	-29.34967	0.7174752	0.059628000000000014
2.81445	-29.36426	0.7170132	0.045037999999998135
2.82591	-29.36918	0.7163763	0.040117999999999654
2.837371	-29.38035	0.7164549	0.02894799999999975
2.848831	-29.39871	0.7164953	0.010587999999998488
2.860291	-29.39508	0.7165472	0.01421799999999962
2.871752	-29.38349	0.7167589	0.025808000000001385
2.883212	-29.37422	0.7166671	0.03507799999999861
2.894673	-29.37848	0.7171759	0.030818000000000012
2.906133	-29.38024	0.7176701	0.02905799999999914
2.917594	-29.38211	0.7174893	0.02718799999999888
2.929054	-29.38238	0.7174514	0.026917999999998443
2.940515	-29.38311	0.7174831	0.02618800000000121
2.951975	-29.38325	0.7173952	0.026047999999999405
2.963436	-29.3812	0.7175239	0.028097999999999956
2.974896	-29.37993	0.717664	0.029367999999998062
2.986356	-29.39015	0.7177085	0.019148000000001275
2.997817	-29.40444	0.7173374	0.004857999999998697
3.009277	-29.40786	0.7168505	0.0014380000000002724
3.020738	-29.40865	0.7168816	0.0006479999999982056
3.032198	-29.41643	0.7170302	-0.007131999999998584
3.043659	-29.41491	0.7167461	-0.005611999999999284
3.055119	-29.41524	0.716873	-0.005942000000001002
3.06658	-29.415	0.7167539	-0.00570199999999943
3.07804	-29.42314	0.7168817	-0.013842000000000354
3.089501	-29.437	0.7169852	-0.027702000000001448
3.100961	-29.45282	0.7168206	-0.043521999999999395
3.112421	-29.46006	0.7171149	-0.050761999999998864
3.123882	-29.47746	0.7173429	-0.06816200000000094
3.135342	-29.49397	0.7173398	-0.08467200000000119
3.146803	-29.49669	0.7174549	-0.08739200000000125
3.158263	-29.48776	0.7173165	-0.07846200000000181
3.169724	-29.47557	0.717103	-0.06627200000000144
3.181184	-29.46461	0.717093	-0.055312000000000694
3.192645	-29.46088	0.717689	-0.051581999999999795
3.204105	-29.46761	0.7177836	-0.05831200000000081
3.215566	-29.48011	0.7169369	-0.0708120000000001
3.227026	-29.49034	0.7167129	-0.08104200000000006
3.238486	-29.50384	0.7173311	-0.09454200000000057
3.249947	-29.50719	0.7172813	-0.09789200000000164
3.261407	-29.50983	0.7172602	-0.10053200000000118
3.272868	-29.51017	0.7173134	-0.10087199999999896
3.284328	-29.51488	0.7171848	-0.10558200000000184
3.295789	-29.51879	0.7168102	-0.10949199999999948
3.307249	-29.52225	0.7166688	-0.11295199999999994
3.31871	-29.53282	0.7170133	-0.12352200000000124
3.33017	-29.53751	0.7171194	-0.12821200000000132
3.341631	-29.53195	0.7170321	-0.12265199999999865
3.353091	-29.53098	0.7169701	-0.12168199999999985
3.364551	-29.52316	0.7169853	-0.11386200000000102
3.376012	-29.52969	0.7170518	-0.12039199999999894
3.387472	-29.53339	0.7171258	-0.12409200000000098
3.398933	-29.53727	0.717297	-0.12797199999999975
3.410393	-29.54079	0.7169614	-0.1314920000000015
3.421854	-29.53452	0.7162683	-0.12522200000000083
3.433314	-29.53467	0.7159428	-0.1253719999999987
3.444775	-29.5317	0.7159141	-0.12240200000000101
3.456235	-29.5369	0.7160216	-0.12760199999999955
3.467696	-29.54224	0.7162205	-0.1329419999999999
3.479156	-29.54165	0.7160804	-0.1323520000000009
3.490616	-29.54274	0.7158032	-0.13344199999999873
3.502077	-29.52661	0.7156696	-0.11731200000000186
3.513537	-29.51463	0.7162202	-0.10533200000000065
3.524998	-29.51749	0.7170497	-0.10819199999999896
3.536458	-29.5125	0.717214	-0.10320199999999957
3.547919	-29.50901	0.7159311	-0.09971200000000024
3.559379	-29.50735	0.7161393	-0.09805199999999914
3.57084	-29.50894	0.7162187	-0.09964199999999934
3.5823	-29.50764	0.7162712	-0.09834199999999882
3.593761	-29.50668	0.7162896	-0.09738199999999964
3.605221	-29.49948	0.7162898	-0.09018199999999865
3.616681	-29.51641	0.7162965	-0.10711200000000076
3.628142	-29.51085	0.7162961	-0.10155200000000164
3.639602	-29.49725	0.7162961	-0.08795200000000136
3.651063	-29.47034	0.7162961	-0.061042000000000485
3.662523	-29.42546	0.7162961	-0.016162000000001342
3.673984	-29.41531	0.7162961	-0.006012000000001905
3.685444	-29.57248	0.7162961	-0.16318199999999905
3.696905	-28.67872	0.7162961	0.7305780000000013
