# Supplementary material for: Molecular Scale Hydrophobicity and Adsorption Thermodynamics on Hydrophobic-Charged Surfaces
Source: ACS Nano. 2026 Feb 16;20(8):6970–82. doi: 10.1021/acsnano.5c18643 (PMC12961923; doi:10.1021/acsnano.5c18643)
Supplement: Supplementary file 2 [file nn5c18643_si_002.zip › supplementary-files/pmf/all-2ns-equilibration/hydrophobin/simulation-2/gms1_100ns/pmf-hb.csv]

com_nm	pmf_kcal_per_mol	error	shifted_pmf_kcal_per_mol	com_nm_5	std	hb_polar_strand
1.403383	0.0	0.0	41.040073	3.548656	0.028163999999999998	mean_all
1.414778	-2.154731	7.0081e-08	38.885342	3.445751	0.027937	1.9303
1.426173	-4.148909	0.0	36.891164	3.3644239999999996	0.028776	2.0034
1.437567	-5.895389	1.358348e-07	35.144684	3.227551	0.028232999999999998	1.9315
1.448962	-7.457601	2.80234e-07	33.582471999999996	3.1666279999999998	0.027927999999999998	1.9969
1.460356	-8.861273	1.923969e-06	32.178799999999995	3.058288	0.028664	1.8900
1.471751	-10.11259	1.239473e-05	30.927483	2.96595	0.029064999999999997	1.9345
1.483146	-11.2259	8.070543e-05	29.814173	2.847517	0.028393	2.0048
1.49454	-12.22374	0.000524862	28.816333	2.769135	0.029046	1.9401
1.505935	-13.14499	0.003322263	27.895083	2.6666380000000003	0.029039999999999996	1.9837
1.51733	-14.0149	0.01777549	27.025173	2.547014	0.027518	1.8886
1.528724	-14.83919	0.05161292	26.200882999999997	2.4750970000000003	0.026957	1.9748
1.540119	-15.82583	0.1451352	25.214243	2.341022	0.028426999999999997	1.9323
1.551513	-17.11898	0.3401014	23.921093	2.261305	0.025240000000000002	1.9523
1.562908	-18.4854	0.3478802	22.554673	2.144141	0.040082	2.0106
1.574303	-19.73918	0.3223441	21.300893	2.043444	0.028605000000000002	1.9463
1.585697	-21.05559	0.3136893	19.984483	1.935212	0.028546	1.7861
1.597092	-22.51841	0.3165817	18.521663	1.850687	0.023214	1.5168
1.608487	-23.97377	0.3314778	17.066303	1.813812	0.022888	1.4588
1.619881	-25.30832	0.3400383	15.731753000000001	1.72445	0.019584999999999998	1.5140
1.631276	-26.50107	0.3393256	14.539003000000001	1.685386	0.017884999999999998	1.3767
1.64267	-27.55235	0.307523	13.487722999999999	1.61924	0.020404	1.4750
1.654065	-28.58928	0.2432085	12.450793	1.475211	0.018798	1.6142
1.66546	-29.7417	0.2598479	11.298372999999998			1.1724
1.676854	-30.91182	0.2799208	10.128253
1.688249	-31.94648	0.2685625	9.093592999999998
1.699644	-32.82433	0.2567999	8.215742999999996
1.711038	-33.58349	0.2458735	7.456583000000002
1.722433	-34.24529	0.2442594	6.7947830000000025
1.733828	-34.82596	0.2523122	6.2141129999999976
1.745222	-35.32918	0.2504266	5.710892999999999
1.756617	-35.78102	0.2419613	5.2590530000000015
1.768011	-36.25138	0.2865145	4.788693000000002
1.779406	-36.8555	0.3506204	4.184573
1.790801	-37.57832	0.3458268	3.4617530000000016
1.802195	-38.3079	0.3328051	2.732173000000003
1.81359	-38.98102	0.3474738	2.0590529999999987
1.824985	-39.5175	0.3893931	1.5225730000000013
1.836379	-39.85922	0.4603131	1.180852999999999
1.847774	-40.01036	0.5234262	1.029713000000001
1.859168	-40.03091	0.5427392	1.009163000000001
1.870563	-40.01268	0.5254467	1.0273929999999964
1.881958	-40.02839	0.5185952	1.011682999999998
1.893352	-40.05702	0.5255227	0.9830529999999982
1.904747	-40.04661	0.5306304	0.9934629999999984
1.916142	-39.98034	0.5326226	1.0597330000000014
1.927536	-39.88873	0.5328227	1.1513429999999971
1.938931	-39.81211	0.5277801	1.2279630000000026
1.950325	-39.78353	0.5198101	1.2565430000000006
1.96172	-39.7828	0.521598	1.2572729999999979
1.973115	-39.75266	0.5534142	1.2874130000000008
1.984509	-39.6481	0.6160212	1.3919730000000001
1.995904	-39.46394	0.670283	1.5761329999999987
2.007299	-39.27447	0.6811736	1.7656029999999987
2.018693	-39.15722	0.6703844	1.8828529999999972
2.030088	-39.0719	0.6664954	1.9681730000000002
2.041482	-38.97153	0.6658054	2.0685429999999982
2.052877	-38.83654	0.6617543	2.203533
2.064272	-38.65092	0.6535941	2.3891530000000003
2.075666	-38.41533	0.6443536	2.6247430000000023
2.087061	-38.16046	0.6369911	2.879612999999999
2.098456	-37.91136	0.63455	3.1287129999999976
2.10985	-37.76878	0.6420603	3.271293
2.121245	-37.79102	0.65396	3.2490529999999964
2.132639	-37.95937	0.6566494	3.0807029999999997
2.144034	-38.19616	0.6538932	2.8439130000000006
2.155429	-38.44052	0.6506432	2.5995530000000002
2.166823	-38.68455	0.6492613	2.355522999999998
2.178218	-38.92043	0.648506	2.1196429999999964
2.189613	-39.16088	0.6485899	1.8791930000000008
2.201007	-39.41112	0.6487636	1.6289530000000028
2.212402	-39.64161	0.6484838	1.3984629999999996
2.223796	-39.83386	0.6484165	1.2062129999999982
2.235191	-39.99383	0.6495708	1.046242999999997
2.246586	-40.12334	0.6499599	0.9167330000000007
2.25798	-40.2217	0.6498654	0.8183730000000011
2.269375	-40.31571	0.6505689	0.7243629999999968
2.28077	-40.3816	0.6511091	0.6584730000000008
2.292164	-40.4179	0.6514966	0.6221729999999965
2.303559	-40.43022	0.6509893	0.6098530000000011
2.314954	-40.43416	0.6499991	0.605913000000001
2.326348	-40.42475	0.6499682	0.6153229999999965
2.337743	-40.41232	0.6505681	0.6277529999999985
2.349137	-40.39613	0.6508479	0.6439430000000002
2.360532	-40.38403	0.6513852	0.6560429999999968
2.371927	-40.3942	0.6510257	0.6458730000000017
2.383321	-40.41149	0.650521	0.628582999999999
2.394716	-40.44201	0.6504423	0.5980629999999962
2.406111	-40.49108	0.6504607	0.548993000000003
2.417505	-40.54585	0.6503771	0.4942229999999981
2.4289	-40.64805	0.6501371	0.3920230000000018
2.440294	-40.76676	0.6503536	0.2733130000000017
2.451689	-40.87783	0.6503895	0.16224299999999658
2.463084	-40.98477	0.6503861	0.0553030000000021
2.474478	-41.06553	0.6501693	-0.02545700000000295
2.485873	-41.12892	0.6504481	-0.08884700000000123
2.497268	-41.17823	0.6504117	-0.13815699999999964
2.508662	-41.21775	0.6505062	-0.17767700000000275
2.520057	-41.2456	0.650755	-0.20552700000000357
2.531451	-41.26276	0.6507103	-0.22268700000000052
2.542846	-41.27979	0.6500081	-0.23971699999999885
2.554241	-41.28647	0.6494331	-0.24639700000000175
2.565635	-41.28661	0.6499892	-0.24653700000000356
2.57703	-41.27085	0.6495103	-0.23077700000000334
2.588425	-41.251	0.6472253	-0.2109269999999981
2.599819	-41.2152	0.6451133	-0.17512700000000336
2.611214	-41.17812	0.6440571	-0.13804700000000025
2.622608	-41.15983	0.6442072	-0.11975699999999989
2.634003	-41.14648	0.6444222	-0.10640699999999725
2.645398	-41.12517	0.6443742	-0.08509699999999754
2.656792	-41.11169	0.6444094	-0.07161700000000337
2.668187	-41.09853	0.6443442	-0.058456999999997095
2.679582	-41.08928	0.6443863	-0.049207000000002665
2.690976	-41.0847	0.644511	-0.04462699999999842
2.702371	-41.07427	0.6446432	-0.03419699999999892
2.713765	-41.0691	0.6440463	-0.029026999999999248
2.72516	-41.05486	0.6440425	-0.01478699999999833
2.736555	-41.0426	0.6448653	-0.002527000000000612
2.747949	-41.03004	0.6448725	0.010032999999999959
2.759344	-41.02154	0.6439148	0.018532999999997912
2.770739	-41.01247	0.6438287	0.027602999999999156
2.782133	-41.00531	0.6447134	0.0347629999999981
2.793528	-41.00476	0.6469166	0.03531300000000215
2.804922	-41.02385	0.6477842	0.016222999999996546
2.816317	-41.04092	0.6478682	-0.0008470000000002642
2.827712	-41.0588	0.6476618	-0.018726999999998384
2.839106	-41.07662	0.6479706	-0.036546999999998775
2.850501	-41.0899	0.6476619	-0.04982700000000051
2.861896	-41.11264	0.6477459	-0.07256699999999938
2.87329	-41.12444	0.6479182	-0.0843670000000003
2.884685	-41.14205	0.6477724	-0.10197699999999799
2.89608	-41.15734	0.6471007	-0.11726699999999823
2.907474	-41.16107	0.6471432	-0.12099700000000269
2.918869	-41.15221	0.6474927	-0.11213699999999704
2.930263	-41.13239	0.6473873	-0.09231700000000131
2.941658	-41.12308	0.6476578	-0.08300700000000205
2.953053	-41.11367	0.6479749	-0.07359699999999947
2.964447	-41.11014	0.6477686	-0.07006700000000166
2.975842	-41.1139	0.6479161	-0.07382700000000142
2.987237	-41.11268	0.6482983	-0.07260699999999787
2.998631	-41.11887	0.6480153	-0.07879700000000156
3.010026	-41.1448	0.6460584	-0.1047269999999969
3.02142	-41.15962	0.6459995	-0.11954699999999718
3.032815	-41.16839	0.6465418	-0.12831700000000268
3.04421	-41.18273	0.6465317	-0.1426569999999998
3.055604	-41.1895	0.6464022	-0.14942700000000286
3.066999	-41.20081	0.6461742	-0.16073699999999747
3.078394	-41.21767	0.6462664	-0.17759699999999867
3.089788	-41.2432	0.646156	-0.20312700000000206
3.101183	-41.25758	0.6464127	-0.21750699999999767
3.112577	-41.27662	0.6461626	-0.23654700000000162
3.123972	-41.2938	0.6465199	-0.2537269999999978
3.135367	-41.31573	0.6464126	-0.2756570000000025
3.146761	-41.33255	0.6458397	-0.2924769999999981
3.158156	-41.334	0.6457434	-0.2939270000000036
3.169551	-41.32902	0.6455245	-0.2889470000000003
3.180945	-41.32566	0.6451937	-0.2855869999999996
3.19234	-41.32135	0.645211	-0.2812770000000029
3.203734	-41.3142	0.6455552	-0.274127
3.215129	-41.31616	0.6457205	-0.27608700000000397
3.226524	-41.31196	0.64584	-0.27188699999999955
3.237918	-41.30944	0.6457551	-0.2693670000000026
3.249313	-41.29709	0.6457788	-0.2570169999999976
3.260708	-41.28607	0.6459433	-0.24599700000000269
3.272102	-41.27926	0.6461643	-0.23918700000000115
3.283497	-41.28739	0.6453022	-0.24731700000000245
3.294891	-41.27497	0.6439582	-0.2348970000000037
3.306286	-41.24847	0.6431517	-0.20839699999999794
3.317681	-41.21554	0.6436718	-0.1754669999999976
3.329075	-41.20322	0.6437175	-0.16314700000000215
3.34047	-41.19909	0.6437337	-0.15901699999999863
3.351865	-41.1872	0.6438514	-0.14712699999999757
3.363259	-41.1768	0.6438883	-0.1367270000000005
3.374654	-41.17045	0.6435883	-0.13037700000000285
3.386048	-41.16079	0.6435797	-0.12071699999999908
3.397443	-41.15517	0.6435357	-0.11509699999999867
3.408838	-41.16425	0.6429451	-0.12417700000000309
3.420232	-41.17647	0.642624	-0.13639700000000232
3.431627	-41.17687	0.6424393	-0.1367970000000014
3.443022	-41.17843	0.6425562	-0.13835699999999918
3.454416	-41.17789	0.6425626	-0.1378169999999983
3.465811	-41.17889	0.6426718	-0.13881700000000308
3.477206	-41.16379	0.6428053	-0.12371699999999919
3.4886	-41.14518	0.64281	-0.10510700000000384
3.499995	-41.13161	0.6427223	-0.09153700000000242
3.511389	-41.13267	0.6427319	-0.09259699999999782
3.522784	-41.13135	0.6427421	-0.09127699999999805
3.534179	-41.14149	0.6426419	-0.10141699999999787
3.545573	-41.15193	0.6426268	-0.11185700000000054
3.556968	-41.15337	0.6426416	-0.11329700000000287
3.568363	-41.15667	0.642652	-0.11659699999999873
3.579757	-41.15272	0.6426461	-0.1126470000000026
3.591152	-41.14382	0.6426487	-0.10374699999999848
3.602546	-41.12322	0.6426493	-0.08314700000000386
3.613941	-41.09837	0.6426494	-0.05829700000000315
3.625336	-41.04495	0.6426495	-0.004877000000000464
3.63673	-40.96775	0.6426495	0.07232299999999725
3.648125	-40.88521	0.6426495	0.15486299999999886
3.65952	-40.75007	0.6426495	0.2900029999999987
3.670914	-41.07795	0.6426495	-0.037877000000001715
