# Supplementary material for: Molecular Scale Hydrophobicity and Adsorption Thermodynamics on Hydrophobic-Charged Surfaces
Source: ACS Nano. 2026 Feb 16;20(8):6970–82. doi: 10.1021/acsnano.5c18643 (PMC12961923; doi:10.1021/acsnano.5c18643)
Supplement: Supplementary file 2 [file nn5c18643_si_002.zip › supplementary-files/pmf/all-2ns-equilibration/hydrophobin/simulation-2/gms2_100ns/pmf-hb.csv]

com_nm	pmf_kcal_per_mol	error	shifted_pmf_kcal_per_mol	com_nm_5	std	hb_polar_strand
1.338851	0.0	0.0	30.193965	3.534297	0.028326999999999998	mean_all
1.350481	-1.532197	6.595753e-06	28.661768	3.41169	0.028522000000000002	2.0232
1.36211	-2.913217	3.020894e-05	27.280748	3.324846	0.028831	1.9665
1.37374	-4.043292	0.0001147209	26.150672999999998	3.227537	0.028579000000000004	1.9465
1.385369	-4.972495	0.0004168956	25.221469999999997	3.132905	0.028720999999999997	2.0232
1.396999	-5.722227	0.001451045	24.471738	3.0340380000000002	0.028270999999999998	1.9161
1.408629	-6.343948	0.003705647	23.850016999999998	2.94121	0.028662	1.9628
1.420258	-6.94789	0.004225069	23.246074999999998	2.830473	0.028648000000000003	1.9482
1.431888	-7.743653	0.0541282	22.450311999999997	2.7286080000000004	0.028416000000000004	2.0078
1.443517	-8.753117	0.09631256	21.440848	2.627626	0.027719	2.0063
1.455147	-9.787521	0.06510006	20.406444	2.5311209999999997	0.027933999999999997	2.0068
1.466776	-10.72534	0.07336748	19.468625	2.4486779999999997	0.028801999999999998	1.9452
1.478406	-11.52652	0.1872577	18.667445	2.3270310000000003	0.032279	1.9657
1.490036	-12.22443	0.2595168	17.969535	2.201918	0.032962	1.9803
1.501665	-12.93074	0.2652008	17.263225	2.097509	0.028612000000000002	2.0088
1.513295	-13.67619	0.2339528	16.517775	2.0141299999999998	0.030666000000000002	1.9693
1.524924	-14.34678	0.1812094	15.847184999999998	1.949625	0.024318	1.7840
1.536554	-14.85351	0.1866555	15.340454999999999	1.846252	0.024884	1.7533
1.548184	-15.16347	0.2678067	15.030494999999998	1.7917990000000001	0.019984000000000002	1.6262
1.559813	-15.3135	0.3473301	14.880465	1.72491	0.022771	1.5802
1.571443	-15.33283	0.3827323	14.861134999999999	1.564592	0.041125	1.5039
1.583072	-15.29606	0.3628692	14.897904999999998	1.507047	0.027631	1.6718
1.594702	-15.47098	0.2950391	14.722984999999998	1.4381959999999998	0.033597	1.6034
1.606332	-16.24427	0.2656056	13.949694999999998			1.5598
1.617961	-17.25729	0.2577926	12.936674999999997
1.629591	-18.19396	0.2437889	12.000004999999998
1.64122	-19.00703	0.2227871	11.186934999999998
1.65285	-19.70642	0.2345146	10.487544999999997
1.664479	-20.41992	0.3323282	9.774044999999997
1.676109	-21.30717	0.4766534	8.886795
1.687739	-22.31527	0.534369	7.878694999999997
1.699368	-23.31734	0.528732	6.876624999999997
1.710998	-24.26542	0.5141755	5.928545
1.722627	-25.15429	0.5118381	5.039674999999999
1.734257	-25.97774	0.512845	4.216224999999998
1.745887	-26.77923	0.4982472	3.4147350000000003
1.757516	-27.56169	0.4780016	2.632275
1.769146	-28.321	0.4657617	1.872964999999997
1.780775	-29.00228	0.464433	1.1916849999999997
1.792405	-29.58853	0.4650518	0.605435
1.804035	-30.07919	0.4649316	0.11477499999999807
1.815664	-30.47752	0.464944	-0.2835549999999998
1.827294	-30.79405	0.4655091	-0.600085
1.838923	-31.05615	0.466358	-0.8621850000000002
1.850553	-31.32884	0.466844	-1.134875000000001
1.862183	-31.60413	0.4673699	-1.4101650000000028
1.873812	-31.86632	0.4670842	-1.6723550000000031
1.885442	-32.08225	0.4672504	-1.8882850000000033
1.897071	-32.30577	0.4675143	-2.111805000000004
1.908701	-32.5295	0.4687949	-2.335535
1.92033	-32.74229	0.4687931	-2.5483249999999984
1.93196	-32.90695	0.4687731	-2.7129850000000033
1.94359	-33.02851	0.4686721	-2.8345449999999985
1.955219	-33.08699	0.4700304	-2.8930250000000015
1.966849	-33.08812	0.4713758	-2.894155000000005
1.978478	-33.02192	0.472159	-2.827955000000003
1.990108	-32.8992	0.473961	-2.705235000000002
2.001738	-32.73017	0.4785906	-2.5362050000000025
2.013367	-32.52415	0.4813581	-2.330185
2.024997	-32.32335	0.4782373	-2.129384999999999
2.036626	-32.13651	0.4715083	-1.9425450000000026
2.048256	-31.97122	0.4727771	-1.7772550000000003
2.059886	-31.82659	0.485745	-1.6326250000000009
2.071515	-31.71902	0.4930126	-1.5250550000000018
2.083145	-31.66511	0.4936513	-1.471145
2.094774	-31.61129	0.4926189	-1.4173250000000017
2.106404	-31.5267	0.4911839	-1.3327350000000031
2.118033	-31.39023	0.4901343	-1.1962650000000004
2.129663	-31.20191	0.4889757	-1.007945000000003
2.141293	-30.96491	0.4882473	-0.7709450000000011
2.152922	-30.68504	0.488329	-0.49107500000000215
2.164552	-30.40219	0.4884384	-0.20822500000000232
2.176181	-30.13671	0.4911884	0.057254999999997835
2.187811	-29.93117	0.491472	0.262794999999997
2.199441	-29.78116	0.4918332	0.41280499999999876
2.21107	-29.69031	0.4909203	0.5036549999999984
2.2227	-29.63289	0.4906808	0.5610749999999989
2.234329	-29.57304	0.4907388	0.6209249999999997
2.245959	-29.50442	0.4897611	0.689544999999999
2.257589	-29.41678	0.4899088	0.7771849999999993
2.269218	-29.33927	0.4910887	0.8546949999999995
2.280848	-29.23212	0.4911045	0.9618450000000003
2.292477	-29.10686	0.4914692	1.0871049999999975
2.304107	-29.00199	0.4918669	1.1919749999999993
2.315737	-28.90843	0.4916488	1.2855349999999994
2.327366	-28.85484	0.4914641	1.3391249999999992
2.338996	-28.83596	0.4897543	1.3580049999999986
2.350625	-28.83688	0.4897559	1.3570849999999979
2.362255	-28.86685	0.4931818	1.3271149999999992
2.373884	-28.90598	0.497547	1.287984999999999
2.385514	-28.95163	0.501924	1.242334999999997
2.397144	-29.00914	0.5064974	1.184825
2.408773	-29.05769	0.5064016	1.1362749999999977
2.420403	-29.12383	0.5045605	1.070134999999997
2.432032	-29.19701	0.5039205	0.9969549999999998
2.443662	-29.2728	0.504067	0.9211649999999985
2.455292	-29.34398	0.5045697	0.8499850000000002
2.466921	-29.41127	0.5043148	0.7826950000000004
2.478551	-29.46706	0.5037151	0.7269049999999986
2.49018	-29.52567	0.5030086	0.668294999999997
2.50181	-29.57286	0.5033738	0.621105
2.51344	-29.6157	0.5018851	0.5782649999999983
2.525069	-29.64523	0.5017204	0.5487349999999971
2.536699	-29.67389	0.5018648	0.5200749999999985
2.548328	-29.70881	0.5025801	0.4851549999999989
2.559958	-29.73328	0.5019089	0.460684999999998
2.571588	-29.74764	0.4989313	0.4463249999999981
2.583217	-29.77883	0.496967	0.41513499999999937
2.594847	-29.81661	0.4968713	0.3773549999999979
2.606476	-29.85709	0.4972714	0.33687499999999915
2.618106	-29.89112	0.497397	0.3028449999999978
2.629735	-29.91112	0.4975892	0.28284499999999824
2.641365	-29.9343	0.4975202	0.25966499999999826
2.652995	-29.95526	0.4970189	0.2387049999999995
2.664624	-29.9597	0.4970096	0.23426499999999706
2.676254	-29.96137	0.4975685	0.23259499999999989
2.687883	-29.9804	0.4979932	0.21356499999999912
2.699513	-30.00454	0.4985957	0.18942499999999995
2.711143	-30.02126	0.4992301	0.172704999999997
2.722772	-30.03394	0.498673	0.16002499999999742
2.734402	-30.05	0.4987223	0.1439649999999979
2.746031	-30.07372	0.4983322	0.12024499999999705
2.757661	-30.09183	0.4987452	0.10213499999999698
2.769291	-30.10751	0.4990028	0.08645499999999728
2.78092	-30.11459	0.4995249	0.07937499999999886
2.79255	-30.10609	0.4994026	0.08787500000000037
2.804179	-30.10011	0.4992642	0.0938549999999978
2.815809	-30.09616	0.4987355	0.09780499999999748
2.827438	-30.09799	0.4993278	0.09597499999999926
2.839068	-30.10963	0.497881	0.08433499999999938
2.850698	-30.11771	0.49787	0.07625499999999974
2.862327	-30.12481	0.4978225	0.06915499999999852
2.873957	-30.11666	0.4977698	0.07730499999999907
2.885586	-30.11264	0.4982163	0.08132499999999965
2.897216	-30.10976	0.4981065	0.0842049999999972
2.908846	-30.10876	0.4980655	0.08520499999999842
2.920475	-30.10298	0.4980505	0.09098499999999987
2.932105	-30.10741	0.4980865	0.08655499999999705
2.943734	-30.1249	0.4978578	0.06906499999999838
2.955364	-30.12751	0.4978169	0.06645499999999771
2.966994	-30.13306	0.4980499	0.06090499999999821
2.978623	-30.13689	0.4980359	0.057074999999997544
2.990253	-30.15268	0.4980747	0.04128499999999846
3.001882	-30.16499	0.4983826	0.028974999999999085
3.013512	-30.16756	0.4973338	0.026404999999996903
3.025142	-30.17402	0.4956292	0.01994499999999988
3.036771	-30.18132	0.4947911	0.01264499999999913
3.048401	-30.19432	0.494941	-0.0003550000000025477
3.06003	-30.19726	0.4954755	-0.00329500000000138
3.07166	-30.19193	0.4954492	0.002034999999999343
3.083289	-30.18348	0.4956723	0.01048499999999919
3.094919	-30.18259	0.4957107	0.01137499999999747
3.106549	-30.16894	0.4955931	0.02502499999999941
3.118178	-30.16969	0.4952268	0.02427499999999938
3.129808	-30.17081	0.4949453	0.02315499999999915
3.141437	-30.17586	0.494937	0.018104999999998483
3.153067	-30.1801	0.4950449	0.013864999999999128
3.164697	-30.19397	0.4951267	-5.000000001587068e-06
3.176326	-30.20104	0.4954154	-0.0070750000000003865
3.187956	-30.18999	0.4953056	0.003974999999996953
3.199585	-30.18201	0.4950043	0.011955000000000382
3.211215	-30.17503	0.4949244	0.018934999999999036
3.222845	-30.17937	0.4949552	0.014594999999999914
3.234474	-30.18483	0.4949854	0.009134999999997007
3.246104	-30.19021	0.4947441	0.0037549999999981765
3.257733	-30.19556	0.495091	-0.0015950000000017894
3.269363	-30.20221	0.4956447	-0.008245000000002278
3.280992	-30.20291	0.4954397	-0.008945000000000647
3.292622	-30.18731	0.4953841	0.006654999999998523
3.304252	-30.18368	0.4949326	0.010284999999999656
3.315881	-30.17959	0.4945878	0.014374999999997584
3.327511	-30.1738	0.4946399	0.020164999999998656
3.33914	-30.16744	0.4943568	0.026524999999999466
3.35077	-30.17502	0.4941307	0.018944999999998657
3.3624	-30.18499	0.4941832	0.008974999999999511
3.374029	-30.18941	0.4955973	0.004554999999999865
3.385659	-30.18497	0.496355	0.008994999999998754
3.397288	-30.17991	0.4963134	0.01405499999999904
3.408918	-30.17187	0.4964479	0.022095000000000198
3.420548	-30.16383	0.496349	0.030134999999997802
3.432177	-30.15557	0.4961034	0.038394999999997736
3.443807	-30.15203	0.4960502	0.04193499999999872
3.455436	-30.14258	0.4957943	0.05138499999999979
3.467066	-30.14222	0.4969705	0.051745000000000374
3.478696	-30.1458	0.4974284	0.04816499999999735
3.490325	-30.16433	0.4980498	0.029634999999998968
3.501955	-30.17111	0.4975887	0.022854999999999848
3.513584	-30.17768	0.4976511	0.016284999999999883
3.525214	-30.18282	0.4976824	0.011144999999999072
3.536843	-30.19375	0.4976717	0.00021499999999718966
3.548473	-30.20901	0.4976466	-0.015045000000000641
3.560103	-30.2181	0.4976462	-0.024135000000001128
3.571732	-30.20758	0.4976491	-0.013615000000001487
3.583362	-30.19863	0.4976489	-0.004665000000002806
3.594991	-30.20449	0.4976489	-0.010525000000001228
3.606621	-30.20256	0.4976489	-0.008594999999999686
3.618251	-30.16865	0.4976489	0.025314999999999088
3.62988	-30.17615	0.4976489	0.017814999999998804
3.64151	-30.21484	0.4976489	-0.0208750000000002
3.653139	-30.13964	0.4976489	0.054324999999998624
