# Supplementary material for: Molecular Scale Hydrophobicity and Adsorption Thermodynamics on Hydrophobic-Charged Surfaces
Source: ACS Nano. 2026 Feb 16;20(8):6970–82. doi: 10.1021/acsnano.5c18643 (PMC12961923; doi:10.1021/acsnano.5c18643)
Supplement: Supplementary file 2 [file nn5c18643_si_002.zip › supplementary-files/pmf/all-2ns-equilibration/hydrophobin/simulation-2/gms3_100ns/pmf-hb.csv]

com_nm	pmf_kcal_per_mol	error	shifted_pmf_kcal_per_mol	com_nm_5	std	hb_polar_strand
1.394161	0.0	0.0	24.862909000000002	3.521214	0.028793	mean_all
1.405522	-1.682157	1.887028e-05	23.180752000000002	3.4217160000000004	0.028174	1.9997
1.416882	-3.645216	7.636444e-05	21.217693	3.3076779999999997	0.028337	2.0175
1.428243	-5.505446	0.0002514481	19.357463000000003	3.206532	0.028656	1.9260
1.439603	-7.219053	0.0007837851	17.643856000000003	3.117882	0.028395	2.0771
1.450963	-8.867542	0.002176577	15.995367000000002	3.03914	0.028416000000000004	1.9178
1.462324	-10.40628	0.005997982	14.456629000000001	2.92027	0.028136	1.9352
1.473684	-11.83037	0.0151498	13.032539000000002	2.820786	0.028037	2.0028
1.485045	-13.13597	0.02924861	11.726939000000002	2.722497	0.028713	2.0306
1.496405	-14.31742	0.03323827	10.545489000000002	2.6361220000000003	0.028345	1.9780
1.507765	-15.38588	0.02073267	9.477029000000002	2.523459	0.027402	1.9514
1.519126	-16.38415	0.08319468	8.478759	2.436747	0.028664999999999996	1.9315
1.530486	-17.44705	0.1868744	7.415859000000001	2.282289	0.027875999999999998	1.9678
1.541847	-18.65855	0.2394073	6.204359	2.215463	0.027037000000000002	2.0119
1.553207	-19.90923	0.2111693	4.953679000000001	2.0381099999999996	0.032255	1.9815
1.564567	-21.13236	0.2003325	3.7305490000000034	1.938657	0.021865	1.8492
1.575928	-22.32244	0.2475072	2.5404690000000016	1.898565	0.021889	1.5995
1.587288	-23.48515	0.3507658	1.377759000000001	1.808544	0.023979	1.5912
1.598649	-24.53812	0.4934477	0.32478900000000266	1.763886	0.019299	1.7396
1.610009	-25.42937	0.5813795	-0.5664609999999968	1.703323	0.019402000000000003	1.5772
1.621369	-26.23087	0.5774423	-1.3679609999999975	1.639011	0.031477	1.7672
1.63273	-27.05834	0.5384516	-2.1954309999999992	1.5646440000000001	0.027194	1.6923
1.64409	-27.954	0.523644	-3.0910909999999987	1.4875120000000002	0.018601	1.8324
1.655451	-28.92365	0.5282531	-4.060740999999997			1.4699
1.666811	-29.92894	0.5346234	-5.066030999999999
1.678171	-30.89293	0.5341703	-6.030020999999998
1.689532	-31.75749	0.5302516	-6.894580999999999
1.700892	-32.4997	0.5277666	-7.636790999999995
1.712253	-33.12098	0.5262513	-8.258071000000001
1.723613	-33.65797	0.53944	-8.795060999999997
1.734973	-34.17151	0.5689814	-9.308600999999996
1.746334	-34.67355	0.5843648	-9.810640999999997
1.757694	-35.05055	0.5806995	-10.187641
1.769054	-35.27106	0.5773902	-10.408150999999997
1.780415	-35.38466	0.574631	-10.521750999999995
1.791775	-35.47588	0.5739486	-10.612970999999995
1.803136	-35.59011	0.5755542	-10.727201
1.814496	-35.71788	0.5761265	-10.854970999999999
1.825856	-35.80785	0.5761525	-10.944941
1.837217	-35.84316	0.5753371	-10.980250999999996
1.848577	-35.79617	0.5710064	-10.933260999999995
1.859938	-35.77555	0.581985	-10.912641
1.871298	-35.82908	0.6017171	-10.966170999999996
1.882658	-35.88355	0.5975833	-11.020640999999998
1.894019	-35.88426	0.5924229	-11.021350999999996
1.905379	-35.79934	0.5965117	-10.936430999999999
1.91674	-35.61994	0.6067826	-10.757030999999998
1.9281	-35.32094	0.6179334	-10.458030999999998
1.93946	-34.9148	0.6256136	-10.051890999999998
1.950821	-34.42514	0.6269497	-9.562230999999997
1.962181	-33.86976	0.625655	-9.006850999999997
1.973542	-33.2782	0.6233985	-8.415290999999996
1.984902	-32.67686	0.6237531	-7.813950999999996
1.996262	-32.07326	0.6232189	-7.210350999999996
2.007623	-31.45839	0.6230047	-6.5954809999999995
2.018983	-30.85481	0.623334	-5.991900999999999
2.030344	-30.26249	0.6236232	-5.399580999999998
2.041704	-29.70542	0.6234127	-4.842510999999998
2.053064	-29.18468	0.6233325	-4.321770999999998
2.064425	-28.69535	0.6233045	-3.8324409999999993
2.075785	-28.23647	0.6231268	-3.3735609999999987
2.087146	-27.79215	0.6227652	-2.9292409999999975
2.098506	-27.35732	0.6219078	-2.4944109999999995
2.109866	-26.89175	0.6227546	-2.0288409999999963
2.121227	-26.46101	0.6314637	-1.5981009999999998
2.132587	-26.09895	0.6443168	-1.2360409999999966
2.143948	-25.87592	0.6571966	-1.0130109999999988
2.155308	-25.71315	0.6582413	-0.8502409999999969
2.166668	-25.62519	0.6563055	-0.762280999999998
2.178029	-25.59368	0.6542052	-0.7307709999999972
2.189389	-25.56973	0.6537642	-0.7068209999999979
2.200749	-25.55167	0.653314	-0.6887609999999995
2.21211	-25.51199	0.653171	-0.6490809999999989
2.22347	-25.45736	0.653594	-0.5944509999999994
2.234831	-25.37734	0.6541165	-0.5144309999999983
2.246191	-25.26385	0.6546697	-0.40094099999999955
2.257551	-25.12723	0.6554894	-0.2643209999999989
2.268912	-24.95375	0.6572991	-0.09084099999999751
2.280272	-24.76206	0.6580005	0.10084900000000019
2.291633	-24.55561	0.6589306	0.30729900000000043
2.302993	-24.3495	0.660614	0.5134090000000029
2.314353	-24.15682	0.6621867	0.7060890000000022
2.325714	-23.96848	0.6624908	0.8944290000000024
2.337074	-23.80513	0.6614619	1.0577790000000036
2.348435	-23.70432	0.6622903	1.1585890000000028
2.359795	-23.65041	0.6624087	1.212499000000001
2.371155	-23.69815	0.6612137	1.1647590000000037
2.382516	-23.74956	0.6588776	1.113349000000003
2.393876	-23.80167	0.6584375	1.0612390000000005
2.405237	-23.84056	0.6589391	1.022349000000002
2.416597	-23.88422	0.6588735	0.9786890000000028
2.427957	-23.93242	0.6584132	0.9304890000000015
2.439318	-23.97837	0.6581808	0.8845390000000002
2.450678	-24.02446	0.6581281	0.8384490000000007
2.462039	-24.06555	0.6587821	0.7973590000000002
2.473399	-24.1156	0.6598206	0.7473090000000013
2.484759	-24.19408	0.6610074	0.6688290000000023
2.49612	-24.27487	0.6621922	0.588039000000002
2.50748	-24.3437	0.6632976	0.5192090000000036
2.518841	-24.40691	0.6628023	0.45599900000000204
2.530201	-24.45595	0.6626096	0.4069590000000005
2.541561	-24.50091	0.6618792	0.36199900000000085
2.552922	-24.53192	0.6621993	0.3309890000000024
2.564282	-24.5527	0.6620189	0.3102090000000004
2.575643	-24.58332	0.6605633	0.2795890000000014
2.587003	-24.62283	0.6603625	0.24007900000000149
2.598363	-24.66915	0.6604733	0.19375900000000357
2.609724	-24.69506	0.6615764	0.16784900000000036
2.621084	-24.70557	0.6613693	0.15733900000000034
2.632444	-24.71073	0.661268	0.1521790000000003
2.643805	-24.71598	0.6616274	0.14692900000000364
2.655165	-24.72251	0.6612568	0.14039900000000216
2.666526	-24.73949	0.6611414	0.12341900000000194
2.677886	-24.75073	0.6598994	0.11217900000000114
2.689246	-24.75979	0.658783	0.10311900000000307
2.700607	-24.76407	0.6586536	0.09883900000000168
2.711967	-24.77086	0.6583059	0.09204900000000293
2.723328	-24.77331	0.6584542	0.08959900000000331
2.734688	-24.7762	0.6586207	0.08670900000000259
2.746048	-24.78277	0.6583804	0.08013900000000262
2.757409	-24.79432	0.658386	0.0685890000000029
2.768769	-24.79848	0.6583545	0.06442900000000051
2.78013	-24.80575	0.6583038	0.05715900000000218
2.79149	-24.80744	0.6589018	0.05546900000000221
2.80285	-24.79783	0.6588943	0.06507900000000078
2.814211	-24.79125	0.6584703	0.07165900000000036
2.825571	-24.78644	0.6572717	0.076469000000003
2.836932	-24.78016	0.6581701	0.08274900000000329
2.848292	-24.76351	0.6581918	0.09939900000000179
2.859652	-24.75265	0.6608845	0.11025900000000277
2.871013	-24.75854	0.6629462	0.10436900000000193
2.882373	-24.75601	0.6637023	0.10689900000000208
2.893734	-24.75987	0.6646387	0.10303900000000255
2.905094	-24.765	0.666006	0.09790900000000136
2.916454	-24.77732	0.6651378	0.08558900000000236
2.927815	-24.77706	0.6646558	0.08584900000000317
2.939175	-24.76801	0.6642887	0.09489900000000162
2.950536	-24.76084	0.6635726	0.10206900000000019
2.961896	-24.76302	0.6651362	0.099889000000001
2.973256	-24.74514	0.6694079	0.11776900000000268
2.984617	-24.71671	0.6688277	0.14619900000000285
2.995977	-24.71439	0.6676487	0.1485190000000003
3.007338	-24.73312	0.6669981	0.12978900000000237
3.018698	-24.75316	0.6680062	0.10974900000000076
3.030058	-24.76097	0.6677549	0.10193900000000156
3.041419	-24.76178	0.66766	0.10112900000000025
3.052779	-24.76602	0.6681432	0.09688900000000089
3.064139	-24.77151	0.6676569	0.09139900000000267
3.0755	-24.77509	0.6672291	0.0878190000000032
3.08686	-24.78232	0.6667053	0.08058900000000335
3.098221	-24.79024	0.6667773	0.0726690000000012
3.109581	-24.78801	0.6669142	0.07489900000000205
3.120941	-24.78949	0.667068	0.07341900000000123
3.132302	-24.795	0.6671063	0.06790900000000022
3.143662	-24.79194	0.6670939	0.07096900000000161
3.155023	-24.7939	0.6669845	0.06900900000000121
3.166383	-24.79391	0.6671346	0.06899900000000159
3.177743	-24.78441	0.6673676	0.07849900000000076
3.189104	-24.7781	0.6678876	0.08480900000000346
3.200464	-24.77566	0.6681205	0.08724900000000346
3.211825	-24.77902	0.66814	0.08388900000000277
3.223185	-24.77324	0.6677992	0.08966900000000066
3.234545	-24.76486	0.6666974	0.09804900000000316
3.245906	-24.75103	0.6665296	0.11187900000000184
3.257266	-24.75247	0.6676112	0.11043900000000306
3.268627	-24.77289	0.6685196	0.09001900000000163
3.279987	-24.78788	0.6679688	0.07502900000000068
3.291347	-24.79167	0.6684006	0.07123900000000205
3.302708	-24.79087	0.6685918	0.07203900000000019
3.314068	-24.79218	0.6684837	0.0707290000000036
3.325429	-24.7949	0.6684324	0.06800900000000354
3.336789	-24.78274	0.6684544	0.08016900000000149
3.348149	-24.77805	0.6686081	0.08485900000000157
3.35951	-24.79639	0.6681229	0.0665190000000031
3.37087	-24.79905	0.6675826	0.06385900000000078
3.382231	-24.80349	0.6676031	0.05941900000000189
3.393591	-24.80321	0.6678021	0.059699000000001945
3.404951	-24.81763	0.668011	0.045279000000000735
3.416312	-24.82166	0.6678075	0.041249000000000535
3.427672	-24.82102	0.6678263	0.041889000000001175
3.439033	-24.83026	0.6678243	0.032649000000002815
3.450393	-24.83642	0.667821	0.02648900000000154
3.461753	-24.82348	0.6678769	0.039429000000001935
3.473114	-24.80994	0.6678651	0.05296900000000093
3.484474	-24.7912	0.6678309	0.07170900000000202
3.495834	-24.77497	0.6675368	0.08793900000000221
3.507195	-24.76106	0.6674736	0.10184900000000141
3.518555	-24.75966	0.6674756	0.1032490000000017
3.529916	-24.75729	0.667525	0.1056190000000008
3.541276	-24.7598	0.6675539	0.10310900000000345
3.552636	-24.76717	0.667554	0.0957390000000018
3.563997	-24.77247	0.667561	0.09043900000000349
3.575357	-24.75127	0.6675627	0.11163900000000027
3.586718	-24.73312	0.6675632	0.12978900000000237
3.598078	-24.71536	0.6675633	0.14754900000000148
3.609438	-24.70183	0.6675633	0.16107900000000086
3.620799	-24.77155	0.6675633	0.09135900000000063
3.632159	-24.94569	0.6675633	-0.0827809999999971
3.64352	-24.91006	0.6675633	-0.0471509999999995
3.65488	-25.56057	0.6675633	-0.6976609999999965
