# Supplementary material for: Molecular Scale Hydrophobicity and Adsorption Thermodynamics on Hydrophobic-Charged Surfaces
Source: ACS Nano. 2026 Feb 16;20(8):6970–82. doi: 10.1021/acsnano.5c18643 (PMC12961923; doi:10.1021/acsnano.5c18643)
Supplement: Supplementary file 2 [file nn5c18643_si_002.zip › supplementary-files/pmf/all-2ns-equilibration/hydrophobin/simulation-2/nh3s0_100ns/pmf-hb.csv]

com_nm	pmf_kcal_per_mol	error	shifted_pmf_kcal_per_mol	com_nm_5	std	hb_polar_strand
1.572132	0.0	0.0	17.250201999999994	3.517086	0.028719	mean_all
1.582572	-1.913947	8.22191e-06	15.336254999999994	3.3991730000000002	0.028392	1.3402
1.593011	-3.705085	3.821726e-05	13.545116999999994	3.2840239999999996	0.028381	1.2937
1.60345	-5.328803	0.0001476146	11.921398999999994	3.213517	0.028704	1.3198
1.613889	-6.779053	0.0005461369	10.471148999999993	3.126247	0.028977	1.3058
1.624328	-8.051318	0.001966771	9.198883999999994	3.002614	0.028814999999999997	1.4445
1.634767	-9.151771	0.00713896	8.098430999999994	2.895517	0.028269	1.3159
1.645206	-10.08482	0.02340002	7.165381999999994	2.804159	0.028867	1.2745
1.655646	-10.87239	0.0597254	6.377811999999995	2.714685	0.028303	1.3417
1.666085	-11.60687	0.05417498	5.643331999999994	2.604478	0.027781	1.3255
1.676524	-12.5152	0.1013631	4.735001999999994	2.51118	0.027116	1.3488
1.686963	-13.60497	0.2026936	3.6452319999999947	2.4263369999999997	0.027538	1.3276
1.697402	-14.66857	0.2579117	2.5816319999999937	2.297857	0.02997	1.3246
1.707841	-15.57151	0.3562231	1.6786919999999945	2.192256	0.032081	1.4458
1.71828	-16.30008	0.5047373	0.9501219999999932	2.0658689999999997	0.038478	1.3567
1.72872	-16.86843	0.667963	0.38177199999999445	1.984045	0.023753	1.3159
1.739159	-17.31273	0.8082298	-0.06252800000000391	1.8849900000000002	0.021824	1.3851
1.749598	-17.70823	0.8789316	-0.4580280000000059	1.8259169999999998	0.021689	1.4000
1.760037	-18.15558	0.8686764	-0.905378000000006	1.7403060000000001	0.030813999999999998	1.3867
1.770476	-18.6794	0.8145936	-1.4291980000000066	1.721898	0.019597999999999997	1.2688
1.780915	-19.2147	0.7737489	-1.964498000000006	1.640666	0.018568	1.1031
1.791354	-19.66054	0.755216	-2.4103380000000065			0.9972
1.801794	-19.99135	0.7536893	-2.741148000000006
1.812233	-20.25528	0.7570671	-3.0050780000000046
1.822672	-20.4726	0.7585159	-3.2223980000000054
1.833111	-20.62637	0.7593913	-3.376168000000007
1.84355	-20.74041	0.7595813	-3.490208000000006
1.853989	-20.81294	0.7597248	-3.5627380000000066
1.864429	-20.84519	0.7596791	-3.5949880000000043
1.874868	-20.84765	0.759135	-3.597448000000007
1.885307	-20.82185	0.75824	-3.571648000000007
1.895746	-20.74755	0.7574272	-3.497348000000006
1.906185	-20.60606	0.7569593	-3.355858000000005
1.916624	-20.38226	0.7587281	-3.1320580000000042
1.927063	-20.11464	0.7675463	-2.864438000000007
1.937503	-19.92455	0.8004769	-2.6743480000000055
1.947942	-19.90298	0.8336442	-2.652778000000005
1.958381	-19.93648	0.8282053	-2.686278000000005
1.96882	-19.94178	0.8160217	-2.691578000000007
1.979259	-19.89136	0.8161061	-2.6411580000000043
1.989698	-19.78535	0.8248314	-2.5351480000000066
2.000137	-19.60207	0.8447571	-2.3518680000000067
2.010577	-19.31977	0.8719539	-2.069568000000004
2.021016	-18.94064	0.8989281	-1.6904380000000039
2.031455	-18.50379	0.9093957	-1.2535880000000041
2.041894	-18.08037	0.9039348	-0.830168000000004
2.052333	-17.68822	0.8957932	-0.4380180000000067
2.062772	-17.33196	0.8929232	-0.08175800000000422
2.073211	-16.99164	0.891673	0.2585619999999942
2.083651	-16.6835	0.8910967	0.5667019999999958
2.09409	-16.4511	0.8910724	0.7991019999999942
2.104529	-16.30476	0.8926015	0.9454419999999928
2.114968	-16.19772	0.8953346	1.0524819999999941
2.125407	-16.08626	0.8971518	1.1639419999999951
2.135846	-15.95887	0.8984778	1.2913319999999953
2.146285	-15.80608	0.8996928	1.4441219999999948
2.156725	-15.66017	0.8993894	1.5900319999999937
2.167164	-15.54386	0.8977227	1.706341999999994
2.177603	-15.48041	0.8965803	1.7697919999999954
2.188042	-15.4492	0.896465	1.801001999999995
2.198481	-15.43295	0.8965889	1.8172519999999945
2.20892	-15.42983	0.8966422	1.8203719999999937
2.219359	-15.42403	0.8969624	1.8261719999999944
2.229799	-15.40469	0.8969509	1.845511999999994
2.240238	-15.38086	0.8956403	1.8693419999999943
2.250677	-15.3658	0.8937955	1.8844019999999944
2.261116	-15.36396	0.8915297	1.886241999999994
2.271555	-15.37605	0.8886209	1.8741519999999952
2.281994	-15.42857	0.8877319	1.821631999999994
2.292433	-15.49147	0.8884165	1.7587319999999949
2.302873	-15.5735	0.8889449	1.6767019999999953
2.313312	-15.66655	0.8886467	1.5836519999999936
2.323751	-15.7642	0.8881698	1.4860019999999938
2.33419	-15.86431	0.8888867	1.3858919999999948
2.344629	-15.96005	0.8908455	1.2901519999999937
2.355068	-16.02912	0.8929684	1.2210819999999956
2.365507	-16.08787	0.8950832	1.1623319999999957
2.375947	-16.15864	0.8950495	1.0915619999999961
2.386386	-16.23688	0.8946632	1.0133219999999952
2.396825	-16.31869	0.8945101	0.9315119999999943
2.407264	-16.39277	0.8944829	0.8574319999999958
2.417703	-16.46494	0.8944873	0.7852619999999959
2.428142	-16.53566	0.894495	0.7145419999999945
2.438581	-16.59379	0.8944479	0.656411999999996
2.449021	-16.64717	0.8944463	0.6030319999999953
2.45946	-16.69444	0.8948306	0.5557619999999943
2.469899	-16.74942	0.895256	0.5007819999999938
2.480338	-16.7974	0.8948444	0.4528019999999948
2.490777	-16.85339	0.8938589	0.3968119999999935
2.501216	-16.90224	0.8931043	0.34796199999999544
2.511655	-16.93403	0.8926854	0.31617199999999457
2.522095	-16.95663	0.8931707	0.29357199999999395
2.532534	-16.9713	0.8931796	0.2789019999999951
2.542973	-16.97514	0.8929885	0.2750619999999948
2.553412	-16.99272	0.893953	0.257481999999996
2.563851	-17.01283	0.8947036	0.23737199999999348
2.57429	-17.04224	0.8945805	0.20796199999999487
2.584729	-17.06817	0.8944971	0.18203199999999597
2.595169	-17.08174	0.894705	0.16846199999999456
2.605608	-17.09098	0.8943443	0.1592219999999962
2.616047	-17.10216	0.8939139	0.14804199999999312
2.626486	-17.10228	0.8942287	0.1479219999999941
2.636925	-17.109	0.8944397	0.14120199999999272
2.647364	-17.1052	0.894482	0.14500199999999452
2.657803	-17.10835	0.8943693	0.14185199999999298
2.668243	-17.09398	0.8943346	0.1562219999999961
2.678682	-17.09067	0.8943774	0.15953199999999512
2.689121	-17.10448	0.8943499	0.1457219999999957
2.69956	-17.11455	0.8943727	0.13565199999999322
2.709999	-17.12376	0.8943881	0.12644199999999373
2.720438	-17.13576	0.8944348	0.11444199999999327
2.730877	-17.13629	0.8943309	0.11391199999999557
2.741317	-17.13758	0.8943496	0.11262199999999467
2.751756	-17.1296	0.8943354	0.12060199999999455
2.762195	-17.12399	0.8943531	0.12621199999999533
2.772634	-17.11549	0.8943619	0.13471199999999328
2.783073	-17.10704	0.8942822	0.14316199999999313
2.793512	-17.10449	0.8941077	0.14571199999999607
2.803952	-17.09644	0.8941358	0.1537619999999933
2.814391	-17.09062	0.8942191	0.15958199999999323
2.82483	-17.09556	0.8945428	0.1546419999999955
2.835269	-17.10314	0.8943912	0.1470619999999947
2.845708	-17.10716	0.8945281	0.14304199999999412
2.856147	-17.12159	0.894611	0.1286119999999933
2.866586	-17.12962	0.8944929	0.1205819999999953
2.877026	-17.13512	0.8939792	0.11508199999999391
2.887465	-17.14485	0.8942188	0.10535199999999278
2.897904	-17.14357	0.8941952	0.10663199999999406
2.908343	-17.14412	0.8943207	0.10608199999999357
2.918782	-17.1432	0.8944038	0.10700199999999427
2.929221	-17.13468	0.8941844	0.11552199999999502
2.93966	-17.12982	0.8941058	0.12038199999999577
2.9501	-17.12397	0.8943841	0.12623199999999457
2.960539	-17.12415	0.8950019	0.12605199999999428
2.970978	-17.11706	0.8945509	0.13314199999999587
2.981417	-17.11339	0.8945394	0.1368119999999955
2.991856	-17.12083	0.8945773	0.12937199999999294
3.002295	-17.12377	0.8945638	0.1264319999999941
3.012734	-17.12846	0.8945292	0.12174199999999402
3.023174	-17.13076	0.8945833	0.11944199999999583
3.033613	-17.13644	0.8944661	0.11376199999999415
3.044052	-17.14533	0.8945565	0.10487199999999319
3.054491	-17.16027	0.8945529	0.0899319999999939
3.06493	-17.16454	0.8945621	0.08566199999999569
3.075369	-17.15176	0.8945011	0.09844199999999503
3.085808	-17.14448	0.894515	0.10572199999999299
3.096248	-17.14023	0.8946505	0.10997199999999552
3.106687	-17.1342	0.8945413	0.11600199999999461
3.117126	-17.12933	0.8946469	0.12087199999999498
3.127565	-17.12315	0.8946543	0.1270519999999955
3.138004	-17.13175	0.89468	0.11845199999999423
3.148443	-17.1393	0.894767	0.11090199999999584
3.158882	-17.14931	0.8948905	0.10089199999999465
3.169322	-17.15025	0.8948994	0.09995199999999471
3.179761	-17.14439	0.8948559	0.10581199999999313
3.1902	-17.1371	0.8950412	0.11310199999999426
3.200639	-17.13113	0.8954954	0.11907199999999563
3.211078	-17.12741	0.895765	0.12279199999999335
3.221517	-17.11422	0.8958147	0.13598199999999494
3.231956	-17.09999	0.8957138	0.15021199999999624
3.242396	-17.09304	0.8958845	0.15716199999999603
3.252835	-17.08996	0.8960701	0.1602419999999931
3.263274	-17.09347	0.895945	0.15673199999999454
3.273713	-17.09542	0.8956854	0.15478199999999376
3.284152	-17.10067	0.8955864	0.14953199999999356
3.294591	-17.10684	0.8954443	0.14336199999999621
3.30503	-17.10964	0.8955751	0.14056199999999563
3.31547	-17.09753	0.8959336	0.15267199999999548
3.325909	-17.09828	0.8965909	0.15192199999999545
3.336348	-17.08068	0.8968864	0.1695219999999935
3.346787	-17.09701	0.8961004	0.15319199999999356
3.357226	-17.10001	0.8952627	0.15019199999999344
3.367665	-17.11467	0.8951113	0.1355319999999942
3.378104	-17.12212	0.8954242	0.1280819999999956
3.388544	-17.11703	0.8954442	0.13317199999999474
3.398983	-17.11821	0.8954276	0.13199199999999323
3.409422	-17.1137	0.8954117	0.13650199999999302
3.419861	-17.11127	0.8952826	0.1389319999999934
3.4303	-17.10815	0.8956926	0.14205199999999607
3.440739	-17.11859	0.8956737	0.1316119999999934
3.451178	-17.1307	0.8952887	0.11950199999999356
3.461618	-17.11393	0.8954558	0.13627199999999462
3.472057	-17.10338	0.8952584	0.14682199999999312
3.482496	-17.09898	0.8949451	0.15122199999999353
3.492935	-17.10733	0.8950289	0.14287199999999345
3.503374	-17.11594	0.8950553	0.1342619999999961
3.513813	-17.12247	0.895006	0.12773199999999463
3.524252	-17.13354	0.8950494	0.11666199999999449
3.534692	-17.14197	0.8950595	0.10823199999999389
3.545131	-17.15561	0.8950616	0.09459199999999512
3.55557	-17.15702	0.8950628	0.09318199999999521
3.566009	-17.16465	0.8950631	0.08555199999999274
3.576448	-17.16314	0.8950632	0.08706199999999598
3.586887	-17.15026	0.8950632	0.09994199999999509
3.597326	-17.18931	0.8950632	0.060891999999995505
3.607766	-17.18018	0.8950632	0.07002199999999448
3.618205	-17.23476	0.8950632	0.015441999999993072
3.628644	-17.3516	0.8950632	-0.10139800000000676
3.639083	-17.37398	0.8950632	-0.12377800000000505
3.649522	-17.53712	0.8950632	-0.2869180000000071
