# Supplementary material for: Molecular Scale Hydrophobicity and Adsorption Thermodynamics on Hydrophobic-Charged Surfaces
Source: ACS Nano. 2026 Feb 16;20(8):6970–82. doi: 10.1021/acsnano.5c18643 (PMC12961923; doi:10.1021/acsnano.5c18643)
Supplement: Supplementary file 2 [file nn5c18643_si_002.zip › supplementary-files/pmf/all-2ns-equilibration/hydrophobin/simulation-2/nh3s1_100ns/pmf-hb.csv]

com_nm	pmf_kcal_per_mol	error	shifted_pmf_kcal_per_mol	com_nm_5	std	hb_polar_strand
1.471696	0.0	0.0	29.850969	3.538072	0.028225999999999998	mean_all
1.482705	-1.845944	1.254054e-06	28.005025	3.4373410000000004	0.028222000000000004	1.8513
1.493714	-3.649276	5.812442e-06	26.201693	3.318349	0.028543000000000002	1.8609
1.504722	-5.254666	2.240053e-05	24.596303	3.1979	0.028361	1.9344
1.515731	-6.708128	8.273899e-05	23.142840999999997	3.110928	0.028977999999999997	1.9064
1.526739	-8.015694	0.0003020342	21.835275	3.010278	0.028788	1.8561
1.537748	-9.200156	0.001096593	20.650813	2.9515279999999997	0.02868	1.9032
1.548757	-10.29987	0.003885359	19.551099	2.832	0.028823	1.8834
1.559765	-11.33564	0.0119946	18.515329	2.714397	0.028452999999999996	1.8479
1.570774	-12.31385	0.02726942	17.537118999999997	2.623354	0.028210000000000002	1.9020
1.581782	-13.2252	0.01841877	16.625769	2.508232	0.027551999999999997	1.8887
1.592791	-14.10662	0.06360531	15.744349	2.428434	0.028176	1.8816
1.6038	-14.9837	0.1667821	14.867268999999999	2.373926	0.027586000000000003	1.9077
1.614808	-15.8547	0.2464547	13.996269	2.242301	0.025398	1.9407
1.625817	-16.80129	0.2700814	13.049678999999998	2.106286	0.043035000000000004	1.8850
1.636825	-17.9666	0.2759339	11.884369	2.004798	0.028922000000000003	1.9274
1.647834	-19.36922	0.2621175	10.481749	1.875686	0.033293	1.7926
1.658843	-20.82079	0.2566946	9.030179	1.8352529999999998	0.021241	2.0755
1.669851	-22.24091	0.2532859	7.610059	1.7605950000000001	0.018429	1.8510
1.68086	-23.60343	0.2378795	6.247539	1.7252759999999998	0.016321000000000002	1.8634
1.691868	-24.90809	0.2085308	4.942878999999998	1.675427	0.02544	1.9483
1.702877	-26.12456	0.1780152	3.7264090000000003	1.552684	0.020611	1.8687
1.713886	-27.22237	0.1709569	2.6285989999999977			1.4350
1.724894	-28.15694	0.1733401	1.6940290000000005
1.735903	-28.92329	0.1669825	0.9276789999999977
1.746911	-29.56572	0.1647217	0.2852490000000003
1.75792	-30.13145	0.1720299	-0.28048100000000176
1.768929	-30.57733	0.1765679	-0.7263610000000007
1.779937	-30.90084	0.1736833	-1.0498709999999996
1.790946	-31.15835	0.1651077	-1.3073809999999995
1.801954	-31.47154	0.1984923	-1.6205710000000018
1.812963	-31.81397	0.2390885	-1.963001000000002
1.823972	-32.06598	0.3156924	-2.215011000000004
1.83498	-32.18546	0.4322112	-2.334491
1.845989	-32.15125	0.5645944	-2.3002809999999982
1.856997	-31.95572	0.6852381	-2.1047510000000003
1.868006	-31.63834	0.770953	-1.7873710000000003
1.879015	-31.24992	0.8018181	-1.3989510000000003
1.890023	-30.89131	0.777655	-1.0403410000000015
1.901032	-30.61547	0.7385049	-0.7645009999999992
1.91204	-30.42577	0.7125479	-0.5748010000000008
1.923049	-30.27871	0.7115627	-0.42774100000000104
1.934058	-30.17039	0.7195392	-0.31942100000000195
1.945066	-30.05571	0.7065045	-0.20474100000000206
1.956075	-29.86367	0.6780506	-0.012700999999999851
1.967083	-29.59428	0.6646439	0.25668899999999795
1.978092	-29.2754	0.6668112	0.575568999999998
1.989101	-28.94204	0.6705153	0.9089290000000005
2.000109	-28.60506	0.668338	1.2459089999999975
2.011118	-28.2854	0.6674003	1.565569
2.022126	-27.98214	0.6678675	1.868828999999998
2.033135	-27.68872	0.6683072	2.162248999999999
2.044144	-27.40877	0.6684661	2.4421989999999987
2.055152	-27.12292	0.668288	2.7280489999999986
2.066161	-26.8212	0.6680024	3.029768999999998
2.077169	-26.49403	0.6682526	3.3569390000000006
2.088178	-26.14157	0.6687595	3.7093989999999977
2.099187	-25.79308	0.6685395	4.057888999999999
2.110195	-25.51702	0.6681576	4.3339490000000005
2.121204	-25.36775	0.6678922	4.483218999999998
2.132212	-25.35569	0.667614	4.495279
2.143221	-25.44338	0.6674314	4.407588999999998
2.15423	-25.59745	0.6671473	4.253519000000001
2.165238	-25.77424	0.6664336	4.076729
2.176247	-25.94429	0.6668251	3.9066790000000005
2.187255	-26.14953	0.6726696	3.7014390000000006
2.198264	-26.38839	0.682264	3.462578999999998
2.209273	-26.64195	0.687011	3.209018999999998
2.220281	-26.88238	0.6874732	2.968588999999998
2.23129	-27.1094	0.6865888	2.7415689999999984
2.242298	-27.31384	0.6855657	2.537129
2.253307	-27.48582	0.6851288	2.365148999999999
2.264316	-27.63978	0.6849091	2.211189000000001
2.275324	-27.7804	0.6848785	2.070568999999999
2.286333	-27.88595	0.6851027	1.965018999999998
2.297341	-27.9651	0.6850428	1.8858689999999996
2.30835	-28.0392	0.6849246	1.8117689999999982
2.319359	-28.12245	0.6829511	1.7285189999999986
2.330367	-28.22259	0.6834734	1.628378999999999
2.341376	-28.33374	0.6838973	1.5172290000000004
2.352384	-28.43953	0.6838784	1.411438999999998
2.363393	-28.54287	0.6838124	1.3080989999999986
2.374402	-28.64224	0.6837189	1.2087289999999982
2.38541	-28.72514	0.6830082	1.1258289999999995
2.396419	-28.79795	0.6828253	1.053018999999999
2.407427	-28.87119	0.6843484	0.9797790000000006
2.418436	-28.94689	0.6859737	0.9040789999999994
2.429445	-29.01762	0.6864167	0.8333489999999983
2.440453	-29.08299	0.6866336	0.7679790000000004
2.451462	-29.14974	0.6858217	0.7012289999999979
2.46247	-29.22268	0.685472	0.6282889999999988
2.473479	-29.29517	0.6856978	0.5557990000000004
2.484488	-29.36322	0.6865715	0.4877490000000009
2.495496	-29.43613	0.6868397	0.4148390000000006
2.506505	-29.49893	0.6861378	0.35203899999999777
2.517513	-29.56701	0.686134	0.2839589999999994
2.528522	-29.61924	0.6859874	0.23172899999999785
2.539531	-29.65628	0.6861639	0.19468900000000033
2.550539	-29.68162	0.6863693	0.16934900000000042
2.561548	-29.70312	0.6865103	0.14784900000000079
2.572556	-29.72006	0.6865063	0.13090899999999905
2.583565	-29.73043	0.6870282	0.12053900000000084
2.594574	-29.7412	0.6868905	0.109769
2.605582	-29.74929	0.687445	0.10167900000000074
2.616591	-29.74664	0.686616	0.1043289999999999
2.627599	-29.74661	0.6864591	0.10435899999999876
2.638608	-29.74709	0.6862506	0.10387899999999917
2.649617	-29.73636	0.6861389	0.11460899999999796
2.660625	-29.73017	0.6868955	0.1207989999999981
2.671634	-29.72829	0.6869842	0.12267899999999798
2.682642	-29.72301	0.6863516	0.1279590000000006
2.693651	-29.7195	0.6864621	0.13146899999999917
2.704659	-29.7193	0.6862657	0.1316689999999987
2.715668	-29.70867	0.686312	0.14229899999999773
2.726677	-29.7013	0.6864655	0.14966899999999939
2.737685	-29.69646	0.6862981	0.1545090000000009
2.748694	-29.68401	0.686453	0.16695899999999853
2.759702	-29.66291	0.686498	0.1880589999999991
2.770711	-29.65065	0.6863498	0.20031900000000036
2.78172	-29.64665	0.6866233	0.20431899999999814
2.792728	-29.64745	0.6867866	0.203519
2.803737	-29.64789	0.6866392	0.2030789999999989
2.814745	-29.64237	0.6864053	0.20859899999999953
2.825754	-29.64843	0.6863766	0.20253899999999803
2.836763	-29.65753	0.6865325	0.19343899999999792
2.847771	-29.6778	0.6865083	0.1731689999999979
2.85878	-29.6954	0.686438	0.15556899999999985
2.869788	-29.6994	0.6863082	0.1515689999999985
2.880797	-29.70047	0.686004	0.15049899999999994
2.891806	-29.68656	0.6880643	0.16440899999999914
2.902814	-29.68754	0.6876012	0.1634290000000007
2.913823	-29.6876	0.687338	0.16336899999999943
2.924831	-29.68673	0.6878819	0.16423899999999847
2.93584	-29.68363	0.687462	0.16733899999999835
2.946849	-29.68351	0.6869953	0.1674590000000009
2.957857	-29.6803	0.6873792	0.17066900000000018
2.968866	-29.67609	0.687242	0.17487900000000067
2.979874	-29.67293	0.6871087	0.17803899999999828
2.990883	-29.67448	0.6870907	0.17648900000000012
3.001892	-29.67221	0.6866544	0.17875899999999945
3.0129	-29.66883	0.6863065	0.18213899999999938
3.023909	-29.6699	0.6863114	0.1810690000000008
3.034917	-29.66343	0.686268	0.18753899999999746
3.045926	-29.6618	0.6860492	0.1891689999999997
3.056935	-29.66437	0.6866617	0.18659899999999752
3.067943	-29.66599	0.688328	0.18497899999999845
3.078952	-29.66971	0.6889902	0.18125900000000073
3.08996	-29.66247	0.6891631	0.1884990000000002
3.100969	-29.66317	0.6894982	0.18779899999999827
3.111978	-29.65889	0.6889066	0.19207899999999967
3.122986	-29.67494	0.6885157	0.17602899999999977
3.133995	-29.69432	0.6886042	0.15664899999999804
3.145003	-29.7121	0.688738	0.1388689999999997
3.156012	-29.70612	0.6885342	0.14484900000000067
3.167021	-29.70864	0.6885767	0.14232900000000015
3.178029	-29.70444	0.6879184	0.14652899999999747
3.189038	-29.70252	0.6878197	0.1484489999999994
3.200046	-29.70439	0.6875237	0.14657899999999913
3.211055	-29.70608	0.6859802	0.14488899999999916
3.222064	-29.69959	0.6861647	0.1513789999999986
3.233072	-29.69561	0.6857193	0.1553590000000007
3.244081	-29.68973	0.6854395	0.16123899999999836
3.255089	-29.68509	0.6858412	0.16587900000000033
3.266098	-29.68146	0.6872048	0.1695089999999979
3.277107	-29.69257	0.6887029	0.1583989999999993
3.288115	-29.69709	0.688445	0.15387899999999988
3.299124	-29.68955	0.6881963	0.16141899999999865
3.310132	-29.68053	0.6881692	0.17043899999999823
3.321141	-29.67524	0.6881563	0.17572900000000047
3.33215	-29.67672	0.6881456	0.17424899999999965
3.343158	-29.68134	0.6879722	0.16962900000000047
3.354167	-29.68291	0.68826	0.16805899999999951
3.365175	-29.67442	0.6880905	0.17654899999999785
3.376184	-29.67963	0.6880266	0.17133899999999969
3.387193	-29.69767	0.6880068	0.15329900000000052
3.398201	-29.7232	0.6879815	0.1277690000000007
3.40921	-29.75004	0.6880385	0.10092900000000071
3.420218	-29.76372	0.6881043	0.08724899999999991
3.431227	-29.77158	0.6881417	0.07938899999999904
3.442236	-29.77634	0.6880929	0.07462899999999806
3.453244	-29.78091	0.6882554	0.07005900000000054
3.464253	-29.79018	0.6879302	0.06078899999999976
3.475261	-29.79482	0.6878132	0.056148999999997784
3.48627	-29.80548	0.6876191	0.04548899999999989
3.497279	-29.81111	0.6876662	0.03985899999999987
3.508287	-29.82419	0.6873369	0.026778999999997666
3.519296	-29.82978	0.6877718	0.02118899999999968
3.530304	-29.82848	0.6871723	0.022489000000000203
3.541313	-29.82726	0.6871804	0.023709000000000202
3.552322	-29.82664	0.6873263	0.024328999999998047
3.56333	-29.82807	0.6873501	0.022898999999998892
3.574339	-29.82013	0.6873737	0.030839000000000283
3.585347	-29.8053	0.6873824	0.04566900000000018
3.596356	-29.80154	0.6873847	0.049428999999999945
3.607365	-29.79881	0.6873852	0.05215899999999962
3.618373	-29.84077	0.6873854	0.010199000000000069
3.629382	-29.86355	0.6873854	-0.012581000000000842
3.64039	-29.86305	0.6873854	-0.012081000000002007
3.651399	-29.93243	0.6873854	-0.0814610000000009
3.662408	-29.95604	0.6873854	-0.10507100000000236
