# Supplementary material for: Molecular Scale Hydrophobicity and Adsorption Thermodynamics on Hydrophobic-Charged Surfaces
Source: ACS Nano. 2026 Feb 16;20(8):6970–82. doi: 10.1021/acsnano.5c18643 (PMC12961923; doi:10.1021/acsnano.5c18643)
Supplement: Supplementary file 2 [file nn5c18643_si_002.zip › supplementary-files/pmf/all-2ns-equilibration/hydrophobin/simulation-2/nh3s2_100ns/pmf-hb.csv]

com_nm	pmf_kcal_per_mol	error	shifted_pmf_kcal_per_mol	com_nm_5	std	hb_polar_strand
1.481305	0.0	0.0	37.541041	3.601968	0.028472000000000004	mean_all
1.492637	-2.303698	2.74272e-07	35.237343	3.4547660000000002	0.02853	1.9573
1.503969	-4.429931	1.590882e-06	33.11111	3.3559089999999996	0.028455	1.9637
1.515301	-6.44569	7.989516e-06	31.095351	3.237054	0.028567000000000002	1.9250
1.526634	-8.366695	3.887715e-05	29.174346	3.167961	0.027951	1.9529
1.537966	-10.19997	0.0001881287	27.341071	3.076437	0.028363	1.9498
1.549298	-11.94118	0.0008617173	25.599861	2.955371	0.029056	1.9620
1.560631	-13.56159	0.004158099	23.979450999999997	2.8525970000000003	0.027699	1.9437
1.571963	-15.06649	0.0166876	22.474550999999998	2.75848	0.028737000000000002	1.9565
1.583295	-16.49593	0.04090282	21.045111	2.6385110000000003	0.02908	1.9596
1.594627	-17.911	0.02217802	19.630041	2.5770459999999997	0.028165	1.9684
1.60596	-19.42534	0.105763	18.115701	2.491936	0.027555	1.9514
1.617292	-21.00437	0.1444971	16.536671	2.359312	0.031779	1.9498
1.628624	-22.50103	0.128759	15.040011	2.256424	0.026975	1.9624
1.639957	-23.86425	0.1164303	13.676791000000001	2.174648	0.032537	1.9841
1.651289	-25.10862	0.1116957	12.432421000000001	2.056454	0.032237	1.9500
1.662621	-26.266	0.1069514	11.275041000000002	1.9266740000000002	0.026293	1.9475
1.673953	-27.36411	0.107175	10.176931	1.896624	0.019569	1.9488
1.685286	-28.41905	0.1187465	9.121991000000001	1.811411	0.02263	1.8269
1.696618	-29.45551	0.1377409	8.085531	1.750773	0.022022999999999997	1.9375
1.70795	-30.48992	0.1760086	7.051120999999998	1.673007	0.023282	1.9218
1.719282	-31.43139	0.2773682	6.1096509999999995	1.642727	0.018875	1.8924
1.730615	-32.19174	0.4183199	5.349300999999997	1.564651	0.021305	1.9350
1.741947	-32.76017	0.485259	4.780870999999998			1.8902
1.753279	-33.23695	0.4827605	4.304091
1.764612	-33.69844	0.5147932	3.842601000000002
1.775944	-34.1649	0.5871073	3.376140999999997
1.787276	-34.67587	0.6591478	2.8651709999999966
1.798608	-35.22854	0.7035645	2.3125009999999975
1.809941	-35.79618	0.7177586	1.7448610000000002
1.821273	-36.34823	0.7126731	1.192810999999999
1.832605	-36.82258	0.7018873	0.7184609999999978
1.843938	-37.22919	0.6805037	0.3118509999999972
1.85527	-37.67137	0.6618939	-0.13032900000000325
1.866602	-38.32091	0.6729256	-0.7798689999999979
1.877934	-39.06737	0.6856309	-1.526328999999997
1.889267	-39.6853	0.7118616	-2.144258999999998
1.900599	-40.07472	0.7739532	-2.5336789999999993
1.911931	-40.19755	0.8694709	-2.656509
1.923263	-40.04876	0.9663084	-2.5077190000000016
1.934596	-39.68777	1.017482	-2.1467290000000006
1.945928	-39.21891	1.010763	-1.6778690000000012
1.95726	-38.763	0.9785979	-1.2219589999999982
1.968593	-38.45028	0.9608209	-0.9092389999999995
1.979925	-38.30687	0.9582643	-0.7658290000000036
1.991257	-38.19358	0.9528782	-0.6525389999999973
2.002589	-38.05388	0.9522712	-0.5128389999999996
2.013922	-37.86672	0.9538953	-0.32567900000000094
2.025254	-37.69161	0.9544595	-0.1505689999999973
2.036586	-37.568	0.9539804	-0.026958999999997957
2.047919	-37.51208	0.9539515	0.028961000000002457
2.059251	-37.50598	0.9539865	0.0350609999999989
2.070583	-37.52248	0.9542039	0.018560999999998273
2.081915	-37.5447	0.9545012	-0.0036589999999989686
2.093248	-37.55674	0.9548311	-0.01569899999999791
2.10458	-37.52806	0.9530581	0.012980999999996357
2.115912	-37.46384	0.9515649	0.0772010000000023
2.127245	-37.35256	0.9518038	0.188481000000003
2.138577	-37.21759	0.9524061	0.3234509999999986
2.149909	-37.10288	0.9522996	0.4381610000000009
2.161241	-37.04262	0.9520567	0.49842100000000045
2.172574	-37.05116	0.9528406	0.4898809999999969
2.183906	-37.1085	0.9528296	0.4325410000000005
2.195238	-37.18443	0.953364	0.3566110000000009
2.20657	-37.2565	0.9524143	0.28454099999999727
2.217903	-37.30149	0.9499879	0.23955099999999874
2.229235	-37.31379	0.9478301	0.22725100000000253
2.240567	-37.28235	0.9473193	0.2586909999999989
2.2519	-37.21707	0.948127	0.32397100000000023
2.263232	-37.12527	0.9493151	0.41577099999999945
2.274564	-37.01073	0.9490328	0.5303109999999975
2.285896	-36.90162	0.9495447	0.6394209999999987
2.297229	-36.81036	0.9501057	0.730680999999997
2.308561	-36.73577	0.9503381	0.8052709999999976
2.319893	-36.6715	0.9496826	0.8695409999999981
2.331226	-36.61852	0.9487618	0.9225210000000033
2.342558	-36.55836	0.9480727	0.9826809999999995
2.35389	-36.52839	0.9476748	1.0126509999999982
2.365222	-36.51178	0.9462722	1.0292609999999982
2.376555	-36.51549	0.9475412	1.025551
2.387887	-36.53948	0.9483869	1.0015610000000024
2.399219	-36.59472	0.9450033	0.9463209999999975
2.410551	-36.66963	0.944608	0.8714110000000019
2.421884	-36.77259	0.9439216	0.7684509999999989
2.433216	-36.85797	0.9440789	0.6830709999999982
2.444548	-36.93693	0.9443195	0.6041110000000032
2.455881	-37.01505	0.9440995	0.5259909999999977
2.467213	-37.07895	0.9436159	0.4620910000000009
2.478545	-37.1298	0.9436404	0.41124099999999686
2.489877	-37.17329	0.9437497	0.3677509999999984
2.50121	-37.21827	0.9436943	0.322771000000003
2.512542	-37.2565	0.9435793	0.28454099999999727
2.523874	-37.28596	0.9437592	0.255080999999997
2.535207	-37.29488	0.9440501	0.24616100000000074
2.546539	-37.30816	0.9440734	0.232880999999999
2.557871	-37.30797	0.9438872	0.23307100000000247
2.569203	-37.30485	0.9439573	0.23619099999999804
2.580536	-37.29863	0.9440258	0.24241099999999705
2.591868	-37.27731	0.9438576	0.26373099999999994
2.6032	-37.26136	0.9438744	0.2796809999999965
2.614532	-37.25388	0.9439024	0.28716099999999756
2.625865	-37.24696	0.943929	0.2940809999999985
2.637197	-37.25162	0.943825	0.28942099999999726
2.648529	-37.24255	0.9435802	0.2984909999999985
2.659862	-37.23859	0.9434227	0.3024509999999978
2.671194	-37.24451	0.9438312	0.29653100000000165
2.682526	-37.26241	0.9442435	0.2786309999999972
2.693858	-37.27193	0.9439149	0.2691110000000023
2.705191	-37.2843	0.943395	0.2567409999999981
2.716523	-37.28595	0.9437727	0.2550910000000002
2.727855	-37.28803	0.9445207	0.25301100000000076
2.739188	-37.28977	0.9438402	0.2512710000000027
2.75052	-37.30532	0.9441843	0.23572099999999807
2.761852	-37.31274	0.9443788	0.22830100000000186
2.773184	-37.32582	0.9447188	0.21522099999999966
2.784517	-37.33456	0.9447369	0.20648099999999658
2.795849	-37.34361	0.9440172	0.1974310000000017
2.807181	-37.36252	0.9438953	0.17852099999999638
2.818513	-37.3819	0.9439758	0.1591409999999982
2.829846	-37.3944	0.9439516	0.14664100000000246
2.841178	-37.40335	0.9440209	0.13769099999999668
2.85251	-37.39469	0.9440421	0.14635100000000278
2.863843	-37.38047	0.9439334	0.16057099999999735
2.875175	-37.3625	0.944735	0.17854100000000273
2.886507	-37.34526	0.9445552	0.19578099999999665
2.897839	-37.31752	0.9447128	0.22352099999999808
2.909172	-37.30194	0.9445981	0.239100999999998
2.920504	-37.27366	0.9446432	0.2673810000000003
2.931836	-37.25394	0.9446911	0.28710099999999983
2.943169	-37.24565	0.9446992	0.2953910000000022
2.954501	-37.23854	0.9447565	0.30250099999999946
2.965833	-37.23512	0.9447201	0.3059209999999979
2.977165	-37.23069	0.9446697	0.31035099999999716
2.988498	-37.23556	0.9448387	0.30548100000000034
2.99983	-37.2429	0.9449555	0.2981410000000011
3.011162	-37.23029	0.9454642	0.31075100000000333
3.022494	-37.24489	0.9457251	0.29615100000000183
3.033827	-37.24727	0.9455477	0.29377099999999956
3.045159	-37.26127	0.945409	0.27977099999999666
3.056491	-37.26798	0.9455312	0.27306099999999844
3.067824	-37.27197	0.9458105	0.26907099999999673
3.079156	-37.28107	0.9456464	0.2599710000000002
3.090488	-37.28847	0.9450563	0.2525710000000032
3.10182	-37.2868	0.9443508	0.2542410000000004
3.113153	-37.28326	0.9450895	0.25778100000000137
3.124485	-37.28761	0.9469367	0.2534309999999991
3.135817	-37.29759	0.9484511	0.2434510000000003
3.14715	-37.31482	0.9480772	0.22622100000000245
3.158482	-37.3445	0.9477174	0.1965410000000034
3.169814	-37.36494	0.947422	0.17610100000000273
3.181146	-37.37184	0.9472229	0.16920100000000105
3.192479	-37.3691	0.9473695	0.1719409999999968
3.203811	-37.36869	0.9474385	0.17235099999999903
3.215143	-37.36252	0.9473489	0.17852099999999638
3.226475	-37.34959	0.9472963	0.1914510000000007
3.237808	-37.34762	0.9473122	0.19342100000000073
3.24914	-37.3467	0.9473156	0.19434100000000143
3.260472	-37.34414	0.9472815	0.19690099999999688
3.271805	-37.33819	0.947404	0.20285100000000256
3.283137	-37.32829	0.9479485	0.21275099999999725
3.294469	-37.31863	0.9474932	0.22241100000000102
3.305801	-37.33492	0.9467818	0.2061210000000031
3.317134	-37.36207	0.9472543	0.1789709999999971
3.328466	-37.37473	0.9470984	0.16631100000000032
3.339798	-37.37772	0.94708	0.16332100000000338
3.351131	-37.37393	0.9473089	0.16711099999999846
3.362463	-37.37776	0.9470572	0.1632809999999978
3.373795	-37.37899	0.9469651	0.16205099999999817
3.385127	-37.38534	0.9469113	0.15570100000000053
3.39646	-37.39544	0.9474998	0.1456009999999992
3.407792	-37.40605	0.9474351	0.13499099999999942
3.419124	-37.40736	0.9471558	0.13368100000000283
3.430456	-37.40811	0.9468787	0.13293099999999924
3.441789	-37.4151	0.9465884	0.12594099999999742
3.453121	-37.41171	0.9469296	0.12933100000000053
3.464453	-37.40865	0.9470176	0.13239099999999837
3.475786	-37.41634	0.9469933	0.12470100000000173
3.487118	-37.41926	0.9469649	0.12178099999999858
3.49845	-37.41782	0.9467089	0.12322100000000091
3.509782	-37.4072	0.9471073	0.13384099999999677
3.521115	-37.41051	0.947617	0.13053099999999773
3.532447	-37.40928	0.9468484	0.13176099999999735
3.543779	-37.41272	0.9462001	0.12832099999999969
3.555112	-37.44059	0.9459971	0.10045099999999962
3.566444	-37.4576	0.9460219	0.08344100000000054
3.577776	-37.46609	0.9460472	0.07495099999999866
3.589108	-37.4647	0.9460623	0.07634099999999933
3.600441	-37.46088	0.9460653	0.08016099999999682
3.611773	-37.45755	0.9460657	0.0834910000000022
3.623105	-37.45191	0.9460658	0.08913100000000185
3.634437	-37.45607	0.9460658	0.08497100000000302
3.64577	-37.46012	0.9460658	0.08092099999999647
3.657102	-37.48005	0.9460658	0.06099100000000135
3.668434	-37.48243	0.9460658	0.05861099999999908
3.679767	-37.50082	0.9460658	0.040221000000002505
3.691099	-37.51137	0.9460658	0.029671000000000447
3.702431	-37.59992	0.9460658	-0.05887899999999746
3.713763	-37.65322	0.9460658	-0.11217899999999759
3.725096	-37.55423	0.9460658	-0.013188999999997009
3.736428	-37.71218	0.9460658	-0.1711389999999966
