# Supplementary material for: Molecular Scale Hydrophobicity and Adsorption Thermodynamics on Hydrophobic-Charged Surfaces
Source: ACS Nano. 2026 Feb 16;20(8):6970–82. doi: 10.1021/acsnano.5c18643 (PMC12961923; doi:10.1021/acsnano.5c18643)
Supplement: Supplementary file 2 [file nn5c18643_si_002.zip › supplementary-files/pmf/all-2ns-equilibration/hydrophobin/simulation-2/nh3s3_100ns/pmf-hb.csv]

com_nm	pmf_kcal_per_mol	error	shifted_pmf_kcal_per_mol	com_nm_5	std	hb_polar_strand
1.413832	0.0	0.0	35.955147	3.5249410000000005	0.028458999999999998	mean_all
1.425076	-2.429133	4.159527e-06	33.526013999999996	3.434453	0.028370999999999997	1.9329
1.436321	-4.703493	2.315625e-05	31.251653999999995	3.320996	0.028537	1.9142
1.447565	-6.904761	0.0002612316	29.050385999999996	3.227162	0.028263	1.9398
1.45881	-8.987941	8.176483e-05	26.967205999999997	3.108214	0.0282	1.9201
1.470054	-10.96221	0.0004022079	24.992936999999998	3.02102	0.028619	1.8995
1.481299	-12.83832	0.0006025683	23.116826999999997	2.912127	0.028520999999999998	1.9200
1.492544	-14.60268	0.0002227735	21.352466999999997	2.8409	0.02837	1.9030
1.503788	-16.26634	0.002315514	19.688806999999997	2.698444	0.028917	1.9254
1.515033	-17.82926	0.001648344	18.125886999999995	2.641305	0.028461	1.9250
1.526277	-19.28066	0.009707279	16.674486999999996	2.486837	0.028185	1.9143
1.537522	-20.64482	0.002575414	15.310326999999997	2.419216	0.030325	1.9487
1.548766	-21.97914	0.02226102	13.976006999999996	2.293211	0.030788	1.9032
1.560011	-23.29091	0.0609512	12.664236999999996	2.193117	0.029906	1.9571
1.571255	-24.54789	0.09388385	11.407256999999998	2.090492	0.026054	1.9763
1.5825	-25.73037	0.07438732	10.224776999999996	2.004293	0.026641	2.0226
1.593745	-26.87073	0.09596963	9.084416999999998	1.902926	0.020055	1.9946
1.604989	-28.13594	0.231625	7.819206999999995	1.866243	0.023919	1.9481
1.616234	-29.4564	0.3026067	6.498746999999998	1.75053	0.019802	1.9235
1.627478	-30.63864	0.2982519	5.316506999999998	1.7011029999999998	0.01864	1.6097
1.638723	-31.61455	0.2962632	4.340596999999995	1.631984	0.017044999999999998	1.5328
1.649967	-32.42595	0.2834892	3.5291969999999964	1.55779	0.0221	1.6648
1.661212	-33.21434	0.23098	2.7408069999999967	1.495998	0.019375	1.8210
1.672456	-34.17515	0.2990662	1.7799969999999945			1.8253
1.683701	-35.29203	0.3887835	0.6631169999999997
1.694946	-36.37978	0.3764061	-0.42463300000000004
1.70619	-37.32201	0.3473021	-1.3668630000000022
1.717435	-38.10079	0.3615994	-2.145643000000007
1.728679	-38.71782	0.3962966	-2.7626730000000066
1.739924	-39.1622	0.4209222	-3.207053000000002
1.751168	-39.4575	0.4293314	-3.5023530000000065
1.762413	-39.64975	0.4238642	-3.6946030000000007
1.773657	-39.75643	0.4109024	-3.801283000000005
1.784902	-39.79627	0.4122876	-3.841123000000003
1.796147	-39.80545	0.4457477	-3.850303000000004
1.807391	-40.01424	0.5240202	-4.059093000000004
1.818636	-40.46829	0.5871365	-4.513143000000007
1.82988	-40.95418	0.5797668	-4.999033000000004
1.841125	-41.39773	0.5605395	-5.442583000000006
1.852369	-41.79987	0.55107	-5.844723000000002
1.863614	-42.17625	0.5467943	-6.2211030000000065
1.874858	-42.52185	0.5497438	-6.566703000000004
1.886103	-42.78832	0.5683134	-6.833173000000002
1.897348	-42.92862	0.5991574	-6.973473000000006
1.908592	-42.93626	0.6255372	-6.981113000000001
1.919837	-42.8185	0.6372221	-6.863353000000004
1.931081	-42.58927	0.6366952	-6.634123000000002
1.942326	-42.29081	0.645289	-6.335663000000004
1.95357	-42.04484	0.6820995	-6.089693000000004
1.964815	-41.86106	0.694387	-5.905913000000005
1.976059	-41.63104	0.6902202	-5.675893000000002
1.987304	-41.34945	0.6879233	-5.394303000000001
1.998549	-41.01492	0.6884886	-5.059773
2.009793	-40.64638	0.6907338	-4.691233000000004
2.021038	-40.26688	0.6929557	-4.311733000000004
2.032282	-39.90638	0.6897179	-3.951233000000002
2.043527	-39.61369	0.6803818	-3.6585430000000017
2.054771	-39.38982	0.671776	-3.4346730000000036
2.066016	-39.21296	0.6674118	-3.257813000000006
2.07726	-39.0282	0.6670288	-3.0730530000000016
2.088505	-38.8031	0.6680293	-2.847953000000004
2.09975	-38.52337	0.6688693	-2.5682230000000033
2.110994	-38.19104	0.6694534	-2.2358930000000043
2.122239	-37.8354	0.6690489	-1.8802530000000033
2.133483	-37.50759	0.6681498	-1.5524430000000038
2.144728	-37.25972	0.667812	-1.3045730000000049
2.155972	-37.08734	0.6680927	-1.132193000000001
2.167217	-36.96108	0.6693032	-1.005933000000006
2.178461	-36.85686	0.6696658	-0.9017130000000009
2.189706	-36.76337	0.6691399	-0.8082230000000052
2.200951	-36.66303	0.6687835	-0.7078830000000025
2.212195	-36.55381	0.6683345	-0.5986630000000019
2.22344	-36.42276	0.6678115	-0.46761300000000006
2.234684	-36.2887	0.6674987	-0.333553000000002
2.245929	-36.14434	0.6673179	-0.18919300000000305
2.257173	-35.98857	0.6676231	-0.0334230000000062
2.268418	-35.83842	0.6673863	0.11672699999999736
2.279662	-35.69194	0.667241	0.2632069999999942
2.290907	-35.54565	0.667358	0.40949699999999467
2.302151	-35.40897	0.6677658	0.5461770000000001
2.313396	-35.29009	0.6671565	0.6650569999999973
2.324641	-35.19538	0.6667121	0.7597669999999965
2.335885	-35.12222	0.6666588	0.832926999999998
2.34713	-35.07043	0.6670723	0.8847169999999949
2.358374	-35.04141	0.667501	0.9137369999999976
2.369619	-35.02626	0.6675254	0.928886999999996
2.380863	-35.01702	0.6659917	0.9381269999999944
2.392108	-35.02633	0.6646441	0.9288169999999951
2.403352	-35.04915	0.6647623	0.9059969999999993
2.414597	-35.08899	0.6652655	0.8661569999999941
2.425842	-35.14145	0.6653716	0.8136969999999977
2.437086	-35.19769	0.6652995	0.7574569999999952
2.448331	-35.25497	0.6650955	0.7001769999999965
2.459575	-35.30671	0.6649217	0.6484369999999942
2.47082	-35.34802	0.6648106	0.6071269999999984
2.482064	-35.38627	0.6647628	0.5688769999999934
2.493309	-35.41857	0.6647141	0.5365769999999941
2.504553	-35.44135	0.664673	0.5137969999999967
2.515798	-35.46248	0.6643147	0.4926669999999973
2.527043	-35.48547	0.6640982	0.46967699999999724
2.538287	-35.50268	0.6640338	0.4524669999999986
2.549532	-35.52987	0.664256	0.42527699999999413
2.560776	-35.52749	0.6646665	0.4276569999999964
2.572021	-35.56668	0.6648467	0.38846699999999856
2.583265	-35.58194	0.6644529	0.3732069999999936
2.59451	-35.60135	0.6655495	0.35379700000000014
2.605754	-35.62582	0.6652512	0.32932699999999926
2.616999	-35.63006	0.6649601	0.32508699999999635
2.628244	-35.63402	0.6651246	0.32112699999999705
2.639488	-35.63729	0.6649799	0.3178569999999965
2.650733	-35.64166	0.664943	0.31348699999999496
2.661977	-35.64488	0.6650103	0.3102669999999961
2.673222	-35.65035	0.6653115	0.30479699999999355
2.684466	-35.65354	0.6653488	0.30160699999999707
2.695711	-35.65548	0.6653886	0.29966699999999946
2.706955	-35.66083	0.6652845	0.2943169999999995
2.7182	-35.66843	0.665325	0.2867169999999959
2.729445	-35.68426	0.6654178	0.27088699999999477
2.740689	-35.68799	0.665436	0.2671569999999974
2.751934	-35.69953	0.6654591	0.25561699999999377
2.763178	-35.72618	0.6658612	0.22896699999999726
2.774423	-35.75636	0.6663137	0.19878699999999583
2.785667	-35.78538	0.6677872	0.16976699999999312
2.796912	-35.81154	0.669512	0.14360699999999582
2.808156	-35.82994	0.6695589	0.12520699999999607
2.819401	-35.84072	0.6688339	0.11442699999999917
2.830646	-35.85065	0.668785	0.10449699999999496
2.84189	-35.84953	0.6695506	0.10561699999999519
2.853135	-35.86257	0.6689624	0.09257699999999858
2.864379	-35.86955	0.6688086	0.08559699999999992
2.875624	-35.87612	0.6686335	0.0790269999999964
2.886868	-35.8839	0.6687678	0.07124699999999962
2.898113	-35.87928	0.6687966	0.07586699999999524
2.909357	-35.87913	0.6688839	0.07601699999999312
2.920602	-35.86877	0.6686626	0.08637699999999882
2.931847	-35.86034	0.6687458	0.09480699999999587
2.943091	-35.86363	0.6694421	0.09151699999999607
2.954336	-35.87302	0.6693386	0.08212699999999984
2.96558	-35.86594	0.6681966	0.08920699999999471
2.976825	-35.85142	0.6670859	0.10372699999999924
2.988069	-35.85056	0.6672419	0.1045869999999951
2.999314	-35.85161	0.6676366	0.10353699999999577
3.010558	-35.85156	0.6676632	0.10358699999999743
3.021803	-35.84903	0.6676403	0.10611699999999757
3.033048	-35.84807	0.6672601	0.10707699999999676
3.044292	-35.84604	0.667373	0.10910699999999451
3.055537	-35.85101	0.6678515	0.10413699999999437
3.066781	-35.86402	0.6680011	0.09112700000000018
3.078026	-35.86708	0.6678671	0.08806699999999523
3.08927	-35.86429	0.6675203	0.09085699999999974
3.100515	-35.85347	0.6670868	0.10167699999999513
3.111759	-35.85281	0.6671444	0.10233699999999857
3.123004	-35.85342	0.6672794	0.10172699999999679
3.134248	-35.84373	0.6672811	0.11141699999999588
3.145493	-35.83006	0.6678114	0.1250869999999935
3.156738	-35.81989	0.6676792	0.13525699999999574
3.167982	-35.80861	0.6676816	0.14653699999999503
3.179227	-35.81978	0.6674882	0.13536699999999513
3.190471	-35.83155	0.6676618	0.12359699999999663
3.201716	-35.84921	0.6676239	0.10593699999999728
3.21296	-35.86387	0.6676593	0.09127699999999805
3.224205	-35.86898	0.6682338	0.08616699999999611
3.235449	-35.87071	0.6674757	0.0844369999999941
3.246694	-35.87011	0.6665764	0.08503699999999981
3.257939	-35.86883	0.6662458	0.08631699999999398
3.269183	-35.87012	0.6665763	0.08502699999999663
3.280428	-35.87495	0.6663853	0.0801969999999983
3.291672	-35.87878	0.6662934	0.07636699999999763
3.302917	-35.87673	0.6664034	0.07841699999999463
3.314161	-35.87098	0.6665099	0.08416699999999366
3.325406	-35.85981	0.6664861	0.09533699999999357
3.33665	-35.85548	0.6664199	0.09966699999999662
3.347895	-35.85679	0.6662915	0.09835700000000003
3.35914	-35.85995	0.6662293	0.09519699999999887
3.370384	-35.86362	0.6664016	0.09152699999999925
3.381629	-35.87668	0.6668223	0.07846699999999629
3.392873	-35.89248	0.6671554	0.06266699999999759
3.404118	-35.90388	0.6669979	0.05126699999999573
3.415362	-35.9159	0.6669747	0.039246999999996035
3.426607	-35.92292	0.666878	0.032226999999998895
3.437851	-35.93232	0.6669023	0.022826999999999487
3.449096	-35.94621	0.6670486	0.008936999999995976
3.460341	-35.95166	0.6671229	0.003486999999999796
3.471585	-35.95962	0.6670664	-0.00447300000000439
3.48283	-35.96516	0.666953	-0.010013000000000716
3.494074	-35.95714	0.6670912	-0.0019930000000059067
3.505319	-35.96044	0.6670845	-0.0052930000000017685
3.516563	-35.96469	0.6673175	-0.009543000000000745
3.527808	-35.97671	0.6674755	-0.021563000000000443
3.539052	-35.98521	0.6675209	-0.030063000000005502
3.550297	-35.98143	0.6674568	-0.026283000000006496
3.561542	-35.98447	0.6672718	-0.029323000000005095
3.572786	-35.97194	0.6673165	-0.016792999999999836
3.584031	-35.95688	0.6673031	-0.0017330000000015389
3.595275	-35.96459	0.6672993	-0.009443000000004531
3.60652	-35.9424	0.6672982	0.0127469999999974
3.617764	-36.01499	0.6672979	-0.05984300000000076
3.629009	-35.95595	0.6672978	-0.0008030000000047721
3.640253	-35.86941	0.6672977	0.08573699999999462
3.651498	-35.90941	0.6672977	0.045736999999995476
