# Supplementary material for: Molecular Scale Hydrophobicity and Adsorption Thermodynamics on Hydrophobic-Charged Surfaces
Source: ACS Nano. 2026 Feb 16;20(8):6970–82. doi: 10.1021/acsnano.5c18643 (PMC12961923; doi:10.1021/acsnano.5c18643)
Supplement: Supplementary file 2 [file nn5c18643_si_002.zip › supplementary-files/pmf/all-2ns-equilibration/hydrophobin/simulation-2/oh_sam_100ns/pmf-hb.csv]

com_nm	pmf_kcal_per_mol	error	shifted_pmf_kcal_per_mol	com_nm_5	std	hb_polar_strand
1.388956	0.0	0.0	11.583346	3.5295940000000003	0.028788	1.1873560267857144
1.400314	19.97156	0.5767728	31.554906000000003	3.4201610000000002	0.028952999999999996	1.188443080357143
1.411672	17.42051	0.5767774	29.003856	3.315503	0.02841	1.1895
1.423029	15.23314	0.5767942	26.816486	3.224536	0.028398000000000003	1.1919464285714287
1.434387	13.27568	0.5768546	24.859026	3.1020790000000003	0.0281	1.1942276785714283
1.445745	11.51111	0.5770721	23.094456	3.0043159999999998	0.028243	1.1934799107142855
1.457103	9.876637	0.577817	21.459983	2.907044	0.028356	1.1990725446428572
1.468461	8.343282	0.5799986	19.926628	2.825815	0.028686	1.1861997767857144
1.479819	6.913337	0.5839495	18.496683	2.709176	0.029161000000000003	1.187521205357143
1.491177	5.5983	0.5831008	17.181646	2.609203	0.029289999999999997	1.1948738839285713
1.502535	4.352938	0.5680521	15.936284	2.493065	0.027971	1.1849787946428574
1.513893	3.117044	0.5724095	14.70039	2.442958	0.028554000000000003	1.1859196428571428
1.525251	1.837026	0.5992658	13.420372	2.307497	0.029202999999999996	1.197779017857143
1.536609	0.5577934	0.6113237	12.1411394	2.183294	0.03009	1.1881529017857142
1.547967	-0.685318	0.6109612	10.898028	2.116722	0.02907	1.1963895089285712
1.559325	-1.923961	0.6048378	9.659385	2.0057	0.027114999999999997	1.189329241071429
1.570683	-3.125957	0.6054065	8.457389000000001	1.905777	0.030284	1.1901975446428568
1.582041	-4.24721	0.5960836	7.336136000000001	1.8287740000000001	0.026452	1.1865703125
1.593399	-5.313494	0.5720681	6.269852	1.728089	0.020908000000000003	1.164375
1.604757	-6.447708	0.5602987	5.135638	1.68094	0.021533	1.1537098214285717
1.616115	-7.54624	0.5578135	4.0371060000000005	1.633008	0.019329	1.1422600446428568
1.627473	-8.505062	0.5578432	3.078284	1.5485010000000001	0.023111000000000003	1.1381395089285715
1.638831	-9.344054	0.5586649	2.2392920000000007	1.477362	0.019088	1.1224375000000002
1.650189	-10.09643	0.5582229	1.4869160000000008
1.661547	-10.80069	0.5573693	0.7826560000000011
1.672905	-11.45898	0.5569953	0.1243660000000002
1.684263	-12.06877	0.5567176	-0.4854240000000001
1.695621	-12.62082	0.5573541	-1.0374739999999996
1.706979	-13.09519	0.5601363	-1.511844
1.718337	-13.49808	0.5624773	-1.9147339999999993
1.729695	-13.83181	0.5611016	-2.2484640000000002
1.741053	-14.09883	0.5551881	-2.515483999999999
1.752411	-14.28284	0.5516791	-2.6994939999999996
1.763769	-14.41133	0.5449878	-2.827983999999999
1.775127	-14.51674	0.5291176	-2.933394
1.786485	-14.6234	0.5132285	-3.0400539999999996
1.797843	-14.71346	0.5074838	-3.130113999999999
1.809201	-14.79506	0.5101658	-3.211713999999999
1.820559	-14.85517	0.5146133	-3.2718239999999987
1.831916	-14.90902	0.5192971	-3.3256739999999994
1.843274	-14.96811	0.5222134	-3.3847639999999988
1.854632	-14.9822	0.5105143	-3.398854
1.86599	-14.92811	0.492575	-3.3447639999999996
1.877348	-14.76936	0.4801088	-3.186014
1.888706	-14.54343	0.4752244	-2.960084
1.900064	-14.31109	0.4745307	-2.7277439999999995
1.911422	-14.10023	0.4760099	-2.5168839999999992
1.92278	-13.91812	0.4776965	-2.3347739999999995
1.934138	-13.75416	0.4768348	-2.170814
1.945496	-13.60874	0.4731246	-2.0253939999999986
1.956854	-13.50691	0.4673811	-1.923563999999999
1.968212	-13.4691	0.4642982	-1.8857539999999986
1.97957	-13.45456	0.4638754	-1.8712140000000002
1.990928	-13.45343	0.4638232	-1.8700840000000003
2.002286	-13.45009	0.4638785	-1.8667439999999988
2.013644	-13.43616	0.4640036	-1.8528139999999986
2.025002	-13.40418	0.4641226	-1.8208339999999996
2.03636	-13.34479	0.4633049	-1.7614439999999991
2.047718	-13.26318	0.4632182	-1.6798339999999996
2.059076	-13.12467	0.4677669	-1.5413239999999995
2.070434	-12.9768	0.4706802	-1.3934540000000002
2.081792	-12.84476	0.4701145	-1.2614140000000003
2.09315	-12.72471	0.4695357	-1.1413639999999994
2.104508	-12.60053	0.4701175	-1.0171839999999985
2.115866	-12.48283	0.4708328	-0.8994839999999993
2.127224	-12.35218	0.4698037	-0.768834
2.138582	-12.22564	0.4684116	-0.6422939999999997
2.14994	-12.09354	0.467849	-0.5101940000000003
2.161298	-11.96438	0.4670424	-0.38103399999999965
2.172656	-11.83139	0.4661062	-0.24804400000000015
2.184014	-11.68913	0.4654165	-0.10578399999999988
2.195372	-11.55228	0.4646786	0.031066000000000926
2.20673	-11.4252	0.4653295	0.15814600000000034
2.218088	-11.32249	0.466149	0.2608560000000004
2.229446	-11.24646	0.46423	0.3368859999999998
2.240803	-11.19141	0.4654441	0.3919360000000012
2.252161	-11.16342	0.4697377	0.41992600000000024
2.263519	-11.1743	0.4716535	0.409046
2.274877	-11.18882	0.4699528	0.3945260000000008
2.286235	-11.20477	0.4697876	0.3785760000000007
2.297593	-11.22031	0.469864	0.363036000000001
2.308951	-11.24381	0.4715084	0.3395360000000007
2.320309	-11.27438	0.4726507	0.30896599999999985
2.331667	-11.31514	0.4717157	0.26820600000000105
2.343025	-11.3696	0.469688	0.21374600000000044
2.354383	-11.42112	0.4668793	0.16222600000000043
2.365741	-11.44743	0.4670952	0.13591599999999993
2.377099	-11.43391	0.4665664	0.14943600000000146
2.388457	-11.42182	0.4661009	0.16152600000000028
2.399815	-11.43944	0.4657034	0.1439060000000012
2.411173	-11.4563	0.4655415	0.127046
2.422531	-11.47005	0.4651194	0.11329600000000006
2.433889	-11.49032	0.4649424	0.09302600000000005
2.445247	-11.51113	0.4640321	0.07221600000000095
2.456605	-11.52794	0.4635323	0.0554060000000014
2.467963	-11.54917	0.4637852	0.03417600000000043
2.479321	-11.55948	0.46482	0.023865999999999943
2.490679	-11.56033	0.4660954	0.023016000000000147
2.502037	-11.55795	0.4659503	0.02539600000000064
2.513395	-11.55983	0.4655556	0.02351600000000076
2.524753	-11.56522	0.4655539	0.01812600000000053
2.536111	-11.56037	0.4654455	0.022975999999999885
2.547469	-11.53628	0.465818	0.04706600000000094
2.558827	-11.51854	0.4658477	0.06480600000000081
2.570185	-11.48338	0.4659836	0.09996600000000022
2.581543	-11.46193	0.4655829	0.12141599999999997
2.592901	-11.45328	0.4654967	0.13006600000000113
2.604259	-11.4457	0.4655118	0.13764600000000016
2.615617	-11.43758	0.4655589	0.14576600000000006
2.626975	-11.44135	0.4656068	0.14199600000000068
2.638333	-11.44989	0.4659313	0.13345600000000069
2.649691	-11.46044	0.4657837	0.1229060000000004
2.661048	-11.45945	0.4649105	0.12389600000000023
2.672406	-11.46215	0.4644912	0.12119600000000119
2.683764	-11.4533	0.4647473	0.1300460000000001
2.695122	-11.44979	0.4647903	0.13355600000000045
2.70648	-11.45169	0.4647569	0.13165600000000133
2.717838	-11.46056	0.4648461	0.1227860000000014
2.729196	-11.48546	0.4647973	0.0978860000000008
2.740554	-11.51328	0.4646838	0.07006600000000063
2.751912	-11.5256	0.4646794	0.05774599999999985
2.76327	-11.53939	0.464804	0.04395600000000144
2.774628	-11.55425	0.4646244	0.0290960000000009
2.785986	-11.54102	0.4660983	0.042326000000000974
2.797344	-11.51818	0.4654078	0.06516600000000139
2.808702	-11.50807	0.4615361	0.07527600000000056
2.82006	-11.50606	0.4602821	0.07728600000000085
2.831418	-11.51875	0.4610109	0.06459599999999988
2.842776	-11.52111	0.4609904	0.0622360000000004
2.854134	-11.51939	0.4618333	0.06395600000000101
2.865492	-11.51745	0.4621139	0.0658960000000004
2.87685	-11.52072	0.4623192	0.06262599999999985
2.888208	-11.52464	0.4620953	0.05870600000000081
2.899566	-11.52188	0.4622142	0.06146600000000113
2.910924	-11.51437	0.4624459	0.06897600000000104
2.922282	-11.51247	0.462674	0.07087600000000016
2.93364	-11.50812	0.4635266	0.07522600000000068
2.944998	-11.51025	0.4640884	0.07309600000000138
2.956356	-11.51146	0.4637728	0.071886000000001
2.967714	-11.51604	0.4634099	0.06730600000000031
2.979072	-11.52069	0.4636544	0.06265600000000049
2.99043	-11.5174	0.4620502	0.06594600000000028
3.001788	-11.52327	0.4617854	0.06007600000000046
3.013146	-11.52907	0.4604352	0.05427599999999977
3.024504	-11.53254	0.4613039	0.05080600000000146
3.035862	-11.52994	0.4609458	0.05340600000000073
3.04722	-11.52274	0.460604	0.06060599999999994
3.058578	-11.5074	0.461485	0.07594600000000007
3.069935	-11.50574	0.4621952	0.07760600000000117
3.081293	-11.50692	0.4629264	0.07642600000000144
3.092651	-11.51522	0.4625232	0.06812600000000124
3.104009	-11.51695	0.4623064	0.06639600000000101
3.115367	-11.51601	0.4623657	0.06733600000000095
3.126725	-11.51032	0.4624025	0.07302600000000048
3.138083	-11.48881	0.4621438	0.09453599999999973
3.149441	-11.4627	0.4616868	0.1206460000000007
3.160799	-11.45228	0.4630605	0.13106600000000057
3.172157	-11.45563	0.4654887	0.12771600000000127
3.183515	-11.47165	0.4653828	0.11169600000000024
3.194873	-11.49086	0.4654432	0.09248600000000096
3.206231	-11.49523	0.4657231	0.0881160000000012
3.217589	-11.49792	0.4662552	0.085426
3.228947	-11.50512	0.4664302	0.0782260000000008
3.240305	-11.51063	0.4653333	0.07271599999999978
3.251663	-11.5189	0.462761	0.06444600000000023
3.263021	-11.52763	0.4613184	0.05571600000000032
3.274379	-11.52204	0.4608423	0.06130600000000008
3.285737	-11.52846	0.4609045	0.05488599999999977
3.297095	-11.54091	0.4621057	0.04243600000000036
3.308453	-11.55019	0.4623555	0.03315599999999996
3.319811	-11.54906	0.4623187	0.03428599999999982
3.331169	-11.54764	0.4628432	0.035706000000001126
3.342527	-11.54051	0.4626214	0.042836000000001206
3.353885	-11.53879	0.4617253	0.04455600000000004
3.365243	-11.53882	0.4616545	0.044526000000001176
3.376601	-11.53986	0.4612986	0.04348600000000147
3.387959	-11.52334	0.4607871	0.060006000000001336
3.399317	-11.51572	0.4608011	0.06762600000000063
3.410675	-11.52486	0.4603623	0.05848600000000026
3.422033	-11.54238	0.4603917	0.040966000000000946
3.433391	-11.55546	0.4603602	0.02788600000000052
3.444749	-11.56197	0.4605837	0.02137600000000006
3.456107	-11.56919	0.4601057	0.014155999999999835
3.467465	-11.57438	0.460742	0.008966000000000918
3.478822	-11.57626	0.4612146	0.007086000000001036
3.49018	-11.57197	0.4625395	0.011376000000000275
3.501538	-11.56814	0.4628583	0.015206000000000941
3.512896	-11.56652	0.4631183	0.016826000000000008
3.524254	-11.5599	0.4630973	0.023445999999999856
3.535612	-11.562	0.4629561	0.021346000000001197
3.54697	-11.56555	0.4628441	0.01779600000000059
3.558328	-11.56832	0.4628205	0.01502600000000065
3.569686	-11.57504	0.4627877	0.008306000000001035
3.581044	-11.59078	0.4627893	-0.007433999999999941
3.592402	-11.58264	0.4627897	0.0007060000000009836
3.60376	-11.58419	0.4627898	-0.0008439999999989567
3.615118	-11.57164	0.4627898	0.011706000000000216
3.626476	-11.52881	0.4627898	0.054536000000000584
3.637834	-11.6339	0.4627898	-0.05055399999999999
3.649192	-11.63259	0.4627898	-0.04924399999999984
