# Supplementary material for: Molecular Scale Hydrophobicity and Adsorption Thermodynamics on Hydrophobic-Charged Surfaces
Source: ACS Nano. 2026 Feb 16;20(8):6970–82. doi: 10.1021/acsnano.5c18643 (PMC12961923; doi:10.1021/acsnano.5c18643)
Supplement: Supplementary file 2 [file nn5c18643_si_002.zip › supplementary-files/pmf/all-2ns-equilibration/hydrophobin/simulation-2/ohs0_100ns/pmf-hb.csv]

com_nm	pmf_kcal_per_mol	error	shifted_pmf_kcal_per_mol	com_nm_5	std	hb_polar_strand
1.478634	0.0	0.0	16.921761999999998	3.5202660000000003	0.028602999999999996	1.2896666666666667
1.489521	-1.766538	2.985625e-06	15.155223999999997	3.4434970000000003	0.028451	1.30775
1.500408	-3.253808	1.460889e-05	13.667953999999998	3.341134	0.028432	1.2699166666666666
1.511295	-4.66492	5.985496e-05	12.256841999999997	3.2485150000000003	0.028887	1.2498333333333334
1.522182	-5.987034	0.0002358432	10.934727999999996	3.144052	0.028194	1.272166666666667
1.533069	-7.242593	0.0006001703	9.679168999999998	3.0354400000000004	0.029319	1.2898333333333334
1.543956	-8.425961	0.002177149	8.495800999999998	2.9424240000000004	0.028176	1.2955
1.554843	-9.554662	0.004333944	7.367099999999997	2.849396	0.028582999999999997	1.3352499999999998
1.56573	-10.61413	0.009082965	6.307631999999998	2.7580880000000003	0.028758	1.2798333333333334
1.576617	-11.61026	0.007952787	5.311501999999997	2.628716	0.028412	1.2373333333333334
1.587504	-12.53993	0.007309053	4.3818319999999975	2.563385	0.027491	1.2830833333333334
1.598391	-13.42632	0.02493816	3.495441999999997	2.421217	0.028662	1.2735
1.609278	-14.26167	0.0353978	2.660091999999997	2.36298	0.031585	1.2273333333333332
1.620165	-15.04945	0.02458353	1.8723119999999973	2.2374400000000003	0.025348	1.2085
1.631052	-15.78512	0.02494496	1.1366419999999984	2.1212869999999997	0.027739999999999997	1.14525
1.641939	-16.4969	0.04687811	0.4248619999999974	1.951239	0.024836	0.8022499999999998
1.652826	-17.25597	0.04365674	-0.33420800000000384	1.900886	0.020968999999999998	0.8008333333333333
1.663713	-18.13769	0.0543732	-1.2159280000000017	1.8393669999999998	0.020936	0.8448333333333331
1.6746	-19.12076	0.06346804	-2.198998000000003	1.778246	0.022601	0.7284166666666667
1.685487	-20.14531	0.07155123	-3.223548000000001	1.728307	0.020135	0.4785
1.696374	-21.13193	0.07133065	-4.210168000000003	1.6482330000000003	0.03211	0.4469166666666666
1.707261	-22.03257	0.06817955	-5.110808000000002	1.5677510000000001	0.021703999999999998	0.96075
1.718148	-22.8017	0.06971288	-5.879938000000003
1.729035	-23.44016	0.07027637	-6.518398000000001
1.739922	-23.9812	0.07118941	-7.059438000000004
1.750809	-24.44198	0.07029039	-7.520218000000003
1.761696	-24.84015	0.06960785	-7.918388000000004
1.772583	-25.18432	0.07303269	-8.262558000000002
1.78347	-25.48204	0.08065921	-8.560278000000004
1.794357	-25.74811	0.0864247	-8.826348000000003
1.805244	-25.96594	0.08849783	-9.044178000000002
1.816131	-26.1319	0.08970987	-9.210138000000004
1.827018	-26.24319	0.09001684	-9.321428000000001
1.837905	-26.27992	0.09368662	-9.358158000000003
1.848792	-26.24631	0.09702652	-9.324548000000004
1.859679	-26.1553	0.09815615	-9.233538000000003
1.870566	-26.04042	0.1111172	-9.118658000000003
1.881453	-25.91226	0.1386804	-8.990498000000002
1.89234	-25.75525	0.1488832	-8.833488000000003
1.903227	-25.52651	0.1493398	-8.604748
1.914114	-25.19709	0.1598306	-8.275328000000002
1.925001	-24.77268	0.1787415	-7.850918000000004
1.935888	-24.26975	0.195144	-7.347988000000001
1.946775	-23.70866	0.2032556	-6.786898000000001
1.957662	-23.1142	0.2060816	-6.192438000000003
1.968549	-22.49562	0.2063084	-5.573858000000001
1.979436	-21.8514	0.2026205	-4.929638000000004
1.990323	-21.19862	0.1978221	-4.276858000000001
2.00121	-20.52404	0.1946064	-3.602278000000002
2.012097	-19.83947	0.2058676	-2.917708000000001
2.022984	-19.24078	0.2505196	-2.3190180000000034
2.033871	-18.77834	0.3271622	-1.8565780000000025
2.044758	-18.49744	0.3912684	-1.5756780000000035
2.055645	-18.33325	0.3937157	-1.411488000000002
2.066532	-18.18781	0.3785552	-1.2660480000000014
2.077419	-18.10059	0.3747252	-1.1788280000000029
2.088306	-18.04223	0.3720577	-1.1204680000000025
2.099193	-17.99365	0.3713194	-1.0718880000000013
2.11008	-17.92981	0.3712611	-1.0080480000000023
2.120967	-17.84396	0.3717607	-0.9221980000000016
2.131854	-17.72586	0.3735299	-0.8040980000000033
2.142741	-17.57419	0.3790776	-0.652428000000004
2.153628	-17.40002	0.3782735	-0.47825800000000385
2.164515	-17.26434	0.3694867	-0.34257800000000316
2.175402	-17.20401	0.3512011	-0.2822480000000027
2.186289	-17.22071	0.3401509	-0.2989480000000029
2.197176	-17.25336	0.3388155	-0.33159800000000317
2.208063	-17.28234	0.338476	-0.36057800000000384
2.21895	-17.25799	0.3385358	-0.33622800000000197
2.229837	-17.20215	0.3388608	-0.2803880000000021
2.240724	-17.12458	0.3389808	-0.20281800000000416
2.251611	-17.01964	0.3390687	-0.09787800000000146
2.262498	-16.89819	0.3390953	0.023571999999997928
2.273385	-16.76379	0.3391789	0.15797199999999734
2.284272	-16.61096	0.3392073	0.3108019999999989
2.295159	-16.45327	0.3397751	0.4684919999999977
2.306046	-16.32012	0.3382382	0.6016419999999982
2.316933	-16.22748	0.3367253	0.6942819999999976
2.32782	-16.17597	0.3366139	0.745791999999998
2.338707	-16.13805	0.3361281	0.7837119999999977
2.349594	-16.13369	0.3361284	0.7880719999999961
2.360481	-16.1457	0.3359163	0.776061999999996
2.371368	-16.17835	0.3358306	0.7434119999999993
2.382255	-16.22744	0.335733	0.6943219999999961
2.393142	-16.28318	0.3354309	0.638581999999996
2.404029	-16.33036	0.3355288	0.5914019999999987
2.414916	-16.37401	0.3354655	0.5477519999999991
2.425803	-16.42601	0.3356974	0.495751999999996
2.43669	-16.48209	0.336163	0.43967199999999806
2.447577	-16.53836	0.336247	0.3834019999999967
2.458464	-16.59931	0.3362809	0.3224519999999984
2.469351	-16.65422	0.3357282	0.26754199999999884
2.480238	-16.7041	0.3360776	0.21766199999999714
2.491125	-16.74723	0.3377734	0.17453199999999924
2.502012	-16.76066	0.3385483	0.16110199999999608
2.512899	-16.79355	0.3379722	0.12821199999999777
2.523786	-16.83281	0.3390582	0.08895199999999903
2.534673	-16.85286	0.3387625	0.0689019999999978
2.54556	-16.88503	0.3383341	0.0367319999999971
2.556447	-16.90442	0.3379188	0.017341999999999302
2.567334	-16.91668	0.3380897	0.0050819999999980325
2.578221	-16.91588	0.33795	0.005881999999996168
2.589108	-16.91037	0.3383705	0.011391999999997182
2.599995	-16.90353	0.3396372	0.018231999999997583
2.610882	-16.89782	0.3406267	0.02394199999999813
2.621769	-16.89037	0.3402502	0.031391999999996756
2.632656	-16.87146	0.3403488	0.050301999999998515
2.643543	-16.85068	0.34035	0.07108199999999698
2.65443	-16.83992	0.3393457	0.0818419999999982
2.665317	-16.8247	0.3396961	0.09706199999999754
2.676204	-16.81602	0.3390984	0.10574199999999578
2.687091	-16.82716	0.3438893	0.0946019999999983
2.697978	-16.84237	0.3459655	0.07939199999999857
2.708865	-16.8505	0.3468302	0.07126199999999727
2.719752	-16.84257	0.3465005	0.07919199999999904
2.730639	-16.83759	0.3463817	0.0841719999999988
2.741526	-16.83669	0.3461705	0.0850719999999967
2.752413	-16.83558	0.3461879	0.08618199999999732
2.7633	-16.84884	0.3464186	0.07292199999999838
2.774187	-16.85532	0.3463124	0.06644199999999856
2.785074	-16.8621	0.3464451	0.059661999999995885
2.795961	-16.85978	0.3464616	0.06198199999999687
2.806848	-16.86075	0.3459643	0.06101199999999807
2.817735	-16.86707	0.3459763	0.0546919999999993
2.828622	-16.8692	0.3460149	0.05256199999999822
2.839509	-16.87061	0.3459776	0.05115199999999831
2.850396	-16.87656	0.3463457	0.04520199999999619
2.861283	-16.88015	0.3465607	0.041611999999997096
2.87217	-16.89173	0.3470642	0.030031999999998504
2.883057	-16.89511	0.3469604	0.026651999999998566
2.893944	-16.89886	0.347039	0.022901999999998424
2.904832	-16.89429	0.3473436	0.027471999999995944
2.915719	-16.89886	0.3471784	0.022901999999998424
2.926606	-16.90063	0.3468103	0.02113199999999793
2.937493	-16.89308	0.3469607	0.02868199999999632
2.94838	-16.87455	0.3473869	0.047211999999998255
2.959267	-16.86128	0.3480291	0.060481999999996816
2.970154	-16.84449	0.3474361	0.07727199999999712
2.981041	-16.82691	0.3465831	0.09485199999999594
2.991928	-16.81466	0.3463071	0.10710199999999759
3.002815	-16.80762	0.3465511	0.11414199999999752
3.013702	-16.78913	0.3466471	0.13263199999999742
3.024589	-16.78258	0.3472014	0.13918199999999814
3.035476	-16.77425	0.3472361	0.14751199999999898
3.046363	-16.77118	0.3470046	0.15058199999999644
3.05725	-16.77174	0.3467822	0.15002199999999632
3.068137	-16.78657	0.3468998	0.13519199999999643
3.079024	-16.80791	0.3469311	0.11385199999999784
3.089911	-16.82842	0.3467311	0.09334199999999626
3.100798	-16.84642	0.3465186	0.07534199999999913
3.111685	-16.8752	0.3464672	0.046561999999997994
3.122572	-16.88964	0.3466125	0.03212199999999754
3.133459	-16.89959	0.3469722	0.022171999999997638
3.144346	-16.90627	0.3471912	0.015491999999998285
3.155233	-16.9076	0.3472799	0.014161999999998898
3.16612	-16.9223	0.3467863	-0.0005380000000023699
3.177007	-16.93275	0.3457166	-0.010988000000001108
3.187894	-16.9356	0.3450923	-0.013838000000003348
3.198781	-16.91416	0.3449991	0.007601999999998554
3.209668	-16.89793	0.345068	0.023831999999998743
3.220555	-16.88418	0.3450767	0.037581999999996896
3.231442	-16.88097	0.3455038	0.040791999999996165
3.242329	-16.88087	0.3456573	0.04089199999999593
3.253216	-16.88015	0.346252	0.041611999999997096
3.264103	-16.87507	0.3468962	0.046691999999996625
3.27499	-16.88255	0.3465198	0.039211999999999136
3.285877	-16.89353	0.3462286	0.028231999999999147
3.296764	-16.90798	0.3451794	0.013781999999999073
3.307651	-16.91026	0.3451818	0.01150199999999657
3.318538	-16.90154	0.3453496	0.020221999999996854
3.329425	-16.89161	0.3453106	0.030151999999997514
3.340312	-16.89128	0.3455064	0.030481999999999232
3.351199	-16.88633	0.3455767	0.03543199999999658
3.362086	-16.88061	0.3455799	0.04115199999999675
3.372973	-16.87604	0.3450288	0.04572199999999782
3.38386	-16.87848	0.3450105	0.04328199999999782
3.394747	-16.88437	0.3454529	0.03739199999999698
3.405634	-16.8897	0.3456195	0.03206199999999626
3.416521	-16.88118	0.3457695	0.04058199999999701
3.427408	-16.88201	0.3466721	0.03975199999999646
3.438295	-16.8855	0.3464808	0.03626199999999713
3.449182	-16.8941	0.3461913	0.027661999999995857
3.460069	-16.89815	0.3462237	0.023611999999996414
3.470956	-16.90688	0.3462359	0.014881999999996509
3.481843	-16.90172	0.3461899	0.020041999999996563
3.49273	-16.90409	0.34656	0.017671999999997468
3.503617	-16.89336	0.3468306	0.028401999999996264
3.514504	-16.8864	0.3468385	0.03536199999999923
3.525391	-16.87771	0.3462964	0.044051999999997093
3.536278	-16.87495	0.3459811	0.04681199999999919
3.547165	-16.8731	0.3459578	0.04866199999999665
3.558052	-16.86993	0.3460107	0.051831999999997436
3.568939	-16.87041	0.3461796	0.051351999999997844
3.579826	-16.84164	0.3462945	0.08012199999999581
3.590713	-16.82201	0.3463362	0.09975199999999873
3.6016	-16.86673	0.3463512	0.05503199999999708
3.612487	-16.89128	0.3463565	0.030481999999999232
3.623374	-16.9589	0.3463585	-0.037138000000002336
3.634261	-17.05138	0.3463592	-0.12961800000000423
3.645148	-17.17224	0.3463594	-0.2504780000000011
