# Supplementary material for: Molecular Scale Hydrophobicity and Adsorption Thermodynamics on Hydrophobic-Charged Surfaces
Source: ACS Nano. 2026 Feb 16;20(8):6970–82. doi: 10.1021/acsnano.5c18643 (PMC12961923; doi:10.1021/acsnano.5c18643)
Supplement: Supplementary file 2 [file nn5c18643_si_002.zip › supplementary-files/pmf/all-2ns-equilibration/hydrophobin/simulation-2/ohs1_100ns/pmf-hb.csv]

com_nm	pmf_kcal_per_mol	error	shifted_pmf_kcal_per_mol	com_nm_5	std	hb_polar_strand
1.359013	0.0	0.0	29.430241000000002	3.539427	0.028477	1.2486666666666664
1.370596	-2.268729	7.104103e-08	27.161512000000002	3.4143790000000003	0.028518	1.2533333333333332
1.382179	-4.290816	8.491207e-08	25.139425000000003	3.3149699999999998	0.028801999999999998	1.2516666666666665
1.393762	-6.241252	2.618289e-07	23.188989000000003	3.23007	0.028357999999999998	1.2398333333333331
1.405345	-8.027947	1.768479e-06	21.402294000000005	3.117722	0.028685000000000002	1.2251666666666663
1.416928	-9.65796	1.226648e-05	19.772281000000003	3.028914	0.028807	1.2263333333333333
1.428511	-11.16661	8.441152e-05	18.263631000000004	2.917504	0.02854	1.201833333333333
1.440094	-12.56024	0.0005617522	16.870001000000002	2.807702	0.029071	1.2250833333333333
1.451677	-13.84847	0.003697024	15.581771000000002	2.714402	0.029769	1.2145833333333331
1.46326	-15.04749	0.01716654	14.382751000000003	2.641522	0.028810000000000002	1.2289166666666669
1.474843	-16.16962	0.02851794	13.260621000000004	2.517619	0.026611000000000003	1.2211666666666663
1.486426	-17.32738	0.06836441	12.102861	2.416946	0.028291000000000004	1.2288333333333332
1.498009	-18.54507	0.121728	10.885171000000003	2.343618	0.030279	1.2570833333333336
1.509593	-19.69122	0.1180685	9.739021000000001	2.179106	0.02864	1.08575
1.521176	-20.69135	0.1117508	8.738891000000002	2.078243	0.055289	0.9488333333333332
1.532759	-21.58974	0.1112518	7.840501000000003	1.963086	0.021133000000000002	0.6224166666666666
1.544342	-22.43664	0.1164365	6.993601000000002	1.897763	0.02242	0.6940833333333333
1.555925	-23.31953	0.1296522	6.110711000000002	1.816525	0.020666	0.7324166666666665
1.567508	-24.29242	0.13077	5.137821000000002	1.7607720000000002	0.01896	0.8525
1.579091	-25.29181	0.1245518	4.138431000000001	1.718548	0.018013	0.89425
1.590674	-26.25133	0.1070177	3.178911000000003	1.659802	0.027262	0.63225
1.602257	-27.2347	0.1389889	2.195541000000002	1.538542	0.02543	0.5157499999999999
1.61384	-28.24254	0.1875816	1.1877010000000006	1.4454129999999998	0.020441	0.41641666666666666
1.625423	-29.23082	0.1990711	0.19942100000000096
1.637006	-30.25499	0.1831269	-0.8247489999999971
1.648589	-31.38733	0.1754988	-1.9570889999999963
1.660172	-32.59829	0.1736928	-3.1680489999999963
1.671756	-33.80692	0.1673513	-4.376678999999996
1.683339	-34.94142	0.1643134	-5.5111789999999985
1.694922	-35.98516	0.1582717	-6.554918999999998
1.706505	-36.91455	0.1571736	-7.484308999999996
1.718088	-37.70648	0.1559297	-8.276238999999997
1.729671	-38.37564	0.1529685	-8.945398999999995
1.741254	-38.94422	0.1592271	-9.513978999999999
1.752837	-39.43505	0.1755468	-10.004808999999995
1.76442	-39.84473	0.1853913	-10.414488999999996
1.776003	-40.15959	0.1776237	-10.729349
1.787586	-40.36397	0.171637	-10.933729
1.799169	-40.4703	0.1700625	-11.040059
1.810752	-40.49186	0.170377	-11.061619
1.822335	-40.42759	0.1710834	-10.997349
1.833919	-40.28582	0.173121	-10.855578999999999
1.845502	-40.0686	0.1733754	-10.638359000000001
1.857085	-39.82133	0.1710413	-10.391089000000001
1.868668	-39.64857	0.1945701	-10.218328999999997
1.880251	-39.55064	0.2081474	-10.120398999999999
1.891834	-39.43768	0.1981252	-10.007438999999998
1.903417	-39.23646	0.1970307	-9.806218999999999
1.915	-38.93333	0.2059732	-9.503088999999996
1.926583	-38.55383	0.2031931	-9.123588999999996
1.938166	-38.13062	0.1912841	-8.700378999999998
1.949749	-37.67753	0.1861848	-8.247288999999995
1.961332	-37.16061	0.1871225	-7.730368999999996
1.972915	-36.55057	0.1882182	-7.120328999999998
1.984498	-35.84411	0.1882602	-6.413868999999998
1.996082	-35.06755	0.188637	-5.637308999999995
2.007665	-34.26167	0.1968066	-4.831429
2.019248	-33.44819	0.2063423	-4.017948999999994
2.030831	-32.63508	0.2098925	-3.2048389999999998
2.042414	-31.84242	0.2073313	-2.4121789999999983
2.053997	-31.06645	0.2015641	-1.6362089999999974
2.06558	-30.36448	0.1971612	-0.934238999999998
2.077163	-29.79505	0.198174	-0.3648089999999975
2.088746	-29.42095	0.2003239	0.009291000000001048
2.100329	-29.24887	0.1971122	0.18137100000000217
2.111912	-29.21069	0.1963526	0.21955100000000272
2.123495	-29.21322	0.199991	0.21702100000000257
2.135078	-29.21741	0.2082058	0.21283100000000132
2.146661	-29.21222	0.2177704	0.2180210000000038
2.158245	-29.16748	0.2274035	0.26276100000000113
2.169828	-29.08254	0.2358203	0.3477010000000007
2.181411	-28.97677	0.2407964	0.45347100000000395
2.192994	-28.84746	0.2435333	0.5827810000000007
2.204577	-28.73357	0.2432402	0.696671000000002
2.21616	-28.62822	0.2407058	0.8020210000000034
2.227743	-28.55003	0.2382683	0.8802110000000027
2.239326	-28.48433	0.2343554	0.9459110000000024
2.250909	-28.35523	0.2281659	1.0750110000000035
2.262492	-28.24205	0.229871	1.1881910000000033
2.274075	-28.17663	0.2326123	1.253611000000003
2.285658	-28.16747	0.2309345	1.2627710000000008
2.297241	-28.18268	0.2307532	1.247561000000001
2.308824	-28.23886	0.2309579	1.1913810000000034
2.320408	-28.32112	0.2314701	1.1091210000000018
2.331991	-28.42323	0.2324745	1.007011000000002
2.343574	-28.54422	0.2329967	0.8860210000000031
2.355157	-28.66013	0.2323828	0.7701110000000035
2.36674	-28.7638	0.2312656	0.6664410000000025
2.378323	-28.86766	0.2304108	0.5625810000000016
2.389906	-28.96753	0.230174	0.4627110000000023
2.401489	-29.06586	0.2302572	0.3643810000000016
2.413072	-29.15156	0.2306031	0.2786810000000024
2.424655	-29.23085	0.2307489	0.1993910000000021
2.436238	-29.31653	0.2309586	0.11371100000000212
2.447821	-29.40464	0.2310092	0.02560100000000176
2.459404	-29.48812	0.2305868	-0.05787899999999624
2.470987	-29.56272	0.229939	-0.13247899999999646
2.482571	-29.63819	0.2294646	-0.20794899999999927
2.494154	-29.70092	0.2296036	-0.27067899999999767
2.505737	-29.75036	0.2295738	-0.32011899999999827
2.51732	-29.78627	0.229746	-0.35602899999999593
2.528903	-29.80661	0.2295983	-0.37636899999999684
2.540486	-29.81134	0.2295069	-0.38109899999999897
2.552069	-29.80028	0.2298292	-0.37003899999999845
2.563652	-29.78592	0.2291279	-0.3556789999999985
2.575235	-29.7633	0.2291976	-0.33305899999999866
2.586818	-29.73566	0.2295638	-0.305418999999997
2.598401	-29.70765	0.2298177	-0.2774089999999987
2.609984	-29.67431	0.2296565	-0.2440689999999961
2.621567	-29.64553	0.2293143	-0.2152889999999985
2.63315	-29.61789	0.2294742	-0.18764899999999685
2.644733	-29.59467	0.229493	-0.16442899999999838
2.656317	-29.56602	0.2294565	-0.13577899999999943
2.6679	-29.53854	0.2299645	-0.10829899999999881
2.679483	-29.51197	0.2308518	-0.08172899999999927
2.691066	-29.47832	0.2325356	-0.04807899999999776
2.702649	-29.44985	0.2334389	-0.0196089999999991
2.714232	-29.42616	0.2335447	0.004081000000002888
2.725815	-29.41869	0.2341442	0.011551000000000755
2.737398	-29.42315	0.2332814	0.007091000000002623
2.748981	-29.42851	0.2323186	0.0017310000000030357
2.760564	-29.43338	0.2308675	-0.0031389999999973384
2.772147	-29.44107	0.230718	-0.010828999999997535
2.78373	-29.43946	0.2311673	-0.00921899999999809
2.795313	-29.4519	0.2313374	-0.021658999999996098
2.806896	-29.46928	0.2308259	-0.039038999999998936
2.81848	-29.49538	0.2307449	-0.0651389999999985
2.830063	-29.52295	0.2316217	-0.09270899999999926
2.841646	-29.54497	0.2305868	-0.11472899999999697
2.853229	-29.5681	0.2306173	-0.13785899999999884
2.864812	-29.57421	0.2304465	-0.14396899999999846
2.876395	-29.5794	0.231251	-0.14915899999999738
2.887978	-29.5778	0.2326516	-0.14755899999999755
2.899561	-29.56099	0.2328979	-0.130748999999998
2.911144	-29.54499	0.2328006	-0.11474899999999622
2.922727	-29.5357	0.2326784	-0.1054589999999962
2.93431	-29.52182	0.232278	-0.09157899999999941
2.945893	-29.51641	0.2318876	-0.08616899999999816
2.957476	-29.51499	0.2323653	-0.08474899999999863
2.969059	-29.51922	0.2323592	-0.08897899999999836
2.980643	-29.50761	0.2323133	-0.07736899999999736
2.992226	-29.50849	0.2326568	-0.07824899999999602
3.003809	-29.50127	0.2337467	-0.07102899999999934
3.015392	-29.50668	0.2355975	-0.07643899999999704
3.026975	-29.5126	0.2350045	-0.08235899999999674
3.038558	-29.51475	0.2345274	-0.08450899999999706
3.050141	-29.51646	0.2346844	-0.08621899999999627
3.061724	-29.53025	0.2347985	-0.10000899999999646
3.073307	-29.54278	0.234747	-0.11253899999999817
3.08489	-29.55094	0.2346157	-0.12069899999999834
3.096473	-29.54665	0.2346079	-0.11640899999999732
3.108056	-29.5516	0.2347345	-0.12135899999999822
3.119639	-29.55661	0.2348074	-0.12636899999999684
3.131222	-29.56048	0.2345616	-0.130238999999996
3.142806	-29.56413	0.2345242	-0.13388899999999637
3.154389	-29.58031	0.234765	-0.15006899999999845
3.165972	-29.58556	0.2348697	-0.15531899999999865
3.177555	-29.58656	0.2344794	-0.15631899999999632
3.189138	-29.57867	0.2344879	-0.1484289999999966
3.200721	-29.57143	0.2340388	-0.14118899999999712
3.212304	-29.56613	0.2342133	-0.13588899999999882
3.223887	-29.56933	0.2348805	-0.13908899999999846
3.23547	-29.56632	0.2346301	-0.13607899999999873
3.247053	-29.5569	0.2345539	-0.12665899999999652
3.258636	-29.53714	0.2343354	-0.10689899999999852
3.270219	-29.5254	0.2343517	-0.09515899999999888
3.281802	-29.50478	0.2343584	-0.07453899999999791
3.293385	-29.48823	0.2344676	-0.05798899999999918
3.304969	-29.48625	0.2343023	-0.05600899999999598
3.316552	-29.49118	0.2347601	-0.060938999999997634
3.328135	-29.49155	0.2343972	-0.06130899999999784
3.339718	-29.48817	0.2342386	-0.0579289999999979
3.351301	-29.48421	0.2341551	-0.0539689999999986
3.362884	-29.4702	0.2341642	-0.03995899999999608
3.374467	-29.46928	0.2341531	-0.039038999999998936
3.38605	-29.46083	0.234174	-0.03058899999999909
3.397633	-29.46668	0.2341665	-0.03643899999999789
3.409216	-29.4619	0.2341524	-0.03165899999999766
3.420799	-29.45134	0.2341392	-0.021098999999995982
3.432382	-29.44622	0.2340709	-0.015978999999997967
3.443965	-29.44593	0.2342312	-0.015688999999998288
3.455548	-29.43501	0.2342308	-0.004768999999996026
3.467132	-29.43387	0.2343768	-0.0036289999999965517
3.478715	-29.43756	0.2341779	-0.007318999999998965
3.490298	-29.43186	0.2348607	-0.0016189999999980387
3.501881	-29.42066	0.2351333	0.009581000000000728
3.513464	-29.42614	0.2348531	0.004101000000002131
3.525047	-29.42929	0.2347567	0.0009510000000005903
3.53663	-29.43309	0.2347412	-0.002848999999997659
3.548213	-29.43053	0.2347381	-0.00028899999999865145
3.559796	-29.42773	0.2347372	0.0025110000000019284
3.571379	-29.42263	0.2347371	0.0076110000000007005
3.582962	-29.42719	0.234737	0.0030510000000028015
3.594545	-29.42846	0.234737	0.0017810000000011428
3.606128	-29.43242	0.234737	-0.0021789999999981546
3.617711	-29.45906	0.234737	-0.028818999999998596
3.629295	-29.47	0.234737	-0.03975899999999655
3.640878	-29.47112	0.234737	-0.04087899999999678
3.652461	-29.48888	0.234737	-0.05863899999999944
3.664044	-29.27492	0.234737	0.1553210000000007
