# Supplementary material for: Molecular Scale Hydrophobicity and Adsorption Thermodynamics on Hydrophobic-Charged Surfaces
Source: ACS Nano. 2026 Feb 16;20(8):6970–82. doi: 10.1021/acsnano.5c18643 (PMC12961923; doi:10.1021/acsnano.5c18643)
Supplement: Supplementary file 2 [file nn5c18643_si_002.zip › supplementary-files/pmf/all-2ns-equilibration/hydrophobin/simulation-2/ohs2_100ns/pmf-hb.csv]

com_nm	pmf_kcal_per_mol	error	shifted_pmf_kcal_per_mol	com_nm_5	std	hb_polar_strand
1.480854	0.0	0.0	14.559828000000001	3.479236	0.028097000000000004	1.2360000000000002
1.491466	-2.378872	0.06950134	12.180956000000002	3.389424	0.028895	1.21775
1.502077	-4.504338	0.1123764	10.055490000000002	3.293167	0.028752999999999997	1.2370833333333335
1.512688	-6.391876	0.1678367	8.167952000000001	3.2261290000000002	0.028185	1.23075
1.523299	-8.158288	0.1931965	6.401540000000001	3.111632	0.028225999999999998	1.2368333333333332
1.533911	-9.770211	0.1770748	4.789617000000002	3.026537	0.02858	1.2100833333333334
1.544522	-11.19416	0.1734022	3.365668000000001	2.913668	0.02845	1.2285833333333334
1.555133	-12.38862	0.3202627	2.171208000000002	2.800096	0.028238	1.2323333333333333
1.565745	-13.36318	0.5777421	1.1966480000000015	2.670558	0.028995	1.23275
1.576356	-14.14672	0.8606376	0.41310800000000114	2.5994509999999997	0.028487000000000002	1.2071666666666667
1.586967	-14.81233	1.087143	-0.252501999999998	2.4941310000000003	0.027855	1.2159166666666668
1.597579	-15.49389	1.170934	-0.9340619999999991	2.4192270000000002	0.029058999999999998	1.2330833333333335
1.60819	-16.27524	1.090679	-1.7154119999999988	2.280023	0.026838	1.217
1.618801	-17.15155	0.9787546	-2.591721999999999	2.200025	0.030902999999999996	1.1949166666666668
1.629413	-18.04166	0.9368703	-3.481831999999999	2.018341	0.029338	0.9739166666666668
1.640024	-18.92249	0.9921865	-4.3626619999999985	1.9302720000000002	0.021381999999999998	0.873
1.650635	-19.80305	1.06753	-5.243221999999998	1.884754	0.021412999999999998	0.8744166666666666
1.661247	-20.65009	1.107296	-6.090261999999997	1.8292599999999999	0.021013999999999998	0.8405833333333332
1.671858	-21.39011	1.108223	-6.830281999999999	1.7800189999999998	0.023895	0.8003333333333333
1.682469	-21.96948	1.099569	-7.4096519999999995	1.6782	0.016515000000000002	1.1285833333333333
1.693081	-22.37754	1.094361	-7.817711999999998	1.589534	0.035825	1.0812499999999998
1.703692	-22.63181	1.101829	-8.071982	1.558462	0.020427	0.7834166666666667
1.714303	-22.81945	1.114482	-8.259621999999998
1.724915	-23.17692	1.118329	-8.617091999999998
1.735526	-23.77284	1.126245	-9.213011999999997
1.746137	-24.48307	1.12028	-9.923242
1.756749	-25.16935	1.114278	-10.609522
1.76736	-25.84481	1.11073	-11.284981999999998
1.777971	-26.49849	1.108285	-11.938661999999999
1.788583	-27.10129	1.109524	-12.541461999999997
1.799194	-27.61883	1.120979	-13.059001999999998
1.809805	-28.00759	1.139553	-13.447761999999999
1.820417	-28.27846	1.155583	-13.718631999999998
1.831028	-28.42945	1.161993	-13.869621999999998
1.841639	-28.49079	1.159084	-13.930962
1.852251	-28.49848	1.157395	-13.938652
1.862862	-28.46298	1.157548	-13.903152
1.873473	-28.37461	1.157714	-13.814782
1.884085	-28.24012	1.157867	-13.680292
1.894696	-28.04854	1.157798	-13.488711999999998
1.905307	-27.80492	1.157806	-13.245091999999998
1.915919	-27.50862	1.157782	-12.948792
1.92653	-27.1548	1.157854	-12.594972
1.937141	-26.74297	1.158368	-12.183141999999998
1.947753	-26.26699	1.158798	-11.707161999999999
1.958364	-25.72989	1.159015	-11.170062
1.968975	-25.13247	1.158642	-10.572642
1.979587	-24.47396	1.158523	-9.914132
1.990198	-23.76655	1.158575	-9.206721999999997
2.000809	-23.03229	1.158633	-8.472461999999998
2.011421	-22.28797	1.158689	-7.728142
2.022032	-21.53733	1.158547	-6.977501999999999
2.032643	-20.81292	1.158413	-6.253091999999997
2.043255	-20.12138	1.158216	-5.561551999999997
2.053866	-19.4503	1.158094	-4.890471999999997
2.064477	-18.80603	1.159147	-4.2462019999999985
2.075089	-18.18893	1.160325	-3.629101999999998
2.0857	-17.56986	1.16145	-3.010031999999997
2.096311	-16.95172	1.161967	-2.3918920000000004
2.106923	-16.36436	1.161739	-1.804532
2.117534	-15.88722	1.167701	-1.327391999999998
2.128145	-15.51726	1.173853	-0.957431999999999
2.138757	-15.24523	1.172501	-0.6854019999999981
2.149368	-15.06021	1.170663	-0.5003819999999983
2.159979	-14.93314	1.169739	-0.37331199999999853
2.170591	-14.87474	1.169417	-0.31491199999999786
2.181202	-14.86191	1.169307	-0.30208199999999863
2.191813	-14.87758	1.169969	-0.3177519999999987
2.202425	-14.88275	1.171082	-0.3229219999999984
2.213036	-14.86838	1.170552	-0.3085519999999988
2.223647	-14.83581	1.168784	-0.27598199999999906
2.234259	-14.78084	1.166658	-0.2210119999999982
2.24487	-14.72208	1.164516	-0.16225199999999873
2.255481	-14.65495	1.164383	-0.09512199999999815
2.266093	-14.56798	1.164871	-0.008151999999999049
2.276704	-14.46043	1.165136	0.09939800000000076
2.287315	-14.344	1.165142	0.2158280000000019
2.297927	-14.21803	1.164616	0.3417980000000007
2.308538	-14.07472	1.165158	0.4851080000000021
2.319149	-13.93227	1.166059	0.6275580000000005
2.329761	-13.79653	1.16496	0.7632980000000007
2.340372	-13.68238	1.163588	0.8774480000000011
2.350983	-13.63432	1.16557	0.9255080000000007
2.361595	-13.66885	1.166547	0.8909780000000005
2.372206	-13.71331	1.166915	0.8465180000000014
2.382817	-13.74245	1.167326	0.8173780000000015
2.393429	-13.77362	1.167244	0.786208000000002
2.40404	-13.81513	1.167517	0.7446980000000014
2.414651	-13.86609	1.167639	0.6937380000000015
2.425263	-13.91485	1.167586	0.6449780000000018
2.435874	-13.96219	1.16728	0.5976380000000017
2.446485	-14.01007	1.166338	0.5497580000000006
2.457097	-14.0578	1.165065	0.502028000000001
2.467708	-14.09867	1.16507	0.46115800000000107
2.478319	-14.14574	1.165072	0.41408800000000134
2.488931	-14.18708	1.165227	0.3727480000000014
2.499542	-14.21875	1.165018	0.3410780000000013
2.510153	-14.24817	1.164646	0.3116580000000013
2.520765	-14.26395	1.164669	0.29587800000000186
2.531376	-14.26516	1.165163	0.2946680000000015
2.541987	-14.25509	1.165877	0.3047380000000022
2.552599	-14.25625	1.165589	0.3035780000000017
2.56321	-14.26678	1.165325	0.29304800000000064
2.573821	-14.27879	1.16529	0.28103800000000057
2.584433	-14.30119	1.165371	0.25863800000000126
2.595044	-14.31835	1.165692	0.24147800000000075
2.605655	-14.33777	1.165702	0.22205800000000053
2.616267	-14.35583	1.165555	0.20399800000000212
2.626878	-14.36344	1.165029	0.19638800000000067
2.637489	-14.36601	1.164825	0.19381800000000204
2.648101	-14.36141	1.164831	0.19841800000000198
2.658712	-14.36126	1.164722	0.19856800000000163
2.669323	-14.36533	1.165137	0.19449800000000117
2.679935	-14.3728	1.165165	0.18702800000000153
2.690546	-14.37478	1.165478	0.18504800000000188
2.701157	-14.38139	1.165038	0.17843800000000165
2.711769	-14.39069	1.164858	0.169138000000002
2.72238	-14.41074	1.165372	0.14908800000000078
2.732991	-14.43056	1.166359	0.1292680000000015
2.743603	-14.43437	1.169284	0.12545800000000185
2.754214	-14.44912	1.169718	0.1107080000000007
2.764825	-14.45915	1.169333	0.10067800000000204
2.775437	-14.4745	1.168864	0.08532800000000051
2.786048	-14.48223	1.168781	0.07759800000000183
2.796659	-14.49354	1.168788	0.0662880000000019
2.807271	-14.49987	1.168767	0.05995800000000173
2.817882	-14.4957	1.168867	0.06412800000000196
2.828493	-14.48651	1.168725	0.07331800000000044
2.839105	-14.48549	1.16852	0.0743380000000009
2.849716	-14.48136	1.16869	0.07846800000000087
2.860327	-14.48796	1.170352	0.07186800000000204
2.870939	-14.50327	1.171945	0.056558000000000774
2.88155	-14.51164	1.173066	0.04818800000000145
2.892161	-14.51115	1.17243	0.048678000000000665
2.902773	-14.51193	1.171519	0.04789800000000177
2.913384	-14.50968	1.17183	0.05014800000000186
2.923995	-14.50884	1.171836	0.05098800000000203
2.934607	-14.51134	1.172062	0.04848800000000075
2.945218	-14.49443	1.172064	0.06539800000000184
2.955829	-14.49272	1.172039	0.06710800000000106
2.966441	-14.51706	1.172251	0.04276800000000058
2.977052	-14.53051	1.172045	0.02931800000000173
2.987663	-14.53346	1.172136	0.0263680000000015
2.998275	-14.54843	1.172211	0.011398000000001574
3.008886	-14.54676	1.172142	0.013068000000000524
3.019497	-14.54382	1.172159	0.016008000000001132
3.030109	-14.53825	1.172137	0.02157800000000165
3.04072	-14.53383	1.172106	0.025998000000001298
3.051331	-14.53068	1.172071	0.029148000000001062
3.061943	-14.53512	1.172214	0.024708000000002173
3.072554	-14.54045	1.172204	0.01937800000000145
3.083165	-14.55661	1.172132	0.0032180000000021636
3.093776	-14.58048	1.17217	-0.02065199999999834
3.104388	-14.59902	1.172208	-0.03919199999999812
3.114999	-14.60634	1.172209	-0.04651199999999811
3.12561	-14.61535	1.17214	-0.05552199999999807
3.136222	-14.61463	1.172142	-0.054801999999998685
3.146833	-14.61045	1.172353	-0.050621999999998835
3.157444	-14.60751	1.172226	-0.047681999999998226
3.168056	-14.61063	1.171886	-0.050801999999999126
3.178667	-14.61174	1.171093	-0.05191199999999796
3.189278	-14.62583	1.17118	-0.06600199999999923
3.19989	-14.62481	1.171386	-0.06498199999999876
3.210501	-14.63256	1.171695	-0.07273199999999846
3.221112	-14.64251	1.171687	-0.08268199999999837
3.231724	-14.64322	1.171526	-0.08339199999999813
3.242335	-14.63966	1.171737	-0.0798319999999979
3.252946	-14.63509	1.171522	-0.07526199999999861
3.263558	-14.62574	1.171962	-0.06591199999999908
3.274169	-14.62262	1.171802	-0.06279199999999818
3.28478	-14.62288	1.171188	-0.063051999999999
3.295392	-14.62648	1.170905	-0.06665199999999949
3.306003	-14.61834	1.171234	-0.058511999999998565
3.316614	-14.60768	1.171446	-0.047851999999998895
3.327226	-14.61207	1.171923	-0.0522419999999979
3.337837	-14.62133	1.17146	-0.06150199999999906
3.348448	-14.62649	1.171223	-0.06666199999999911
3.35906	-14.6358	1.171279	-0.07597199999999837
3.369671	-14.62967	1.171401	-0.06984199999999952
3.380282	-14.62462	1.171456	-0.06479199999999885
3.390894	-14.61953	1.171563	-0.05970199999999792
3.401505	-14.61926	1.171331	-0.05943199999999926
3.412116	-14.62892	1.171773	-0.06909199999999949
3.422728	-14.63908	1.171753	-0.07925199999999855
3.433339	-14.63296	1.170825	-0.07313199999999931
3.44395	-14.64939	1.17035	-0.08956199999999903
3.454562	-14.67032	1.170284	-0.11049199999999892
3.465173	-14.68001	1.170128	-0.12018199999999801
3.475784	-14.68086	1.170217	-0.12103199999999781
3.486396	-14.68065	1.170248	-0.12082199999999865
3.497007	-14.67561	1.17025	-0.11578199999999939
3.507618	-14.66486	1.170291	-0.1050319999999978
3.51823	-14.64219	1.170203	-0.08236199999999805
3.528841	-14.63205	1.17026	-0.07222199999999823
3.539452	-14.62991	1.170312	-0.07008199999999931
3.550064	-14.6099	1.170309	-0.05007199999999834
3.560675	-14.61021	1.170308	-0.05038199999999904
3.571286	-14.61758	1.170307	-0.057751999999998915
3.581898	-14.52206	1.170307	0.03776800000000158
3.592509	-13.99391	1.170307	0.5659180000000017
