# Supplementary material for: Molecular Scale Hydrophobicity and Adsorption Thermodynamics on Hydrophobic-Charged Surfaces
Source: ACS Nano. 2026 Feb 16;20(8):6970–82. doi: 10.1021/acsnano.5c18643 (PMC12961923; doi:10.1021/acsnano.5c18643)
Supplement: Supplementary file 2 [file nn5c18643_si_002.zip › supplementary-files/pmf/all-2ns-equilibration/hydrophobin/simulation-2/ohs3_100ns/pmf-hb.csv]

com_nm	pmf_kcal_per_mol	error	shifted_pmf_kcal_per_mol	com_nm_5	std	hb_polar_strand
1.456999	0.0	0.0	17.941094999999997	3.5040690000000003	0.028793	1.2022499999999998
1.467907	-1.161571	1.287916e-06	16.779524	3.399604	0.028451	1.2005
1.478814	-2.476358	5.959585e-06	15.464736999999998	3.3030209999999998	0.028967000000000003	1.1990833333333333
1.489721	-3.753669	2.290672e-05	14.187425999999997	3.2156830000000003	0.028776999999999997	1.2041666666666668
1.500628	-5.072833	8.436022e-05	12.868261999999998	3.158686	0.028502999999999997	1.2109166666666666
1.511535	-6.576049	0.0003070089	11.365045999999996	3.010277	0.028318	1.196
1.522442	-8.116274	0.0009812044	9.824820999999996	2.9161349999999997	0.029127999999999998	1.2086666666666666
1.533349	-9.53406	0.003666574	8.407034999999997	2.8129150000000003	0.028287	1.21475
1.544256	-10.8126	0.01146178	7.128494999999997	2.705673	0.029047000000000003	1.2115
1.555163	-11.94892	0.02943737	5.992174999999998	2.6255040000000003	0.028432	1.22475
1.56607	-12.97238	0.0431081	4.968714999999998	2.505872	0.027176	1.2205
1.576977	-13.93008	0.03081661	4.011014999999997	2.404938	0.029339999999999998	1.2128333333333332
1.587884	-14.89635	0.08410416	3.044744999999997	2.2972669999999997	0.028307	1.2062499999999998
1.598791	-15.8907	0.1802688	2.0503949999999964	2.1601529999999998	0.036368	1.1901666666666664
1.609698	-16.88698	0.2397178	1.054114999999996	2.035485	0.028856	1.1276666666666664
1.620605	-17.81847	0.2586888	0.12262499999999577	1.958739	0.021411000000000003	1.0194166666666666
1.631512	-18.66269	0.2522969	-0.7215950000000042	1.891146	0.024412	1.0095
1.642419	-19.41805	0.2279301	-1.4769550000000038	1.836139	0.028542	0.8710833333333332
1.653326	-20.15934	0.1690841	-2.218245000000003	1.7764950000000002	0.019489	0.8926666666666666
1.664234	-20.96653	0.1463579	-3.0254350000000017	1.703727	0.021584	0.7724166666666668
1.675141	-21.83929	0.1841547	-3.898195000000001	1.624203	0.020743	0.9071666666666668
1.686048	-22.69092	0.2053002	-4.749825000000001	1.556295	0.019122999999999998	0.6436666666666666
1.696955	-23.48495	0.2086474	-5.543855000000004
1.707862	-24.19612	0.214029	-6.255025000000003
1.718769	-24.84195	0.2160147	-6.9008550000000035
1.729676	-25.44571	0.1784112	-7.504615000000001
1.740583	-26.08528	0.1410386	-8.144185000000004
1.75149	-26.76535	0.1503193	-8.824255000000004
1.762397	-27.407	0.152602	-9.465905000000003
1.773304	-27.9273	0.1666464	-9.986205000000002
1.784211	-28.28553	0.2186761	-10.344435000000004
1.795118	-28.5032	0.2862529	-10.562105000000003
1.806025	-28.66029	0.3196742	-10.719195000000003
1.816932	-28.82215	0.3125038	-10.881055000000003
1.827839	-29.03628	0.2993552	-11.095185000000004
1.838746	-29.26305	0.2932572	-11.321955000000003
1.849653	-29.45879	0.2857005	-11.517695000000003
1.86056	-29.59954	0.2755634	-11.658445000000004
1.871468	-29.66745	0.2714082	-11.726355000000002
1.882375	-29.66567	0.2752214	-11.724575000000002
1.893282	-29.60389	0.2778308	-11.662795000000003
1.904189	-29.51026	0.2761086	-11.569165000000002
1.915096	-29.39221	0.275666	-11.451115000000001
1.926003	-29.25024	0.2766846	-11.309145000000004
1.93691	-29.04939	0.2762595	-11.108295000000002
1.947817	-28.76913	0.2755308	-10.828035000000003
1.958724	-28.41233	0.2759956	-10.471235000000004
1.969631	-27.98025	0.2766775	-10.039155000000004
1.980538	-27.48472	0.2766677	-9.543625000000002
1.991445	-26.92791	0.2759922	-8.986815000000004
2.002352	-26.31425	0.2748536	-8.373155000000004
2.013259	-25.65776	0.2737651	-7.7166650000000025
2.024166	-24.98859	0.2735535	-7.047495000000001
2.035073	-24.31579	0.2735269	-6.374695000000003
2.04598	-23.64453	0.2739164	-5.7034350000000025
2.056887	-22.98987	0.2746349	-5.048775000000003
2.067795	-22.35934	0.2754712	-4.418245000000002
2.078702	-21.74715	0.2779375	-3.806055000000004
2.089609	-21.16496	0.2859057	-3.2238650000000035
2.100516	-20.66685	0.3022847	-2.725755000000003
2.111423	-20.23828	0.3110842	-2.2971850000000025
2.12233	-19.86131	0.3062336	-1.9202150000000024
2.133237	-19.47057	0.300592	-1.5294750000000015
2.144144	-19.09889	0.2997079	-1.1577950000000037
2.155051	-18.75861	0.2993369	-0.8175150000000038
2.165958	-18.4575	0.2991685	-0.5164050000000024
2.176865	-18.20665	0.299027	-0.26555500000000265
2.187772	-18.00205	0.2989345	-0.06095500000000342
2.198679	-17.85159	0.2988691	0.0895049999999955
2.209586	-17.74518	0.2991754	0.19591499999999584
2.220493	-17.64626	0.2995839	0.2948349999999955
2.2314	-17.55141	0.2992468	0.3896849999999965
2.242307	-17.47466	0.2972532	0.46643499999999705
2.253214	-17.40881	0.2959619	0.5322849999999981
2.264121	-17.34597	0.2963949	0.5951249999999959
2.275029	-17.27486	0.2962758	0.6662349999999968
2.285936	-17.19122	0.2973033	0.7498749999999959
2.296843	-17.09456	0.2975086	0.8465349999999958
2.30775	-17.0022	0.2975957	0.9388949999999987
2.318657	-16.90813	0.2984765	1.0329649999999972
2.329564	-16.80965	0.2994575	1.1314449999999958
2.340471	-16.72975	0.3006349	1.211344999999998
2.351378	-16.69824	0.3039205	1.2428549999999987
2.362285	-16.71429	0.3096858	1.2268049999999988
2.373192	-16.77524	0.3126099	1.165854999999997
2.384099	-16.85773	0.3119352	1.083364999999997
2.395006	-16.93642	0.3113307	1.0046749999999989
2.405913	-17.02604	0.3109169	0.9150549999999988
2.41682	-17.11688	0.3096977	0.8242149999999988
2.427727	-17.22204	0.3092545	0.7190549999999973
2.438634	-17.31504	0.308818	0.6260549999999974
2.449541	-17.40009	0.3102868	0.5410049999999984
2.460448	-17.47887	0.3105758	0.46222499999999656
2.471355	-17.54702	0.3118706	0.3940749999999973
2.482263	-17.61423	0.3112215	0.32686499999999796
2.49317	-17.66971	0.3109178	0.27138499999999866
2.504077	-17.71593	0.3110099	0.22516499999999695
2.514984	-17.75649	0.3108463	0.1846049999999977
2.525891	-17.77988	0.3110204	0.16121499999999855
2.536798	-17.79749	0.3109535	0.14360499999999732
2.547705	-17.79991	0.3108593	0.14118499999999656
2.558612	-17.79979	0.3109389	0.14130499999999557
2.569519	-17.79852	0.3111026	0.14257499999999723
2.580426	-17.79529	0.3100589	0.14580499999999574
2.591333	-17.79934	0.3097126	0.1417549999999963
2.60224	-17.79881	0.309608	0.14228499999999755
2.613147	-17.79802	0.3098596	0.14307499999999607
2.624054	-17.78967	0.3107695	0.15142499999999615
2.634961	-17.78638	0.3107319	0.15471499999999594
2.645868	-17.78637	0.3095018	0.15472499999999556
2.656775	-17.78424	0.3092422	0.15685499999999664
2.667682	-17.77058	0.3090564	0.1705149999999982
2.67859	-17.75536	0.308473	0.18573499999999754
2.689497	-17.72917	0.3073633	0.21192499999999725
2.700404	-17.70078	0.30614	0.2403149999999954
2.711311	-17.67636	0.3052339	0.26473499999999817
2.722218	-17.65468	0.3049599	0.2864149999999981
2.733125	-17.64074	0.3051149	0.30035499999999615
2.744032	-17.6234	0.3053024	0.31769499999999695
2.754939	-17.6237	0.3054245	0.31739499999999765
2.765846	-17.62608	0.3050461	0.3150149999999954
2.776753	-17.64308	0.3062638	0.2980149999999959
2.78766	-17.66473	0.307213	0.2763649999999984
2.798567	-17.68787	0.3097235	0.2532249999999969
2.809474	-17.70497	0.3106123	0.2361249999999977
2.820381	-17.71626	0.3093806	0.22483499999999879
2.831288	-17.72949	0.3088822	0.2116049999999987
2.842195	-17.73671	0.3095466	0.20438499999999848
2.853102	-17.74551	0.3096727	0.19558499999999768
2.864009	-17.73765	0.30974	0.20344499999999854
2.874916	-17.72102	0.3095782	0.2200749999999978
2.885824	-17.69869	0.3097251	0.24240499999999798
2.896731	-17.67843	0.3097347	0.26266499999999837
2.907638	-17.67507	0.3101238	0.2660249999999955
2.918545	-17.67592	0.3094396	0.2651749999999957
2.929452	-17.68317	0.3091575	0.25792499999999663
2.940359	-17.6958	0.3094573	0.2452949999999987
2.951266	-17.71326	0.3092429	0.2278349999999989
2.962173	-17.71873	0.3091807	0.22236499999999637
2.97308	-17.72119	0.3092941	0.21990499999999713
2.983987	-17.72711	0.3092665	0.21398499999999743
2.994894	-17.73796	0.309253	0.20313499999999607
3.005801	-17.75143	0.3091942	0.18966499999999797
3.016708	-17.75881	0.3091051	0.1822849999999967
3.027615	-17.75742	0.3090027	0.18367499999999737
3.038522	-17.75967	0.3089547	0.18142499999999728
3.049429	-17.75099	0.3090222	0.19010499999999553
3.060336	-17.73884	0.3090072	0.2022549999999974
3.071243	-17.74128	0.3092518	0.1998149999999974
3.082151	-17.75634	0.3083842	0.18475499999999556
3.093058	-17.78516	0.3092899	0.15593499999999594
3.103965	-17.80952	0.311536	0.131574999999998
3.114872	-17.82457	0.3109663	0.11652499999999577
3.125779	-17.83979	0.3110493	0.10130499999999643
3.136686	-17.85233	0.3118254	0.08876499999999865
3.147593	-17.85716	0.3119412	0.08393499999999676
3.1585	-17.8596	0.3112028	0.08149499999999676
3.169407	-17.85801	0.3104873	0.08308499999999697
3.180314	-17.85274	0.3098984	0.08835499999999641
3.191221	-17.85458	0.3097997	0.08651499999999857
3.202128	-17.85248	0.3100607	0.08861499999999722
3.213035	-17.84481	0.3103286	0.09628499999999818
3.223942	-17.85326	0.3107497	0.08783499999999833
3.234849	-17.85309	0.3102766	0.08800499999999545
3.245756	-17.84208	0.3111509	0.09901499999999785
3.256663	-17.8368	0.3116555	0.10429499999999692
3.26757	-17.82603	0.311342	0.11506499999999775
3.278477	-17.82013	0.3110278	0.12096499999999821
3.289385	-17.82381	0.3112669	0.11728499999999542
3.300292	-17.82583	0.3115875	0.11526499999999729
3.311199	-17.84461	0.3114988	0.09648499999999771
3.322106	-17.86784	0.3113558	0.07325499999999607
3.333013	-17.88608	0.3112183	0.05501499999999737
3.34392	-17.89423	0.3112041	0.046864999999996826
3.354827	-17.89884	0.3112358	0.04225499999999727
3.365734	-17.90675	0.3112268	0.034344999999998294
3.376641	-17.90438	0.3112429	0.03671499999999739
3.387548	-17.89045	0.3114303	0.05064499999999583
3.398455	-17.88241	0.3113433	0.05868499999999699
3.409362	-17.87467	0.310999	0.06642499999999885
3.420269	-17.85692	0.3110068	0.08417499999999833
3.431176	-17.84718	0.3113866	0.09391499999999553
3.442083	-17.8496	0.3121527	0.09149499999999833
3.45299	-17.85669	0.3127542	0.08440499999999673
3.463897	-17.86755	0.3121966	0.07354499999999575
3.474804	-17.85673	0.3121149	0.08436499999999825
3.485712	-17.85556	0.3119658	0.08553499999999659
3.496619	-17.8592	0.3120106	0.08189499999999583
3.507526	-17.86206	0.3120064	0.07903499999999752
3.518433	-17.86912	0.3120358	0.07197499999999835
3.52934	-17.87633	0.3120452	0.06476499999999774
3.540247	-17.88651	0.3120548	0.05458499999999589
3.551154	-17.89779	0.3120521	0.043304999999996596
3.562061	-17.90622	0.3120514	0.03487499999999599
3.572968	-17.92662	0.3120512	0.014474999999997351
3.583875	-17.9378	0.3120512	0.0032949999999978274
3.594782	-17.94731	0.3120512	-0.0062150000000045225
3.605689	-17.97893	0.3120512	-0.03783500000000117
3.616596	-18.04299	0.3120512	-0.10189500000000251
3.627503	-18.01045	0.3120512	-0.06935500000000161
