# Supplementary material for: Molecular Scale Hydrophobicity and Adsorption Thermodynamics on Hydrophobic-Charged Surfaces
Source: ACS Nano. 2026 Feb 16;20(8):6970–82. doi: 10.1021/acsnano.5c18643 (PMC12961923; doi:10.1021/acsnano.5c18643)
Supplement: Supplementary file 2 [file nn5c18643_si_002.zip › supplementary-files/pmf/all-2ns-equilibration/hydrophobin/simulation-3/ch3_100ns/pmf-hb.csv]

com_nm	pmf_kcal_per_mol	error	shifted_pmf_kcal_per_mol	com_nm_5	std
1.405588	0.0	0.0	18.732922	3.5679260000000004	0.028089999999999997
1.417044	-1.509988	1.550667e-07	17.222934	3.4880739999999997	0.028658
1.428501	-2.967713	9.658671e-07	15.765208999999999	3.371797	0.029006999999999998
1.439957	-4.411649	5.114758e-06	14.321272999999998	3.263429	0.02853
1.451413	-5.826099	7.754085e-05	12.906823	3.183932	0.028385000000000004
1.462869	-7.102831	0.0005687399	11.630090999999998	3.075291	0.028007
1.474325	-8.25713	0.0001661704	10.475791999999998	2.984788	0.028892
1.485781	-9.281964	0.0006897964	9.450957999999998	2.869742	0.028251
1.497238	-10.17813	0.006841214	8.554791999999999	2.7480439999999997	0.028609
1.508694	-10.93023	0.02334031	7.802691999999999	2.703374	0.029167000000000002
1.52015	-11.55938	0.01670506	7.173541999999998	2.5826540000000002	0.027295999999999997
1.531606	-12.24641	0.1143057	6.486511999999999	2.499323	0.027686000000000002
1.543062	-13.18867	0.1518156	5.544251999999998	2.365668	0.033505
1.554519	-14.1727	0.1063251	4.560221999999998	2.2823729999999998	0.02677
1.565975	-15.06316	0.09564925	3.6697619999999986	2.105902	0.03197
1.577431	-15.87553	0.09819603	2.857391999999999	2.015578	0.028163
1.588887	-16.62402	0.1002117	2.108901999999997	1.9302279999999998	0.023306
1.600343	-17.28409	0.1080127	1.4488319999999995	1.877213	0.023334
1.611799	-17.84278	0.1352642	0.8901419999999973	1.817734	0.020728
1.623256	-18.31028	0.1520583	0.42264199999999974	1.772964	0.020182
1.634712	-18.74838	0.1557918	-0.015458000000002414	1.6997229999999999	0.018553
1.646168	-19.47963	0.2726841	-0.7467080000000017	1.580864	0.022003
1.657624	-20.75349	0.438897	-2.020568000000001	1.4876790000000002	0.019298
1.66908	-22.13314	0.435503	-3.4002180000000024
1.680536	-23.3798	0.4064842	-4.646878000000001
1.691993	-24.49539	0.398672	-5.762468000000002
1.703449	-25.46912	0.4037913	-6.736198000000002
1.714905	-26.28571	0.4144833	-7.552788000000003
1.726361	-26.98167	0.3964335	-8.248748000000003
1.737817	-27.70214	0.3522467	-8.969218000000001
1.749274	-28.63266	0.3829906	-9.899738000000003
1.76073	-29.69525	0.3997434	-10.962328000000003
1.772186	-30.66279	0.4103722	-11.929868000000003
1.783642	-31.44515	0.4562786	-12.712228000000003
1.795098	-32.03149	0.5061877	-13.298568
1.806554	-32.44332	0.529561	-13.710398000000001
1.818011	-32.71572	0.5305769	-13.982797999999999
1.829467	-32.90023	0.5299559	-14.167308000000002
1.840923	-33.0359	0.5362275	-14.302978
1.852379	-33.1491	0.5466523	-14.416177999999999
1.863835	-33.2643	0.5526583	-14.531378
1.875291	-33.36712	0.5509506	-14.634198000000001
1.886748	-33.40939	0.5482568	-14.676468000000003
1.898204	-33.38166	0.5543321	-14.648737999999998
1.90966	-33.27738	0.5706634	-14.544458000000002
1.921116	-33.09242	0.583898	-14.359497999999999
1.932572	-32.83485	0.5904568	-14.101928000000004
1.944028	-32.51535	0.5876487	-13.782428
1.955485	-32.15164	0.5866278	-13.418718000000002
1.966941	-31.74139	0.5856162	-13.008468
1.978397	-31.24208	0.5779125	-12.509158000000003
1.989853	-30.63253	0.5765	-11.899608
2.001309	-29.96431	0.5778644	-11.231388000000003
2.012766	-29.27487	0.5788355	-10.541948000000001
2.024222	-28.60512	0.5795984	-9.872198000000001
2.035678	-27.97039	0.5778782	-9.237468
2.047134	-27.37703	0.5747592	-8.644108000000003
2.05859	-26.80387	0.5745281	-8.070948000000001
2.070046	-26.20427	0.5787999	-7.4713480000000025
2.081503	-25.54156	0.5858285	-6.808638000000002
2.092959	-24.81655	0.5890218	-6.083628000000001
2.104415	-24.07093	0.5884684	-5.338008000000002
2.115871	-23.34562	0.5872271	-4.612698000000002
2.127327	-22.68026	0.5857891	-3.947338000000002
2.138783	-22.07384	0.5850031	-3.340918000000002
2.15024	-21.52541	0.5846456	-2.7924880000000023
2.161696	-21.03796	0.5837745	-2.3050380000000033
2.173152	-20.59412	0.5831321	-1.8611980000000017
2.184608	-20.14951	0.5829913	-1.4165880000000008
2.196064	-19.72006	0.5894779	-0.9871380000000016
2.207521	-19.43155	0.6117911	-0.6986280000000029
2.218977	-19.3335	0.639458	-0.6005780000000023
2.230433	-19.28221	0.6522569	-0.5492880000000007
2.241889	-19.21155	0.6521038	-0.4786280000000005
2.253345	-19.12677	0.6491285	-0.393848000000002
2.264801	-19.0157	0.6490883	-0.2827780000000004
2.276258	-18.89483	0.6486392	-0.16190800000000038
2.287714	-18.74855	0.6466831	-0.015628000000003084
2.29917	-18.58632	0.645307	0.1466019999999979
2.310626	-18.41901	0.6435901	0.3139119999999984
2.322082	-18.26197	0.6414513	0.47095199999999693
2.333538	-18.1155	0.6411983	0.6174219999999977
2.344995	-17.97363	0.6410827	0.7592919999999985
2.356451	-17.85284	0.6408261	0.880081999999998
2.367907	-17.76132	0.6408829	0.9716019999999972
2.379363	-17.71006	0.6423273	1.022862
2.390819	-17.70002	0.64386	1.032902
2.402276	-17.73234	0.6426384	1.0005819999999979
2.413732	-17.81031	0.6426643	0.9226119999999973
2.425188	-17.89146	0.6431026	0.8414619999999999
2.436644	-18.00012	0.6429796	0.7328019999999995
2.4481	-18.11029	0.6426314	0.6226319999999994
2.459556	-18.22036	0.6421102	0.5125619999999991
2.471013	-18.32033	0.6437227	0.41259200000000007
2.482469	-18.44021	0.6435559	0.2927119999999981
2.493925	-18.54889	0.6433131	0.18403199999999842
2.505381	-18.65481	0.6432265	0.0781119999999973
2.516837	-18.75598	0.6432528	-0.023058000000002465
2.528293	-18.84096	0.643523	-0.10803800000000052
2.53975	-18.91263	0.6438045	-0.17970800000000153
2.551206	-18.95899	0.6446836	-0.2260680000000015
2.562662	-18.97743	0.644846	-0.24450799999999973
2.574118	-18.99154	0.6451923	-0.258618000000002
2.585574	-18.99553	0.6452997	-0.2626080000000002
2.597031	-18.99473	0.6452359	-0.26180800000000204
2.608487	-18.98449	0.6451822	-0.25156800000000246
2.619943	-18.96632	0.6449996	-0.2333980000000011
2.631399	-18.94495	0.6449443	-0.2120280000000001
2.642855	-18.90619	0.6452191	-0.1732680000000002
2.654311	-18.88036	0.6461671	-0.14743800000000107
2.665768	-18.86153	0.6463786	-0.12860799999999983
2.677224	-18.85467	0.6459694	-0.12174800000000019
2.68868	-18.8367	0.6456697	-0.10377800000000192
2.700136	-18.82298	0.6453594	-0.09005800000000264
2.711592	-18.82474	0.6454935	-0.09181799999999996
2.723048	-18.82759	0.6451263	-0.0946680000000022
2.734505	-18.84103	0.6452038	-0.10810800000000143
2.745961	-18.85451	0.6453106	-0.1215880000000027
2.757417	-18.86606	0.6453216	-0.13313800000000242
2.768873	-18.87073	0.6455818	-0.1378079999999997
2.780329	-18.87147	0.6454212	-0.13854800000000012
2.791785	-18.88458	0.6453732	-0.15165800000000118
2.803242	-18.88882	0.6445024	-0.15589800000000054
2.814698	-18.89757	0.6455803	-0.16464800000000324
2.826154	-18.89959	0.6463243	-0.16666800000000137
2.83761	-18.91779	0.6471988	-0.1848680000000016
2.849066	-18.91576	0.6467544	-0.18283800000000028
2.860523	-18.91463	0.6467821	-0.18170800000000042
2.871979	-18.90732	0.646728	-0.17439800000000005
2.883435	-18.90884	0.646844	-0.1759180000000029
2.894891	-18.90113	0.646486	-0.1682079999999999
2.906347	-18.89305	0.6455668	-0.16012800000000027
2.917803	-18.87782	0.6452018	-0.1448980000000013
2.92926	-18.88118	0.6453215	-0.148258000000002
2.940716	-18.86967	0.645687	-0.13674800000000076
2.952172	-18.84449	0.6460769	-0.11156800000000189
2.963628	-18.81831	0.6464781	-0.0853880000000018
2.975084	-18.80324	0.6460748	-0.07031800000000032
2.98654	-18.79045	0.6457175	-0.057528000000001356
2.997997	-18.78184	0.6454207	-0.04891800000000046
3.009453	-18.78764	0.6460901	-0.054718000000001155
3.020909	-18.79182	0.6460583	-0.05889800000000278
3.032365	-18.79523	0.6481487	-0.062308000000001584
3.043821	-18.79921	0.6489167	-0.06628800000000012
3.055278	-18.81788	0.6494396	-0.08495800000000031
3.066734	-18.84403	0.6486889	-0.11110800000000154
3.07819	-18.86214	0.648266	-0.1292180000000016
3.089646	-18.86824	0.6501336	-0.1353180000000016
3.101102	-18.86355	0.6494331	-0.13062800000000152
3.112558	-18.85306	0.6486603	-0.12013800000000074
3.124015	-18.85812	0.6476866	-0.12519800000000103
3.135471	-18.86043	0.6476633	-0.1275080000000024
3.146927	-18.85839	0.6478239	-0.12546800000000147
3.158383	-18.8487	0.6478427	-0.11577800000000238
3.169839	-18.84613	0.6480112	-0.1132080000000002
3.181295	-18.84913	0.6478146	-0.11620800000000031
3.192752	-18.84742	0.6476266	-0.1144980000000011
3.204208	-18.84453	0.6475079	-0.11160800000000037
3.215664	-18.83616	0.6475093	-0.10323800000000105
3.22712	-18.83317	0.6475062	-0.10024800000000056
3.238576	-18.82257	0.6476964	-0.0896480000000004
3.250033	-18.81383	0.6480064	-0.08090800000000087
3.261489	-18.81285	0.6478863	-0.07992800000000244
3.272945	-18.80545	0.6471425	-0.07252800000000192
3.284401	-18.79756	0.6481925	-0.0646380000000022
3.295857	-18.78444	0.648751	-0.05151800000000151
3.307313	-18.77649	0.6481429	-0.043568000000000495
3.31877	-18.75735	0.6482449	-0.02442800000000034
3.330226	-18.75514	0.6484236	-0.02221800000000229
3.341682	-18.74982	0.6482685	-0.01689800000000119
3.353138	-18.75505	0.6478422	-0.022128000000002146
3.364594	-18.76335	0.6475702	-0.030428000000000566
3.37605	-18.76706	0.6476167	-0.03413800000000222
3.387507	-18.77419	0.6476995	-0.0412680000000023
3.398963	-18.78247	0.6477528	-0.04954800000000148
3.410419	-18.78872	0.6477246	-0.0557980000000029
3.421875	-18.80699	0.6476914	-0.07406800000000047
3.433331	-18.83398	0.6478053	-0.10105800000000187
3.444788	-18.85307	0.6474947	-0.12014800000000037
3.456244	-18.85907	0.6475222	-0.1261480000000006
3.4677	-18.84862	0.6475211	-0.11569800000000185
3.479156	-18.83983	0.6475005	-0.10690800000000067
3.490612	-18.8295	0.6475713	-0.09657800000000094
3.502068	-18.82256	0.6475486	-0.08963800000000077
3.513525	-18.8233	0.6475047	-0.09037800000000118
3.524981	-18.82701	0.6475544	-0.09408800000000284
3.536437	-18.8471	0.6475202	-0.11417800000000256
3.547893	-18.85408	0.6476688	-0.12115800000000121
3.559349	-18.86339	0.6475532	-0.13046800000000047
3.570805	-18.86273	0.6469828	-0.1298080000000006
3.582262	-18.86375	0.646965	-0.13082800000000105
3.593718	-18.86445	0.6469341	-0.13152800000000298
3.605174	-18.85449	0.6470403	-0.1215679999999999
3.61663	-18.83967	0.6472054	-0.10674800000000317
3.628086	-18.81567	0.6472777	-0.08274800000000226
3.639542	-18.81387	0.6472574	-0.0809480000000029
3.650999	-18.77307	0.6472507	-0.04014800000000207
3.662455	-18.63637	0.6472485	0.09655199999999908
3.673911	-18.33961	0.6472477	0.3933119999999981
3.685367	-18.52827	0.6472475	0.2046519999999994
