# Supplementary material for: Molecular Scale Hydrophobicity and Adsorption Thermodynamics on Hydrophobic-Charged Surfaces
Source: ACS Nano. 2026 Feb 16;20(8):6970–82. doi: 10.1021/acsnano.5c18643 (PMC12961923; doi:10.1021/acsnano.5c18643)
Supplement: Supplementary file 2 [file nn5c18643_si_002.zip › supplementary-files/pmf/all-2ns-equilibration/hydrophobin/simulation-3/delg.txt]

Free-energy of binding results for all directories
==================================================

Directory: ch3_100ns
---------------------------------
PMF minimum (W_min)       :  -14.676 kcal/mol
z at W_min                :    1.887 nm
Bound limits z1 – z2      :    1.824 –    1.933 nm
Bound width               :    0.109 nm
Integral  I_bound         :  3.74119e+09 nm
Integral  I_unbound       :  1.07436e-01 nm
ΔG_bind                   :  -14.471 ±  0.058 kcal/mol

Directory: oh_sam_100ns
---------------------------------
PMF minimum (W_min)       :   -3.767 kcal/mol
z at W_min                :    1.773 nm
Bound limits z1 – z2      :    1.717 –    1.841 nm
Bound width               :    0.124 nm
Integral  I_bound         :  4.46456e+01 nm
Integral  I_unbound       :  1.18526e-01 nm
ΔG_bind                   :   -3.536 ±  0.003 kcal/mol

Directory: ohs0_100ns
---------------------------------
PMF minimum (W_min)       :  -12.802 kcal/mol
z at W_min                :    1.849 nm
Bound limits z1 – z2      :    1.808 –    1.902 nm
Bound width               :    0.093 nm
Integral  I_bound         :  1.31684e+08 nm
Integral  I_unbound       :  9.05398e-02 nm
ΔG_bind                   :  -12.578 ±  0.137 kcal/mol

Directory: ohs1_100ns
---------------------------------
PMF minimum (W_min)       :  -11.336 kcal/mol
z at W_min                :    1.821 nm
Bound limits z1 – z2      :    1.763 –    1.875 nm
Bound width               :    0.111 nm
Integral  I_bound         :  1.38378e+07 nm
Integral  I_unbound       :  1.09923e-01 nm
ΔG_bind                   :  -11.119 ±  0.049 kcal/mol

Directory: ohs2_100ns
---------------------------------
PMF minimum (W_min)       :  -14.636 kcal/mol
z at W_min                :    1.815 nm
Bound limits z1 – z2      :    1.788 –    1.862 nm
Bound width               :    0.075 nm
Integral  I_bound         :  2.12862e+09 nm
Integral  I_unbound       :  6.40745e-02 nm
ΔG_bind                   :  -14.443 ±  0.134 kcal/mol

Directory: ohs3_100ns
---------------------------------
PMF minimum (W_min)       :  -12.219 kcal/mol
z at W_min                :    1.868 nm
Bound limits z1 – z2      :    1.806 –    1.906 nm
Bound width               :    0.100 nm
Integral  I_bound         :  5.61813e+07 nm
Integral  I_unbound       :  1.04344e-01 nm
ΔG_bind                   :  -11.985 ±  0.027 kcal/mol

Directory: gms0_100ns
---------------------------------
PMF minimum (W_min)       :   -5.007 kcal/mol
z at W_min                :    1.885 nm
Bound limits z1 – z2      :    1.839 –    1.924 nm
Bound width               :    0.085 nm
Integral  I_bound         :  2.85629e+02 nm
Integral  I_unbound       :  9.15729e-02 nm
ΔG_bind                   :   -4.796 ±  0.026 kcal/mol

Directory: gms1_100ns
---------------------------------
PMF minimum (W_min)       :   -1.277 kcal/mol
z at W_min                :    1.855 nm
Bound limits z1 – z2      :    1.826 –    1.939 nm
Bound width               :    0.113 nm
Integral  I_bound         :  5.86163e-01 nm
Integral  I_unbound       :  1.05504e-01 nm
ΔG_bind                   :   -1.022 ±  0.197 kcal/mol

Directory: gms2_100ns
---------------------------------
PMF minimum (W_min)       :   -1.751 kcal/mol
z at W_min                :    1.948 nm
Bound limits z1 – z2      :    1.900 –    2.021 nm
Bound width               :    0.121 nm
Integral  I_bound         :  1.59538e+00 nm
Integral  I_unbound       :  1.18661e-01 nm
ΔG_bind                   :   -1.549 ±  0.006 kcal/mol

Directory: gms3_100ns
---------------------------------
PMF minimum (W_min)       :  -11.691 kcal/mol
z at W_min                :    1.892 nm
Bound limits z1 – z2      :    1.846 –    1.928 nm
Bound width               :    0.082 nm
Integral  I_bound         :  1.78975e+07 nm
Integral  I_unbound       :  7.86933e-02 nm
ΔG_bind                   :  -11.472 ±  0.019 kcal/mol

Directory: nh3s0_100ns
---------------------------------
PMF minimum (W_min)       :   -6.660 kcal/mol
z at W_min                :    1.846 nm
Bound limits z1 – z2      :    1.800 –    1.881 nm
Bound width               :    0.081 nm
Integral  I_bound         :  3.96894e+03 nm
Integral  I_unbound       :  7.43724e-02 nm
ΔG_bind                   :   -6.489 ±  0.115 kcal/mol

Directory: nh3s1_100ns
---------------------------------
PMF minimum (W_min)       :   -7.186 kcal/mol
z at W_min                :    1.816 nm
Bound limits z1 – z2      :    1.788 –    1.855 nm
Bound width               :    0.067 nm
Integral  I_bound         :  7.66275e+03 nm
Integral  I_unbound       :  1.21601e-01 nm
ΔG_bind                   :   -6.588 ±  0.082 kcal/mol

Directory: nh3s2_100ns
---------------------------------
PMF minimum (W_min)       :   -1.686 kcal/mol
z at W_min                :    1.973 nm
Bound limits z1 – z2      :    1.938 –    2.016 nm
Bound width               :    0.078 nm
Integral  I_bound         :  8.96248e-01 nm
Integral  I_unbound       :  6.92269e-02 nm
ΔG_bind                   :   -1.527 ±  0.076 kcal/mol

Directory: nh3s3_100ns
---------------------------------
PMF minimum (W_min)       :  -11.437 kcal/mol
z at W_min                :    1.928 nm
Bound limits z1 – z2      :    1.881 –    1.959 nm
Bound width               :    0.078 nm
Integral  I_bound         :  1.16745e+07 nm
Integral  I_unbound       :  6.61366e-02 nm
ΔG_bind                   :  -11.320 ±  0.108 kcal/mol
