# Supplementary material for: Molecular Scale Hydrophobicity and Adsorption Thermodynamics on Hydrophobic-Charged Surfaces
Source: ACS Nano. 2026 Feb 16;20(8):6970–82. doi: 10.1021/acsnano.5c18643 (PMC12961923; doi:10.1021/acsnano.5c18643)
Supplement: Supplementary file 2 [file nn5c18643_si_002.zip › supplementary-files/pmf/all-2ns-equilibration/hydrophobin/simulation-3/delg_summary.csv]

directory	dG_bind	error
ch3_100ns	-14.471	0.058
oh_100ns	-3.536	0.003
ohs0_100ns	-12.578	0.137
ohs1_100ns	-11.119	0.049
ohs2_100ns	-14.443	0.134
ohs3_100ns	-11.985	0.027
gms0_100ns	-4.796	0.026
gms1_100ns	-1.022	0.197
gms2_100ns	-1.549	0.006
gms3_100ns	-11.472	0.019
nh3s0_100ns	-6.489	0.115
nh3s1_100ns	-6.588	0.082
nh3s2_100ns	-1.527	0.076
nh3s3_100ns	-11.32	0.108
