# Supplementary material for: Molecular Scale Hydrophobicity and Adsorption Thermodynamics on Hydrophobic-Charged Surfaces
Source: ACS Nano. 2026 Feb 16;20(8):6970–82. doi: 10.1021/acsnano.5c18643 (PMC12961923; doi:10.1021/acsnano.5c18643)
Supplement: Supplementary file 2 [file nn5c18643_si_002.zip › supplementary-files/pmf/all-2ns-equilibration/hydrophobin/simulation-3/gms0_100ns/pmf-hb.csv]

com_nm	pmf_kcal_per_mol	error	shifted_pmf_kcal_per_mol	com_nm_5	std	hb_polar_strand
1.485254	0.0	0.0	19.721179999999997	3.5716699999999997	0.028981	mean_all
1.496354	-1.779318	1.079377e-06	17.941861999999997	3.4569949999999996	0.028620999999999997	1.8584
1.507454	-3.284424	5.270098e-06	16.436755999999995	3.3775	0.028616000000000003	1.7380
1.518554	-4.620557	2.155548e-05	15.100622999999997	3.269041	0.028412	1.9095
1.529654	-5.850411	8.481566e-05	13.870768999999996	3.161359	0.028494	1.8052
1.540754	-6.932385	0.0003303071	12.788794999999997	3.04677	0.028765	1.8996
1.551854	-7.887823	0.001201544	11.833356999999996	2.964301	0.028645999999999998	1.8238
1.562955	-8.754974	0.004794091	10.966205999999996	2.864068	0.02828	1.7663
1.574055	-9.60472	0.01620024	10.116459999999996	2.755075	0.028175	1.8805
1.585155	-10.46158	0.04124292	9.259599999999997	2.655097	0.028414	1.8214
1.596255	-11.30914	0.05570409	8.412039999999998	2.562305	0.027456	1.8469
1.607355	-12.15987	0.04038374	7.561309999999997	2.465018	0.028729	1.7826
1.618455	-13.07495	0.139264	6.646229999999997	2.363257	0.03005	1.8628
1.629555	-14.04376	0.2256269	5.677419999999996	2.2874529999999997	0.030025	1.8044
1.640655	-14.96966	0.2396222	4.7515199999999975	2.169082	0.026570999999999997	1.6775
1.651756	-15.78727	0.2264519	3.9339099999999974	2.047921	0.039695	1.6511
1.662856	-16.47177	0.2257272	3.2494099999999975	1.9186580000000002	0.01879	1.5855
1.673956	-17.0433	0.228452	2.6778799999999983	1.871603	0.022649000000000002	1.1700
1.685056	-17.51096	0.2312909	2.210219999999996	1.833163	0.019334	1.2388
1.696156	-17.8706	0.2329771	1.8505799999999972	1.701856	0.023997	0.9286
1.707256	-18.12307	0.2325979	1.5981099999999984	1.651936	0.01882	0.8393
1.718356	-18.30541	0.2326233	1.4157699999999984	1.57017	0.0238	1.4075
1.729456	-18.46671	0.2333465	1.2544699999999978	1.4950139999999998	0.026647000000000004	1.6585
1.740557	-18.7488	0.2383062	0.9723799999999976			1.1141
1.751657	-19.16112	0.2483698	0.5600599999999964
1.762757	-19.57557	0.2403071	0.1456099999999978
1.773857	-19.97841	0.2286584	-0.2572300000000034
1.784957	-20.57269	0.3503928	-0.8515100000000047
1.796057	-21.45165	0.4073367	-1.730470000000004
1.807157	-22.33031	0.3813732	-2.609130000000004
1.818258	-23.10889	0.3715878	-3.387710000000002
1.829358	-23.73295	0.3862537	-4.011770000000002
1.840458	-24.20241	0.4223202	-4.481230000000004
1.851558	-24.50663	0.473597	-4.785450000000004
1.862658	-24.6618	0.5156599	-4.940620000000003
1.873758	-24.71422	0.5317834	-4.993040000000004
1.884858	-24.72826	0.536062	-5.007080000000002
1.895958	-24.70831	0.539013	-4.987130000000004
1.907059	-24.59427	0.5315558	-4.873090000000005
1.918159	-24.33686	0.5243595	-4.615680000000005
1.929259	-23.9405	0.5205664	-4.219320000000003
1.940359	-23.42618	0.52189	-3.705000000000002
1.951459	-22.82827	0.5242617	-3.107090000000003
1.962559	-22.24622	0.518937	-2.525040000000004
1.973659	-21.73342	0.5150087	-2.012240000000002
1.984759	-21.27121	0.5138601	-1.5500300000000031
1.99586	-20.81917	0.5132047	-1.097990000000003
2.00696	-20.38395	0.5128706	-0.6627700000000019
2.01806	-19.99734	0.5127287	-0.2761600000000044
2.02916	-19.6464	0.5126117	0.07477999999999696
2.04026	-19.33747	0.5125387	0.3837099999999971
2.05136	-19.05987	0.5125756	0.6613099999999967
2.06246	-18.83436	0.512704	0.8868199999999966
2.073561	-18.66626	0.5130638	1.0549199999999956
2.084661	-18.56702	0.5132062	1.1541599999999974
2.095761	-18.52561	0.5132258	1.1955699999999965
2.106861	-18.53282	0.5132936	1.1883599999999959
2.117961	-18.5809	0.5133439	1.140279999999997
2.129061	-18.65369	0.5131301	1.0674899999999958
2.140161	-18.74013	0.5128469	0.9810499999999962
2.151261	-18.81207	0.5127181	0.9091099999999983
2.162362	-18.8737	0.5128901	0.8474799999999973
2.173462	-18.91814	0.5131632	0.8030399999999958
2.184562	-18.9525	0.5129498	0.7686799999999963
2.195662	-18.96716	0.5127845	0.754019999999997
2.206762	-18.96978	0.512769	0.7513999999999967
2.217862	-18.94324	0.5129076	0.7779399999999974
2.228962	-18.87937	0.5121293	0.8418099999999953
2.240062	-18.79635	0.51071	0.9248299999999965
2.251163	-18.71236	0.5101755	1.0088199999999965
2.262263	-18.63779	0.5097108	1.0833899999999979
2.273363	-18.55472	0.5093317	1.1664599999999972
2.284463	-18.48081	0.5091566	1.240369999999995
2.295563	-18.42559	0.5102503	1.2955899999999971
2.306663	-18.39245	0.5131372	1.3287299999999966
2.317763	-18.3844	0.5163711	1.3367799999999974
2.328864	-18.39571	0.5188117	1.3254699999999957
2.339964	-18.4301	0.5191042	1.2910799999999973
2.351064	-18.47374	0.5183043	1.2474399999999974
2.362164	-18.54277	0.5171177	1.178409999999996
2.373264	-18.63106	0.5154163	1.0901199999999953
2.384364	-18.7374	0.5142826	0.9837799999999959
2.395464	-18.84496	0.5153718	0.8762199999999964
2.406564	-18.93753	0.5185633	0.783649999999998
2.417665	-19.02531	0.5212396	0.6958699999999958
2.428765	-19.09759	0.5226963	0.6235899999999965
2.439865	-19.18028	0.5225612	0.540899999999997
2.450965	-19.25898	0.5219241	0.4621999999999957
2.462065	-19.35849	0.5219514	0.36268999999999707
2.473165	-19.45713	0.5224079	0.26404999999999745
2.484265	-19.55791	0.5230629	0.16326999999999714
2.495365	-19.64752	0.5215864	0.07365999999999673
2.506466	-19.73443	0.5188144	-0.01325000000000287
2.517566	-19.79704	0.5187824	-0.07586000000000226
2.528666	-19.8328	0.5192644	-0.11162000000000205
2.539766	-19.85702	0.5194119	-0.13584000000000174
2.550866	-19.86673	0.5188998	-0.14555000000000362
2.561966	-19.87356	0.5189803	-0.1523800000000044
2.573066	-19.86488	0.5185194	-0.1437000000000026
2.584166	-19.86365	0.5181121	-0.14247000000000298
2.595267	-19.84741	0.5182831	-0.12623000000000317
2.606367	-19.83635	0.5195389	-0.11517000000000266
2.617467	-19.82682	0.5203166	-0.10564000000000462
2.628567	-19.83042	0.5218588	-0.10924000000000333
2.639667	-19.8326	0.5218254	-0.11142000000000252
2.650767	-19.82463	0.5217503	-0.10345000000000226
2.661867	-19.81579	0.5213298	-0.09461000000000297
2.672968	-19.81716	0.5206518	-0.0959800000000044
2.684068	-19.82325	0.5204312	-0.10207000000000477
2.695168	-19.82445	0.5206943	-0.10327000000000197
2.706268	-19.8131	0.520521	-0.09192000000000178
2.717368	-19.81503	0.5204666	-0.09385000000000332
2.728468	-19.81616	0.5207858	-0.09498000000000317
2.739568	-19.81658	0.5214886	-0.09540000000000148
2.750668	-19.8292	0.5219022	-0.10802000000000334
2.761769	-19.84482	0.5209868	-0.12364000000000175
2.772869	-19.84762	0.5208884	-0.12644000000000233
2.783969	-19.84217	0.5208845	-0.1209900000000026
2.795069	-19.8344	0.5208046	-0.11322000000000187
2.806169	-19.82977	0.5200433	-0.10859000000000307
2.817269	-19.83374	0.5196245	-0.11256000000000199
2.828369	-19.85792	0.5193193	-0.1367400000000032
2.839469	-19.87122	0.5196741	-0.15004000000000417
2.85057	-19.88265	0.5194758	-0.1614700000000049
2.86167	-19.87887	0.5193424	-0.15769000000000233
2.87277	-19.87821	0.5193731	-0.15703000000000245
2.88387	-19.88532	0.5190431	-0.16414000000000328
2.89497	-19.89561	0.5191376	-0.17443000000000453
2.90607	-19.91219	0.5190786	-0.19101000000000212
2.91717	-19.91053	0.5190491	-0.18935000000000457
2.928271	-19.91135	0.5193914	-0.19017000000000195
2.939371	-19.91364	0.5193948	-0.19246000000000407
2.950471	-19.91531	0.5193163	-0.1941300000000048
2.961571	-19.91179	0.5193797	-0.19061000000000305
2.972671	-19.91659	0.5193114	-0.19541000000000253
2.983771	-19.92327	0.5194093	-0.20209000000000188
2.994871	-19.93118	0.5194167	-0.2100000000000044
3.005971	-19.93447	0.5193791	-0.2132900000000042
3.017072	-19.93134	0.5193674	-0.2101600000000019
3.028172	-19.92942	0.5193067	-0.20824000000000353
3.039272	-19.93082	0.5192918	-0.20964000000000382
3.050372	-19.93063	0.5192812	-0.2094500000000039
3.061472	-19.93559	0.5193023	-0.21441000000000443
3.072572	-19.94993	0.5190686	-0.22875000000000156
3.083672	-19.96178	0.5190755	-0.24060000000000414
3.094772	-19.96369	0.5196179	-0.2425100000000029
3.105873	-19.9559	0.5196049	-0.23472000000000293
3.116973	-19.94982	0.519796	-0.22864000000000217
3.128073	-19.9563	0.5194627	-0.235120000000002
3.139173	-19.97149	0.5196468	-0.2503100000000025
3.150273	-19.98353	0.5194067	-0.2623500000000014
3.161373	-19.98834	0.5194215	-0.26716000000000406
3.172473	-19.99339	0.5192861	-0.2722100000000047
3.183574	-19.98907	0.5193137	-0.26789000000000485
3.194674	-19.99201	0.5199476	-0.2708300000000037
3.205774	-20.00555	0.5200356	-0.2843700000000027
3.216874	-20.02027	0.5197536	-0.2990900000000032
3.227974	-20.00948	0.5198295	-0.2883000000000031
3.239074	-20.00411	0.5197899	-0.2829300000000039
3.250174	-19.99706	0.5192803	-0.27588000000000434
3.261274	-19.99962	0.5186778	-0.27844000000000335
3.272375	-19.99291	0.5185471	-0.2717300000000016
3.283475	-19.97756	0.5192803	-0.2563800000000036
3.294575	-19.96688	0.5191521	-0.24570000000000292
3.305675	-19.97415	0.5187835	-0.2529700000000048
3.316775	-19.96956	0.5192499	-0.24838000000000449
3.327875	-19.95879	0.5204689	-0.23761000000000365
3.338975	-19.95565	0.5212352	-0.23447000000000173
3.350075	-19.95797	0.5212802	-0.23679000000000272
3.361176	-19.95103	0.520918	-0.22985000000000255
3.372276	-19.94719	0.5207105	-0.22601000000000226
3.383376	-19.94056	0.5208314	-0.21938000000000457
3.394476	-19.93778	0.5206715	-0.21660000000000323
3.405576	-19.93023	0.5208078	-0.20905000000000484
3.416676	-19.92567	0.5209568	-0.2044900000000034
3.427776	-19.92012	0.5211846	-0.1989400000000039
3.438877	-19.92348	0.5214812	-0.2023000000000046
3.449977	-19.92985	0.522064	-0.20867000000000147
3.461077	-19.92782	0.5217016	-0.2066400000000037
3.472177	-19.93016	0.5214732	-0.20898000000000394
3.483277	-19.93169	0.5214097	-0.21051000000000286
3.494377	-19.91846	0.5212239	-0.1972800000000028
3.505477	-19.91371	0.521371	-0.19253000000000142
3.516577	-19.89917	0.5218775	-0.17799000000000476
3.527678	-19.89962	0.521295	-0.17844000000000193
3.538778	-19.89329	0.5217281	-0.17211000000000354
3.549878	-19.88558	0.5216841	-0.1644000000000041
3.560978	-19.87719	0.5216165	-0.15601000000000198
3.572078	-19.8751	0.5215142	-0.15392000000000294
3.583178	-19.8698	0.5215606	-0.14862000000000464
3.594278	-19.86997	0.52158	-0.14879000000000175
3.605378	-19.86815	0.5215841	-0.14697000000000315
3.616479	-19.88145	0.521585	-0.16027000000000413
3.627579	-19.90235	0.5215852	-0.1811700000000016
3.638679	-19.93873	0.5215853	-0.2175500000000028
3.649779	-19.94669	0.5215853	-0.22551000000000343
3.660879	-19.95094	0.5215853	-0.2297600000000024
3.671979	-19.80336	0.5215853	-0.08218000000000458
3.683079	-19.4621	0.5215853	0.2590799999999973
3.69418	-18.58806	0.5215853	1.1331199999999981
