# Supplementary material for: Molecular Scale Hydrophobicity and Adsorption Thermodynamics on Hydrophobic-Charged Surfaces
Source: ACS Nano. 2026 Feb 16;20(8):6970–82. doi: 10.1021/acsnano.5c18643 (PMC12961923; doi:10.1021/acsnano.5c18643)
Supplement: Supplementary file 2 [file nn5c18643_si_002.zip › supplementary-files/pmf/all-2ns-equilibration/hydrophobin/simulation-3/gms1_100ns/pmf-hb.csv]

com_nm	pmf_kcal_per_mol	error	shifted_pmf_kcal_per_mol	com_nm_5	std	hb_polar_strand
1.397668	0.0	0.0	38.005848	3.548983	0.028566	mean_all
1.409105	-2.081547	0.0	35.924301	3.4464629999999996	0.02872	1.9325
1.420541	-4.064338	0.0	33.94151	3.3650660000000006	0.028821	1.9683
1.431977	-5.814021	1.569817e-08	32.191827	3.228243	0.028936	1.9289
1.443413	-7.363095	2.273637e-07	30.642753	3.166249	0.028359	1.9952
1.45485	-8.71497	4.641533e-07	29.290878	3.0571919999999997	0.028460000000000003	1.8784
1.466286	-9.927164	2.820691e-06	28.078684000000003	2.965446	0.028612000000000002	1.9158
1.477722	-11.05113	1.846671e-05	26.954718	2.845642	0.028648000000000003	2.0075
1.489158	-12.1384	0.0001210437	25.867448	2.77049	0.029247000000000002	1.9579
1.500595	-13.19524	0.0007919754	24.810608000000002	2.6660060000000003	0.029056	1.9768
1.512031	-14.23475	0.003773491	23.771098000000002	2.5463009999999997	0.027379	1.8903
1.523467	-15.31864	0.01095807	22.687208	2.476985	0.026851999999999997	2.0142
1.534903	-16.55988	0.01231228	21.445968	2.338879	0.028919999999999998	1.9347
1.54634	-18.02751	0.0499954	19.978338	2.2624169999999997	0.024296	1.9526
1.557776	-19.64044	0.03194622	18.365408	2.122168	0.039316000000000004	2.0106
1.569212	-21.19326	0.04718622	16.812588	2.025571	0.027371	1.8569
1.580648	-22.61891	0.09085853	15.386938	1.930855	0.027393999999999998	1.7168
1.592085	-23.91603	0.08921136	14.089818000000001	1.8429099999999998	0.021652	1.5714
1.603521	-25.07051	0.07010425	12.935338000000002	1.8256860000000001	0.020861	1.4554
1.614957	-26.07727	0.05870018	11.928578000000002	1.726932	0.019334	1.5560
1.626393	-26.95301	0.06021289	11.052838000000001	1.648866	0.022232	1.4073
1.63783	-27.7281	0.06576629	10.277747999999999	1.602906	0.019079	1.5551
1.649266	-28.4106	0.06827812	9.595248000000002	1.476442	0.02449	1.8560
1.660702	-28.9816	0.06960344	9.024248			1.4438
1.672138	-29.49064	0.09219786	8.515208000000001
1.683575	-30.06293	0.1727343	7.942917999999999
1.695011	-30.82538	0.3212142	7.180468000000001
1.706447	-31.69155	0.4081079	6.314298000000001
1.717883	-32.51664	0.4100647	5.489207999999998
1.729319	-33.22145	0.3915501	4.784398000000003
1.740756	-33.79583	0.3836789	4.210017999999998
1.752192	-34.25402	0.384859	3.7518280000000033
1.763628	-34.66911	0.3469505	3.336737999999997
1.775064	-35.18494	0.2868484	2.820908000000003
1.786501	-35.98774	0.2938375	2.018107999999998
1.797937	-36.95319	0.320513	1.052658000000001
1.809373	-37.80297	0.3902807	0.20287799999999834
1.820809	-38.47461	0.5023545	-0.4687619999999981
1.832246	-38.94134	0.6423264	-0.9354919999999964
1.843682	-39.20497	0.7763614	-1.1991220000000027
1.855118	-39.28257	0.8753541	-1.2767219999999995
1.866554	-39.19832	0.9134822	-1.1924720000000022
1.877991	-39.01881	0.9206013	-1.0129620000000017
1.889427	-38.88866	0.9625864	-0.8828120000000013
1.900863	-38.90967	1.006347	-0.9038219999999981
1.912299	-38.94576	1.004899	-0.9399119999999996
1.923736	-38.89615	0.9937814	-0.8903019999999984
1.935172	-38.75788	0.9873486	-0.7520319999999998
1.946608	-38.55612	0.9819684	-0.5502719999999997
1.958044	-38.38717	0.9771005	-0.3813219999999973
1.969481	-38.32968	0.9912311	-0.323832000000003
1.980917	-38.32028	1.033784	-0.3144319999999965
1.992353	-38.20561	1.085729	-0.19976199999999977
2.003789	-37.97945	1.11629	0.026398000000000366
2.015226	-37.68786	1.117363	0.3179879999999997
2.026662	-37.37904	1.108228	0.6268079999999969
2.038098	-37.07197	1.102181	0.933878
2.049534	-36.75923	1.101856	1.246617999999998
2.060971	-36.45038	1.105572	1.5554679999999976
2.072407	-36.14574	1.113021	1.8601079999999968
2.083843	-35.87492	1.125613	2.1309279999999973
2.095279	-35.65683	1.134878	2.349018000000001
2.106716	-35.48598	1.1366	2.5198680000000024
2.118152	-35.37487	1.135786	2.630977999999999
2.129588	-35.33783	1.131744	2.6680180000000036
2.141024	-35.36069	1.128826	2.645158000000002
2.152461	-35.44399	1.127449	2.561858000000001
2.163897	-35.55784	1.12665	2.4480080000000015
2.175333	-35.72009	1.12521	2.2857580000000013
2.186769	-35.90995	1.125251	2.0958979999999983
2.198206	-36.11961	1.126325	1.8862379999999987
2.209642	-36.35079	1.128278	1.6550579999999968
2.221078	-36.5945	1.128605	1.4113480000000038
2.232514	-36.81428	1.128439	1.1915680000000037
2.243951	-37.00799	1.128212	0.9978580000000008
2.255387	-37.15138	1.128418	0.8544679999999971
2.266823	-37.2473	1.128475	0.7585479999999976
2.278259	-37.30236	1.128637	0.7034880000000001
2.289696	-37.31905	1.128712	0.6867980000000031
2.301132	-37.30981	1.128587	0.6960380000000015
2.312568	-37.28789	1.128392	0.717958000000003
2.324004	-37.25678	1.128261	0.7490680000000012
2.33544	-37.22339	1.128206	0.7824579999999983
2.346877	-37.20155	1.127799	0.8042980000000028
2.358313	-37.1869	1.127304	0.8189479999999989
2.369749	-37.17595	1.126251	0.829898
2.381185	-37.17775	1.127175	0.8280979999999971
2.392622	-37.19075	1.128147	0.815097999999999
2.404058	-37.22504	1.130644	0.7808080000000004
2.415494	-37.29272	1.134547	0.7131279999999975
2.42693	-37.42491	1.134757	0.5809380000000033
2.438367	-37.56773	1.133618	0.4381180000000029
2.449803	-37.70177	1.133981	0.30407799999999696
2.461239	-37.81579	1.133888	0.1900580000000005
2.472675	-37.91466	1.133734	0.09118800000000249
2.484112	-38.00408	1.133602	0.0017679999999984375
2.495548	-38.0769	1.133723	-0.07105200000000167
2.506984	-38.13685	1.134526	-0.13100200000000228
2.51842	-38.177	1.135335	-0.1711519999999993
2.529857	-38.1976	1.135614	-0.19175200000000103
2.541293	-38.19886	1.135537	-0.19301200000000307
2.552729	-38.20155	1.135538	-0.19570199999999716
2.564165	-38.18046	1.134639	-0.17461199999999621
2.575602	-38.15845	1.134344	-0.15260200000000168
2.587038	-38.13525	1.135047	-0.1294019999999989
2.598474	-38.12811	1.135085	-0.1222619999999992
2.60991	-38.10583	1.134486	-0.09998199999999713
2.621347	-38.09233	1.134175	-0.08648199999999662
2.632783	-38.06411	1.134255	-0.05826199999999915
2.644219	-38.03467	1.134298	-0.028821999999998127
2.655655	-38.00958	1.134287	-0.0037319999999994025
2.667092	-37.98222	1.13429	0.023628000000002203
2.678528	-37.96691	1.134332	0.038938000000001693
2.689964	-37.96313	1.134303	0.0427180000000007
2.7014	-37.95815	1.134177	0.04769799999999691
2.712837	-37.95639	1.133999	0.049458000000001334
2.724273	-37.9397	1.134425	0.06614799999999832
2.735709	-37.92487	1.134995	0.08097800000000177
2.747145	-37.92077	1.134667	0.08507800000000287
2.758582	-37.9229	1.134279	0.0829480000000018
2.770018	-37.9317	1.13453	0.07414800000000099
2.781454	-37.94122	1.135212	0.06462799999999902
2.79289	-37.95409	1.136047	0.05175799999999953
2.804327	-37.97178	1.135852	0.03406799999999777
2.815763	-37.98727	1.135223	0.018577999999997985
2.827199	-37.99281	1.133829	0.01303800000000166
2.838635	-37.99379	1.132154	0.012058000000003233
2.850072	-37.98666	1.131811	0.01918799999999976
2.861508	-37.98295	1.132161	0.022897999999997865
2.872944	-37.98651	1.133094	0.019337999999997635
2.88438	-38.00309	1.133379	0.002758000000000038
2.895817	-38.01154	1.133408	-0.005691999999996256
2.907253	-38.02675	1.132813	-0.020901999999999532
2.918689	-38.02771	1.132887	-0.021861999999998716
2.930125	-38.01636	1.132819	-0.010511999999998523
2.941562	-38.00764	1.132435	-0.0017920000000017922
2.952998	-38.00015	1.132184	0.005698000000002423
2.964434	-37.99228	1.132421	0.013567999999999358
2.97587	-37.98941	1.132875	0.01643800000000084
2.987306	-37.98117	1.133019	0.024678000000001532
2.998743	-37.98616	1.131678	0.019688000000002148
3.010179	-37.98408	1.131354	0.021768000000001564
3.021615	-37.99088	1.13137	0.014968000000003201
3.033051	-37.99473	1.131273	0.011118000000003292
3.044488	-37.99951	1.131754	0.006337999999999511
3.055924	-38.00508	1.132374	0.0007680000000007681
3.06736	-38.00534	1.132394	0.0005080000000035056
3.078796	-38.01138	1.132062	-0.005532000000002313
3.090233	-38.02945	1.13216	-0.023601999999996792
3.101669	-38.03291	1.13175	-0.027062000000000808
3.113105	-38.03733	1.130672	-0.0314819999999969
3.124541	-38.03825	1.131311	-0.0324019999999976
3.135978	-38.03589	1.132357	-0.03004200000000168
3.147414	-38.03254	1.132371	-0.02669199999999705
3.15885	-38.02916	1.132347	-0.023311999999997113
3.170286	-38.0219	1.132349	-0.016052000000001954
3.181723	-38.0209	1.132334	-0.015051999999997179
3.193159	-38.01502	1.132267	-0.009171999999999514
3.204595	-38.00297	1.132154	0.0028780000000026007
3.216031	-38.00646	1.132203	-0.0006119999999967263
3.227468	-38.00608	1.1323	-0.00023199999999690135
3.238904	-38.00688	1.13257	-0.0010320000000021423
3.25034	-38.01004	1.132603	-0.004191999999996199
3.261776	-38.02197	1.132676	-0.016122000000002856
3.273213	-38.03876	1.132396	-0.03291200000000316
3.284649	-38.0496	1.131545	-0.04375199999999779
3.296085	-38.04354	1.13123	-0.03769199999999984
3.307521	-38.04473	1.131211	-0.03888200000000097
3.318958	-38.0436	1.131303	-0.037751999999997565
3.330394	-38.03854	1.132015	-0.03269199999999728
3.34183	-38.02453	1.131874	-0.01868199999999831
3.353266	-38.01913	1.13167	-0.013281999999996685
3.364703	-38.01817	1.13162	-0.012321999999997502
3.376139	-38.01254	1.131506	-0.0066920000000010305
3.387575	-38.01007	1.131376	-0.004221999999998616
3.399011	-38.0049	1.131669	0.0009480000000010591
3.410448	-38.01098	1.131991	-0.005132000000003245
3.421884	-38.01778	1.132418	-0.011932000000001608
3.43332	-38.01614	1.132739	-0.010291999999999746
3.444756	-38.01838	1.13306	-0.01253200000000021
3.456193	-38.02439	1.132984	-0.018541999999996506
3.467629	-38.03475	1.132582	-0.028902000000002204
3.479065	-38.05125	1.132352	-0.04540200000000283
3.490501	-38.05323	1.13234	-0.047381999999998925
3.501938	-38.04729	1.132326	-0.041441999999996426
3.513374	-38.04471	1.132381	-0.03886200000000173
3.52481	-38.04217	1.132513	-0.03632199999999841
3.536246	-38.04757	1.132569	-0.04172200000000004
3.547683	-38.05198	1.132531	-0.04613200000000006
3.559119	-38.06307	1.13251	-0.05722200000000299
3.570555	-38.07035	1.132498	-0.0645019999999974
3.581991	-38.07225	1.132492	-0.06640199999999652
3.593427	-38.0657	1.132492	-0.05985199999999935
3.604864	-38.06377	1.132491	-0.05792199999999781
3.6163	-38.08074	1.132491	-0.0748919999999984
3.627736	-38.09011	1.132491	-0.0842620000000025
3.639172	-38.0451	1.132491	-0.03925199999999762
3.650609	-37.92944	1.132491	0.0764080000000007
3.662045	-37.83646	1.132491	0.16938799999999787
3.673481	-37.80456	1.132491	0.20128799999999814
