# Supplementary material for: Molecular Scale Hydrophobicity and Adsorption Thermodynamics on Hydrophobic-Charged Surfaces
Source: ACS Nano. 2026 Feb 16;20(8):6970–82. doi: 10.1021/acsnano.5c18643 (PMC12961923; doi:10.1021/acsnano.5c18643)
Supplement: Supplementary file 2 [file nn5c18643_si_002.zip › supplementary-files/pmf/all-2ns-equilibration/hydrophobin/simulation-3/gms2_100ns/pmf-hb.csv]

com_nm	pmf_kcal_per_mol	error	shifted_pmf_kcal_per_mol	com_nm_5	std	hb_polar_strand
1.532064	0.0	0.0	19.515228	3.533203	0.028638999999999998	mean_all
1.542729	-1.300154	1.458474e-06	18.215074	3.412124	0.028352999999999996	2.0213
1.553395	-3.057102	6.715306e-06	16.458126	3.324697	0.028477999999999996	1.9640
1.564061	-4.4523	2.566627e-05	15.062928	3.2280159999999998	0.028370999999999997	1.9380
1.574727	-5.678857	9.39624e-05	13.836371	3.0337520000000002	0.028392	2.0139
1.585392	-6.768185	0.0003399026	12.747043000000001	2.939807	0.028506	1.9531
1.596058	-7.74205	0.001223136	11.773178000000001	2.831172	0.028218	1.9491
1.606724	-8.606773	0.004319926	10.908455	2.727959	0.028752	1.9986
1.61739	-9.35192	0.01419883	10.163308	2.625317	0.027942	1.9987
1.628055	-9.970492	0.04095905	9.544736	2.531176	0.028401999999999997	2.0080
1.638721	-10.47226	0.06983849	9.042968	2.446762	0.028011	1.9389
1.649387	-10.94519	0.04969762	8.570038	2.329372	0.032094	1.9795
1.660053	-11.58379	0.2116893	7.931438	2.212455	0.027780000000000003	1.9964
1.670718	-12.38815	0.3078917	7.127078000000001	2.102994	0.026269999999999998	1.9863
1.681384	-13.18506	0.3169815	6.3301680000000005	2.02013	0.029242	1.9769
1.69205	-13.85464	0.2964929	5.660588000000001	1.945598	0.022959999999999998	1.8166
1.702716	-14.396	0.2901567	5.119228	1.834038	0.021248	1.8330
1.713381	-14.82448	0.3071445	4.690748000000001	1.7934279999999998	0.018515	1.4494
1.724047	-15.16334	0.318042	4.351888000000001	1.6966279999999998	0.019451	1.5639
1.734713	-15.4509	0.2830897	4.064328	1.616782	0.018853	1.4245
1.745379	-15.84865	0.2215727	3.6665780000000012	1.516572	0.018241999999999998	1.3739
1.756044	-16.56734	0.2982777	2.947887999999999	1.474098	0.018633	1.3614
1.76671	-17.42747	0.3316696	2.087758000000001			1.8673
1.777376	-18.19588	0.3129655	1.3193480000000015
1.788042	-18.82749	0.3028799	0.6877379999999995
1.798707	-19.34353	0.3008837	0.17169799999999924
1.809373	-19.74052	0.3018979	-0.2252919999999996
1.820039	-20.02297	0.3025667	-0.5077420000000004
1.830705	-20.21334	0.3011361	-0.6981119999999983
1.84137	-20.34191	0.2990893	-0.8266819999999981
1.852036	-20.42052	0.2996701	-0.9052919999999993
1.862702	-20.4551	0.304486	-0.9398720000000012
1.873368	-20.43789	0.3003422	-0.922661999999999
1.884033	-20.41689	0.2975624	-0.9016619999999982
1.894699	-20.55949	0.3518629	-1.0442619999999998
1.905365	-20.80808	0.3882812	-1.292852
1.916031	-21.02406	0.3858097	-1.5088319999999982
1.926696	-21.16278	0.3777089	-1.647552000000001
1.937362	-21.23706	0.3746913	-1.7218319999999991
1.948028	-21.26643	0.3764552	-1.7512019999999993
1.958694	-21.26319	0.3760886	-1.7479620000000011
1.969359	-21.22396	0.3739932	-1.7087320000000012
1.980025	-21.14752	0.3701194	-1.6322919999999996
1.990691	-21.05296	0.3690899	-1.5377319999999983
2.001357	-20.93194	0.3692781	-1.4167120000000004
2.012022	-20.78526	0.369145	-1.2700320000000005
2.022688	-20.64616	0.3689755	-1.1309319999999978
2.033354	-20.52472	0.3697022	-1.009491999999998
2.04402	-20.44187	0.3709469	-0.9266420000000011
2.054685	-20.37593	0.3718068	-0.8607019999999999
2.065351	-20.32631	0.3721435	-0.811081999999999
2.076017	-20.28083	0.3718519	-0.7656020000000012
2.086683	-20.24907	0.3714354	-0.7338419999999992
2.097348	-20.20921	0.3704576	-0.6939819999999983
2.108014	-20.14936	0.3697922	-0.634132000000001
2.11868	-20.05796	0.3699389	-0.5427320000000009
2.129346	-19.93231	0.3705205	-0.4170820000000006
2.140011	-19.77188	0.3712262	-0.256651999999999
2.150677	-19.58948	0.3706374	-0.07425199999999776
2.161343	-19.44456	0.3696006	0.07066800000000129
2.172009	-19.38159	0.3703401	0.13363800000000126
2.182674	-19.35611	0.3712194	0.15911799999999943
2.19334	-19.34376	0.3713127	0.17146800000000084
2.204006	-19.31573	0.3707187	0.19949800000000195
2.214672	-19.27805	0.3702279	0.2371780000000001
2.225337	-19.23798	0.3699159	0.27724800000000016
2.236003	-19.18165	0.3702374	0.33357799999999926
2.246669	-19.09652	0.3700726	0.41870799999999875
2.257335	-19.01602	0.3703789	0.49920799999999943
2.268	-18.93645	0.3707093	0.5787779999999998
2.278666	-18.84322	0.3710532	0.6720080000000017
2.289332	-18.75728	0.3705657	0.757947999999999
2.299998	-18.67821	0.3702226	0.8370180000000005
2.310663	-18.60664	0.3705295	0.9085880000000017
2.321329	-18.56332	0.3709372	0.9519079999999995
2.331995	-18.54134	0.3705054	0.9738879999999988
2.342661	-18.54544	0.370367	0.9697880000000012
2.353327	-18.56865	0.369851	0.9465779999999988
2.363992	-18.61555	0.3694986	0.8996780000000015
2.374658	-18.68044	0.3707007	0.8347879999999996
2.385324	-18.73165	0.3726501	0.7835780000000021
2.39599	-18.77035	0.3740025	0.7448779999999999
2.406655	-18.83382	0.375213	0.6814080000000011
2.417321	-18.87589	0.3762722	0.6393380000000022
2.427987	-18.93646	0.3762988	0.5787680000000002
2.438653	-18.99373	0.3763052	0.5214980000000011
2.449318	-19.04737	0.3767767	0.46785799999999966
2.459984	-19.09489	0.3771235	0.420338000000001
2.47065	-19.13742	0.3768524	0.3778080000000017
2.481316	-19.16489	0.3765156	0.3503380000000007
2.491981	-19.18777	0.376393	0.327458
2.502647	-19.2073	0.3772843	0.3079280000000004
2.513313	-19.23254	0.3790406	0.2826880000000003
2.523979	-19.26106	0.3795335	0.25416799999999995
2.534644	-19.29363	0.379099	0.22159800000000018
2.54531	-19.32143	0.3783572	0.19379800000000103
2.555976	-19.34906	0.3790522	0.16616799999999898
2.566642	-19.36691	0.3798095	0.14831799999999973
2.577307	-19.39899	0.3786856	0.11623799999999918
2.587973	-19.43789	0.3791588	0.07733800000000102
2.598639	-19.45672	0.378995	0.05850799999999978
2.609305	-19.4717	0.3787861	0.04352800000000201
2.61997	-19.47714	0.3790434	0.0380880000000019
2.630636	-19.47243	0.3788526	0.042798000000001224
2.641302	-19.47471	0.3789431	0.04051799999999872
2.651968	-19.4721	0.379424	0.04312799999999939
2.662633	-19.46802	0.3801314	0.04720800000000125
2.673299	-19.46306	0.381337	0.05216800000000177
2.683965	-19.47526	0.3815738	0.03996800000000178
2.694631	-19.4794	0.3814259	0.03582800000000219
2.705296	-19.48152	0.3811394	0.03370800000000074
2.715962	-19.48891	0.3811451	0.02631799999999984
2.726628	-19.49662	0.3810271	0.018608000000000402
2.737294	-19.51234	0.3808127	0.002888000000002222
2.747959	-19.53075	0.3812275	-0.015522000000000702
2.758625	-19.54932	0.3819338	-0.03409200000000112
2.769291	-19.5566	0.3820005	-0.041371999999999076
2.779957	-19.57034	0.3820106	-0.05511200000000116
2.790622	-19.57627	0.3816188	-0.061042000000000485
2.801288	-19.59367	0.3813952	-0.07844199999999901
2.811954	-19.60608	0.3815526	-0.09085199999999816
2.82262	-19.61197	0.3815718	-0.096741999999999
2.833285	-19.62035	0.3814746	-0.10512199999999794
2.843951	-19.62383	0.3815619	-0.1086020000000012
2.854617	-19.63378	0.3816384	-0.1185520000000011
2.865283	-19.63527	0.3816151	-0.12004199999999798
2.875948	-19.63015	0.381524	-0.11492199999999997
2.886614	-19.6362	0.3817802	-0.1209719999999983
2.89728	-19.6251	0.3825643	-0.1098719999999993
2.907946	-19.61313	0.3826694	-0.09790200000000127
2.918611	-19.60711	0.3827047	-0.09188199999999824
2.929277	-19.60267	0.3826833	-0.08744199999999935
2.939943	-19.5891	0.3826196	-0.07387199999999794
2.950609	-19.58332	0.3823184	-0.06809200000000004
2.961274	-19.57077	0.3825978	-0.05554199999999909
2.97194	-19.56905	0.3823897	-0.05382200000000026
2.982606	-19.57317	0.3822582	-0.057942000000000604
2.993272	-19.58225	0.3821825	-0.06702199999999792
3.003937	-19.5884	0.3820483	-0.07317199999999957
3.014603	-19.59678	0.382049	-0.08155199999999851
3.025269	-19.59786	0.3818816	-0.08263200000000026
3.035935	-19.59976	0.381702	-0.08453199999999939
3.0466	-19.59841	0.3820016	-0.08318200000000076
3.057266	-19.59305	0.3813834	-0.07782200000000117
3.067932	-19.6028	0.3818077	-0.08757199999999798
3.078598	-19.60585	0.3815054	-0.09062199999999976
3.089263	-19.61296	0.3817241	-0.0977320000000006
3.099929	-19.62683	0.3822152	-0.11160200000000131
3.110595	-19.63448	0.3825997	-0.11925199999999947
3.121261	-19.64705	0.3827143	-0.13182199999999966
3.131926	-19.65366	0.3826089	-0.1384319999999981
3.142592	-19.65301	0.3828855	-0.13778199999999785
3.153258	-19.6486	0.3832629	-0.13337199999999783
3.163924	-19.64171	0.3831456	-0.12648199999999932
3.174589	-19.62661	0.3821419	-0.11138199999999898
3.185255	-19.61628	0.3807521	-0.10105199999999925
3.195921	-19.61884	0.3788715	-0.10361199999999826
3.206587	-19.6259	0.3787407	-0.11067200000000099
3.217252	-19.63247	0.378695	-0.11724200000000096
3.227918	-19.6352	0.378884	-0.11997200000000063
3.238584	-19.63987	0.379023	-0.12464199999999792
3.24925	-19.64652	0.3797917	-0.1312919999999984
3.259916	-19.65949	0.3806206	-0.14426200000000122
3.270581	-19.66095	0.3801914	-0.14572199999999924
3.281247	-19.65855	0.3799815	-0.14332200000000128
3.291913	-19.6541	0.3801501	-0.13887199999999922
3.302579	-19.6481	0.3803418	-0.132871999999999
3.313244	-19.64539	0.3801645	-0.13016199999999856
3.32391	-19.6415	0.3802071	-0.12627200000000016
3.334576	-19.64653	0.3802689	-0.13130199999999803
3.345242	-19.64237	0.3801816	-0.1271419999999992
3.355907	-19.63882	0.3796483	-0.12359199999999859
3.366573	-19.63052	0.3789989	-0.11529200000000017
3.377239	-19.62338	0.3795764	-0.10815200000000047
3.387905	-19.61767	0.3809104	-0.10244199999999992
3.39857	-19.61688	0.3816084	-0.10165199999999786
3.409236	-19.62588	0.3815579	-0.1106519999999982
3.419902	-19.62812	0.381064	-0.11289199999999866
3.430568	-19.62247	0.3807756	-0.1072419999999994
3.441233	-19.61765	0.3810837	-0.10242200000000068
3.451899	-19.60589	0.3819352	-0.09066199999999824
3.462565	-19.59378	0.3815009	-0.0785519999999984
3.473231	-19.58089	0.3808316	-0.06566199999999967
3.483896	-19.57558	0.3816454	-0.060351999999998185
3.494562	-19.55766	0.3817808	-0.04243199999999803
3.505228	-19.54496	0.3823825	-0.029731999999999204
3.515894	-19.54341	0.3820307	-0.02818200000000104
3.526559	-19.54675	0.3819573	-0.03152199999999894
3.537225	-19.54335	0.3819373	-0.02812199999999976
3.547891	-19.54734	0.3819352	-0.03211199999999792
3.558557	-19.54421	0.3819369	-0.028981999999999175
3.569222	-19.54939	0.3819361	-0.03416199999999847
3.579888	-19.54559	0.3819359	-0.030362000000000222
3.590554	-19.53134	0.3819358	-0.016111999999999682
3.60122	-19.5263	0.3819358	-0.011071999999998638
3.611885	-19.49258	0.3819358	0.022648000000000224
3.622551	-19.4942	0.3819358	0.021028000000001157
3.633217	-19.53537	0.3819358	-0.020141999999999882
3.643883	-19.45832	0.3819358	0.05690799999999996
3.654548	-19.47498	0.3819358	0.04024800000000184
