# Supplementary material for: Molecular Scale Hydrophobicity and Adsorption Thermodynamics on Hydrophobic-Charged Surfaces
Source: ACS Nano. 2026 Feb 16;20(8):6970–82. doi: 10.1021/acsnano.5c18643 (PMC12961923; doi:10.1021/acsnano.5c18643)
Supplement: Supplementary file 2 [file nn5c18643_si_002.zip › supplementary-files/pmf/all-2ns-equilibration/hydrophobin/simulation-3/gms3_100ns/pmf-hb.csv]

com_nm	pmf_kcal_per_mol	error	shifted_pmf_kcal_per_mol	com_nm_5	std	hb_polar_strand
1.409658	0.0	0.0	24.817832000000003	3.521428	0.028845	mean_all
1.420881	-2.159836	1.12866e-05	22.657996000000004	3.421762	0.0286	1.9788
1.432105	-4.185725	4.521925e-05	20.632107000000005	3.30724	0.028768000000000002	2.0476
1.443328	-5.933815	0.0001472071	18.884017000000004	3.206609	0.028863999999999997	1.9270
1.454552	-7.558691	0.0004534689	17.259141000000003	3.11809	0.028935000000000002	2.0730
1.465775	-9.064973	0.001370714	15.752859000000003	3.039509	0.028638999999999998	1.9060
1.476998	-10.43503	0.004096298	14.382802000000003	2.920011	0.028489999999999998	1.9468
1.488222	-11.68418	0.01201312	13.133652000000003	2.822365	0.028589	2.0175
1.499445	-12.77686	0.0335783	12.040972000000004	2.7233709999999998	0.028270999999999998	2.0360
1.510669	-13.6871	0.08186818	11.130732000000004	2.63653	0.028167	1.9853
1.521892	-14.43711	0.09455092	10.380722000000002	2.521517	0.027846	1.9394
1.533116	-15.3704	0.2159514	9.447432000000003	2.43499	0.028994	1.9415
1.544339	-16.91905	0.4634011	7.898782000000004	2.286963	0.028383999999999996	1.9756
1.555563	-18.67712	0.4390797	6.140712000000004	2.1857290000000003	0.036379	2.0206
1.566786	-20.28664	0.4053537	4.531192000000004	2.0607330000000004	0.031405	1.9837
1.57801	-21.76222	0.4262282	3.0556120000000035	1.9350740000000002	0.021314	2.0534
1.589233	-23.07114	0.4906029	1.746692000000003	1.9021810000000001	0.01876	1.5973
1.600457	-24.17107	0.5781433	0.6467620000000025	1.8220169999999998	0.022428999999999998	1.6238
1.61168	-25.0471	0.6490669	-0.22926799999999758	1.761897	0.025296000000000003	1.7951
1.622903	-25.75024	0.6722155	-0.9324079999999988	1.714047	0.018557	1.7783
1.634127	-26.3766	0.6594973	-1.558767999999997	1.627183	0.029508999999999997	1.6772
1.64535	-27.00399	0.6420511	-2.186157999999999	1.5836370000000002	0.018784	1.7253
1.656574	-27.73531	0.6305003	-2.9174779999999956	1.486284	0.017866999999999997	1.7937
1.667797	-28.68654	0.6384628	-3.868707999999998			1.6273
1.679021	-29.77072	0.6480868	-4.952887999999998
1.690244	-30.81027	0.6502599	-5.992437999999996
1.701468	-31.76995	0.6505377	-6.952117999999999
1.712691	-32.61173	0.6488749	-7.793897999999999
1.723915	-33.27533	0.6487136	-8.457497999999994
1.735138	-33.73627	0.6613991	-8.918437999999995
1.746362	-34.00151	0.6762768	-9.183678
1.757585	-34.18397	0.6725364	-9.366138
1.768808	-34.40175	0.6606328	-9.583917999999997
1.780032	-34.66923	0.6633053	-9.851397999999996
1.791255	-34.95254	0.6759158	-10.134707999999996
1.802479	-35.22419	0.6913953	-10.406357999999997
1.813702	-35.4782	0.7032174	-10.660367999999998
1.824926	-35.69136	0.709087	-10.873528
1.836149	-35.84055	0.7110611	-11.022717999999998
1.847373	-35.9274	0.7083485	-11.109567999999996
1.858596	-35.99794	0.6945942	-11.180107999999997
1.86982	-36.15993	0.6896885	-11.342098
1.881043	-36.37404	0.6951554	-11.556207999999998
1.892267	-36.50836	0.6952695	-11.690528
1.90349	-36.4844	0.6997279	-11.666567999999998
1.914713	-36.31072	0.7069659	-11.492888
1.925937	-35.98712	0.7139695	-11.169287999999995
1.93716	-35.53642	0.7174889	-10.718587999999997
1.948384	-35.0005	0.7173242	-10.182668
1.959607	-34.40503	0.7136909	-9.587197999999994
1.970831	-33.77133	0.7119924	-8.953497999999996
1.982054	-33.1245	0.7184323	-8.306667999999995
1.993278	-32.56858	0.7366944	-7.750747999999994
2.004501	-32.13707	0.7499018	-7.319237999999999
2.015725	-31.74333	0.7447407	-6.9254979999999975
2.026948	-31.34105	0.7405317	-6.523217999999996
2.038172	-30.93365	0.739452	-6.115817999999997
2.049395	-30.5243	0.7392697	-5.706467999999997
2.060618	-30.14521	0.739283	-5.327377999999996
2.071842	-29.81433	0.7392003	-4.996497999999999
2.083065	-29.52767	0.7394831	-4.709837999999998
2.094289	-29.25495	0.7391462	-4.437117999999998
2.105512	-28.99483	0.7391459	-4.1769979999999975
2.116736	-28.68308	0.7389957	-3.8652479999999976
2.127959	-28.30812	0.7394215	-3.490287999999996
2.139183	-27.89471	0.7390966	-3.076877999999997
2.150406	-27.44231	0.7397277	-2.6244779999999963
2.16163	-26.98577	0.7393823	-2.167937999999996
2.172853	-26.53756	0.7390333	-1.7197279999999964
2.184077	-26.14578	0.7398374	-1.3279479999999957
2.1953	-25.83943	0.7403999	-1.0215979999999973
2.206523	-25.61413	0.7393953	-0.7962979999999966
2.217747	-25.46012	0.73811	-0.6422879999999971
2.22897	-25.33972	0.7389087	-0.521887999999997
2.240194	-25.23205	0.7406861	-0.4142179999999982
2.251417	-25.12059	0.7410076	-0.3027579999999972
2.262641	-24.99248	0.7401538	-0.1746479999999977
2.273864	-24.84447	0.7404527	-0.026637999999998385
2.285088	-24.68896	0.7428573	0.1288720000000012
2.296311	-24.53916	0.7454619	0.2786720000000038
2.307535	-24.39263	0.7473877	0.4252020000000023
2.318758	-24.25651	0.745018	0.5613220000000041
2.329982	-24.14006	0.744809	0.6777720000000045
2.341205	-24.00614	0.7453744	0.8116920000000043
2.352428	-23.90311	0.7452797	0.9147220000000011
2.363652	-23.8603	0.744482	0.957532000000004
2.374875	-23.88786	0.7426587	0.9299720000000029
2.386099	-23.91595	0.7415522	0.9018820000000041
2.397322	-23.92938	0.7418667	0.8884520000000045
2.408546	-23.95146	0.7420486	0.8663720000000019
2.419769	-23.98339	0.7418963	0.8344420000000028
2.430993	-24.01453	0.7417369	0.8033020000000022
2.442216	-24.04446	0.7414744	0.773372000000002
2.45344	-24.0813	0.7420313	0.736532000000004
2.464663	-24.12564	0.742359	0.6921920000000021
2.475887	-24.16252	0.7425064	0.6553120000000021
2.48711	-24.2102	0.7426963	0.6076320000000024
2.498333	-24.25649	0.7425034	0.5613420000000033
2.509557	-24.30142	0.7422516	0.5164120000000025
2.52078	-24.34897	0.7425999	0.46886200000000144
2.532004	-24.39176	0.7425591	0.42607200000000134
2.543227	-24.41848	0.7427464	0.3993520000000039
2.554451	-24.43663	0.7432002	0.3812020000000018
2.565674	-24.45848	0.7428916	0.3593520000000012
2.576898	-24.48926	0.7403006	0.3285720000000012
2.588121	-24.51113	0.7386505	0.30670200000000136
2.599345	-24.53035	0.7379157	0.28748200000000423
2.610568	-24.55357	0.7369374	0.2642620000000022
2.621792	-24.56776	0.7371314	0.25007200000000296
2.633015	-24.59097	0.7374774	0.22686200000000412
2.644238	-24.60464	0.7373295	0.21319200000000293
2.655462	-24.62036	0.7373698	0.1974720000000012
2.666685	-24.63258	0.7378455	0.18525200000000197
2.677909	-24.65129	0.73844	0.1665420000000033
2.689132	-24.66668	0.7383622	0.15115200000000328
2.700356	-24.67511	0.7382264	0.14272200000000268
2.711579	-24.69306	0.7382333	0.12477200000000366
2.722803	-24.71042	0.7380005	0.10741200000000362
2.734026	-24.71942	0.73777	0.09841200000000327
2.74525	-24.7307	0.7378294	0.08713200000000398
2.756473	-24.73205	0.737999	0.0857820000000018
2.767697	-24.73348	0.7379811	0.08435200000000265
2.77892	-24.73632	0.7379315	0.08151200000000358
2.790143	-24.73765	0.7379196	0.0801820000000042
2.801367	-24.73676	0.7378165	0.08107200000000248
2.81259	-24.74431	0.7376261	0.07352200000000408
2.823814	-24.74839	0.7376185	0.06944200000000222
2.835037	-24.76097	0.7377926	0.05686200000000241
2.846261	-24.7698	0.7374581	0.04803200000000274
2.857484	-24.77561	0.7375614	0.042222000000002424
2.868708	-24.77526	0.7376554	0.042572000000003385
2.879931	-24.77415	0.7377556	0.043682000000003995
2.891155	-24.76814	0.7383111	0.049692000000003844
2.902378	-24.76818	0.7388642	0.049652000000001806
2.913602	-24.76693	0.7387213	0.05090200000000422
2.924825	-24.7669	0.7385284	0.050932000000003086
2.936048	-24.76534	0.7384428	0.052492000000004424
2.947272	-24.75726	0.7382183	0.06057200000000407
2.958495	-24.75759	0.7375986	0.06024200000000235
2.969719	-24.7516	0.738063	0.06623200000000296
2.980942	-24.75034	0.7404316	0.06749200000000144
2.992166	-24.75186	0.7413338	0.06597200000000214
3.003389	-24.76772	0.7412278	0.050112000000002155
3.014613	-24.7792	0.7409908	0.03863200000000333
3.025836	-24.79395	0.7410799	0.023882000000003956
3.03706	-24.79752	0.7410097	0.020312000000004105
3.048283	-24.79631	0.7408855	0.021522000000004482
3.059507	-24.807	0.7409033	0.010832000000004172
3.07073	-24.81476	0.7407399	0.0030720000000030723
3.081953	-24.81907	0.7406748	-0.0012379999999971858
3.093177	-24.83291	0.7412625	-0.015077999999995484
3.1044	-24.84461	0.7421679	-0.026777999999996638
3.115624	-24.84453	0.7422592	-0.026697999999996114
3.126847	-24.83739	0.7423452	-0.01955799999999641
3.138071	-24.84435	0.7419382	-0.026517999999995823
3.149294	-24.85231	0.7415674	-0.034477999999996456
3.160518	-24.86812	0.7416989	-0.050287999999998334
3.171741	-24.87139	0.7425867	-0.053557999999998884
3.182965	-24.8695	0.7445876	-0.05166799999999583
3.194188	-24.86233	0.7465732	-0.04449799999999726
3.205412	-24.85412	0.746118	-0.03628799999999899
3.216635	-24.84936	0.7454937	-0.031527999999998
3.227858	-24.85223	0.7454323	-0.03439799999999593
3.239082	-24.85758	0.7449648	-0.0397479999999959
3.250305	-24.86158	0.7436947	-0.043747999999997234
3.261529	-24.8567	0.7423117	-0.03886799999999724
3.272752	-24.83201	0.742466	-0.014177999999997581
3.283976	-24.83498	0.742576	-0.01714799999999883
3.295199	-24.83046	0.7427235	-0.012627999999995865
3.306423	-24.83224	0.742484	-0.01440799999999598
3.317646	-24.83383	0.7425138	-0.015997999999996182
3.32887	-24.82938	0.7426078	-0.011547999999997671
3.340093	-24.82389	0.742549	-0.0060579999999959
3.351317	-24.82361	0.7424562	-0.005777999999995842
3.36254	-24.82511	0.7423919	-0.007277999999995899
3.373763	-24.82588	0.7425301	-0.008047999999998723
3.384987	-24.83968	0.7424943	-0.021847999999998535
3.39621	-24.84506	0.7424889	-0.027227999999997365
3.407434	-24.84114	0.742537	-0.023307999999996554
3.418657	-24.84118	0.7425632	-0.023347999999998592
3.429881	-24.84942	0.7426472	-0.03158799999999573
3.441104	-24.855	0.7427498	-0.03716799999999765
3.452328	-24.85226	0.7424956	-0.03442799999999835
3.463551	-24.84931	0.7420184	-0.03147799999999634
3.474775	-24.85008	0.7421141	-0.032247999999995614
3.485998	-24.84379	0.7423866	-0.025957999999995707
3.497222	-24.84326	0.7425739	-0.025427999999998008
3.508445	-24.83804	0.7423985	-0.020207999999996673
3.519668	-24.83119	0.7423295	-0.01335799999999665
3.530892	-24.83241	0.7423493	-0.01457799999999665
3.542115	-24.83697	0.7423628	-0.0191379999999981
3.553339	-24.83189	0.7423593	-0.014057999999998572
3.564562	-24.81554	0.7423566	0.0022920000000041796
3.575786	-24.82977	0.7423549	-0.011937999999997118
3.587009	-24.84322	0.7423544	-0.02538799999999597
3.598233	-24.85776	0.7423543	-0.03992799999999619
3.609456	-24.83277	0.7423543	-0.014937999999997231
3.62068	-24.87888	0.7423543	-0.061047999999995994
3.631903	-24.66273	0.7423543	0.15510200000000296
3.643127	-24.78879	0.7423543	0.02904200000000401
