# Supplementary material for: Molecular Scale Hydrophobicity and Adsorption Thermodynamics on Hydrophobic-Charged Surfaces
Source: ACS Nano. 2026 Feb 16;20(8):6970–82. doi: 10.1021/acsnano.5c18643 (PMC12961923; doi:10.1021/acsnano.5c18643)
Supplement: Supplementary file 2 [file nn5c18643_si_002.zip › supplementary-files/pmf/all-2ns-equilibration/hydrophobin/simulation-3/nh3s0_100ns/pmf-hb.csv]

com_nm	pmf_kcal_per_mol	error	shifted_pmf_kcal_per_mol	com_nm_5	std	hb_polar_strand
1.564348	0.0	0.0	13.863846	3.516369	0.028536000000000002	mean_all
1.574777	-1.808153	1.946112e-05	12.055693000000002	3.39885	0.028279000000000002	1.3503
1.585206	-3.457213	9.035764e-05	10.406633000000001	3.284482	0.0286	1.3059
1.595635	-4.949801	0.0003484248	8.914045000000002	3.215266	0.028013999999999997	1.3441
1.606064	-6.324039	0.001285051	7.539807000000001	3.126416	0.028456	1.2988
1.616493	-7.557397	0.004380067	6.306449000000001	3.002702	0.028888	1.4365
1.626921	-8.627265	0.01454263	5.236581000000001	2.895364	0.028342000000000003	1.2986
1.63735	-9.525286	0.03878546	4.338560000000001	2.8045419999999996	0.029085000000000003	1.2604
1.647779	-10.26386	0.05235577	3.5999860000000012	2.714295	0.028748000000000003	1.3596
1.658208	-10.92765	0.0521376	2.9361960000000007	2.60399	0.027699	1.3271
1.668637	-11.69031	0.1917751	2.1735360000000004	2.511792	0.026742000000000002	1.3681
1.679066	-12.5466	0.2807326	1.3172460000000008	2.423638	0.028827999999999996	1.3267
1.689495	-13.35196	0.2991608	0.5118860000000005	2.292951	0.031231000000000002	1.3340
1.699924	-14.04217	0.2931979	-0.17832399999999993	2.186633	0.033286	1.4451
1.710353	-14.66903	0.2755514	-0.8051839999999988	2.067509	0.033874	1.3701
1.720782	-15.3357	0.239736	-1.4718539999999987	1.968906	0.024607	1.2790
1.731211	-16.10707	0.2022617	-2.2432239999999997	1.866539	0.019837999999999998	1.4187
1.741639	-16.94478	0.1890812	-3.080934000000001	1.820773	0.022805000000000002	1.1658
1.752068	-17.77245	0.1878146	-3.9086039999999986	1.766573	0.017848	1.3804
1.762497	-18.50386	0.1897968	-4.640013999999999	1.707071	0.024746	1.4068
1.772926	-19.1001	0.2050292	-5.236254000000001	1.631946	0.016711	1.1646
1.783355	-19.53399	0.2372565	-5.670143999999999			0.9889
1.793784	-19.80858	0.264379	-5.944733999999999
1.804213	-20.00258	0.264163	-6.138733999999998
1.814642	-20.19934	0.2560336	-6.335493999999999
1.825071	-20.36899	0.2540363	-6.505144
1.8355	-20.49102	0.2537657	-6.627173999999998
1.845929	-20.52356	0.2511256	-6.659713999999999
1.856357	-20.46695	0.2483552	-6.603104
1.866786	-20.31669	0.2467555	-6.452844000000001
1.877215	-20.06918	0.2474004	-6.205333999999999
1.887644	-19.72036	0.2499472	-5.856513999999999
1.898073	-19.27194	0.2525171	-5.408094
1.908502	-18.82371	0.2650275	-4.959863999999998
1.918931	-18.52498	0.3476682	-4.661133999999999
1.92936	-18.40081	0.4105397	-4.536963999999999
1.939789	-18.29582	0.4066016	-4.4319739999999985
1.950218	-18.15355	0.3871659	-4.289703999999999
1.960646	-17.96017	0.3784795	-4.096324000000001
1.971075	-17.74083	0.3781462	-3.8769839999999984
1.981504	-17.50281	0.3803336	-3.6389639999999996
1.991933	-17.23319	0.3794297	-3.369344
2.002362	-16.94853	0.3686524	-3.084684000000001
2.012791	-16.65993	0.3498123	-2.7960839999999987
2.02322	-16.36908	0.3435934	-2.5052339999999997
2.033649	-16.05204	0.3450046	-2.188194000000001
2.044078	-15.69818	0.3464788	-1.8343340000000001
2.054507	-15.32535	0.3466586	-1.4615039999999997
2.064936	-14.96454	0.3463369	-1.100693999999999
2.075364	-14.61593	0.3456086	-0.752084
2.085793	-14.28094	0.3451713	-0.41709399999999874
2.096222	-13.99734	0.3455814	-0.1334939999999989
2.106651	-13.80328	0.3487891	0.060565999999999676
2.11708	-13.6825	0.3582812	0.18134600000000134
2.127509	-13.57321	0.3741267	0.290636000000001
2.137938	-13.45274	0.3947982	0.4111060000000002
2.148367	-13.31022	0.4092179	0.5536260000000013
2.158796	-13.15542	0.4161267	0.7084260000000011
2.169225	-13.03097	0.4142991	0.8328760000000006
2.179654	-12.92272	0.4107648	0.9411260000000006
2.190082	-12.8348	0.4085898	1.029046000000001
2.200511	-12.76047	0.4077222	1.1033760000000008
2.21094	-12.7042	0.4076523	1.1596460000000004
2.221369	-12.64777	0.403121	1.216076000000001
2.231798	-12.5982	0.3987444	1.2656460000000003
2.242227	-12.55037	0.395496	1.3134760000000014
2.252656	-12.53462	0.3931686	1.3292260000000002
2.263085	-12.54322	0.3926599	1.3206260000000007
2.273514	-12.55474	0.3942194	1.3091059999999999
2.283943	-12.56943	0.3948236	1.294416
2.294372	-12.59966	0.3941506	1.2641860000000005
2.3048	-12.64788	0.3937566	1.2159659999999999
2.315229	-12.71244	0.393658	1.1514059999999997
2.325658	-12.77629	0.3939702	1.087556000000001
2.336087	-12.85573	0.3948808	1.0081160000000011
2.346516	-12.92222	0.3943866	0.9416260000000012
2.356945	-12.95894	0.3941443	0.9049060000000004
2.367374	-12.9952	0.3960518	0.868646
2.377803	-13.01228	0.3966465	0.851566
2.388232	-13.0422	0.3959429	0.8216460000000012
2.398661	-13.07212	0.3953249	0.7917260000000006
2.40909	-13.11226	0.3956299	0.7515860000000014
2.419518	-13.16424	0.3958822	0.6996060000000011
2.429947	-13.20972	0.3952748	0.6541259999999998
2.440376	-13.25041	0.3949333	0.6134360000000001
2.450805	-13.29219	0.3947025	0.5716560000000008
2.461234	-13.34129	0.3956347	0.5225559999999998
2.471663	-13.40361	0.3982237	0.4602360000000001
2.482092	-13.46815	0.4009914	0.39569600000000094
2.492521	-13.53627	0.4016368	0.32757600000000053
2.50295	-13.59515	0.4011159	0.26869600000000027
2.513379	-13.63679	0.4004585	0.22705600000000103
2.523808	-13.66336	0.4005994	0.20048599999999972
2.534236	-13.67901	0.4005254	0.18483600000000067
2.544665	-13.68307	0.3996388	0.18077599999999983
2.555094	-13.69957	0.3989507	0.16427600000000098
2.565523	-13.71031	0.3973146	0.15353600000000078
2.575952	-13.72592	0.3958573	0.13792600000000022
2.586381	-13.73892	0.3951605	0.12492600000000031
2.59681	-13.75172	0.3954744	0.11212599999999995
2.607239	-13.75598	0.3958298	0.10786600000000135
2.617668	-13.77031	0.3959846	0.09353600000000029
2.628097	-13.76933	0.3955465	0.09451600000000049
2.638526	-13.76151	0.3958814	0.10233600000000109
2.648954	-13.74796	0.3961268	0.11588599999999971
2.659383	-13.73562	0.396394	0.12822599999999973
2.669812	-13.73088	0.3962008	0.1329659999999997
2.680241	-13.72446	0.3956152	0.139386
2.69067	-13.72055	0.3955364	0.1432960000000012
2.701099	-13.72086	0.3954929	0.1429860000000005
2.711528	-13.72184	0.3956828	0.1420060000000003
2.721957	-13.72215	0.3959813	0.14169600000000138
2.732386	-13.72159	0.3961127	0.14225599999999972
2.742815	-13.72726	0.3958435	0.1365860000000012
2.753244	-13.72635	0.394866	0.1374960000000005
2.763672	-13.71854	0.3943581	0.1453059999999997
2.774101	-13.71256	0.3943478	0.1512860000000007
2.78453	-13.70861	0.3943861	0.15523600000000037
2.794959	-13.70234	0.3945184	0.16150600000000104
2.805388	-13.70031	0.3944252	0.16353600000000057
2.815817	-13.70978	0.3942305	0.15406600000000026
2.826246	-13.71167	0.3940704	0.15217600000000076
2.836675	-13.72384	0.39438	0.1400060000000014
2.847104	-13.7373	0.3946194	0.12654600000000116
2.857533	-13.7353	0.3948223	0.12854600000000005
2.867962	-13.74508	0.3945199	0.11876600000000082
2.87839	-13.75268	0.3945575	0.11116600000000076
2.888819	-13.755	0.3942288	0.10884599999999978
2.899248	-13.75499	0.3943973	0.10885600000000117
2.909677	-13.75579	0.3944197	0.10805600000000126
2.920106	-13.75887	0.3943768	0.10497600000000062
2.930535	-13.75359	0.3944721	0.11025599999999969
2.940964	-13.75039	0.3944869	0.11345600000000111
2.951393	-13.72951	0.3940973	0.13433600000000112
2.961822	-13.718	0.3938339	0.1458460000000006
2.972251	-13.70619	0.3943456	0.15765600000000113
2.98268	-13.70757	0.3945226	0.15627600000000008
2.993108	-13.71646	0.3947554	0.1473860000000009
3.003537	-13.71803	0.3957607	0.14581599999999995
3.013966	-13.72627	0.3947728	0.13757600000000103
3.024395	-13.73456	0.3947891	0.12928600000000046
3.034824	-13.74841	0.394672	0.11543600000000076
3.045253	-13.75518	0.394859	0.10866600000000126
3.055682	-13.75755	0.3948996	0.10629600000000039
3.066111	-13.73808	0.3956543	0.1257660000000005
3.07654	-13.73694	0.3955423	0.12690599999999996
3.086969	-13.74833	0.3952687	0.11551600000000128
3.097398	-13.74943	0.3952848	0.1144160000000003
3.107826	-13.75371	0.3956286	0.11013600000000068
3.118255	-13.76452	0.3954419	0.09932600000000136
3.128684	-13.76525	0.3949875	0.09859600000000057
3.139113	-13.76471	0.3948284	0.09913600000000145
3.149542	-13.7621	0.3952426	0.10174600000000034
3.159971	-13.76333	0.3957204	0.10051600000000072
3.1704	-13.76772	0.3967936	0.09612599999999993
3.180829	-13.78216	0.3971691	0.08168600000000126
3.191258	-13.8012	0.397188	0.06264600000000087
3.201687	-13.80636	0.3970591	0.057486000000000814
3.212115	-13.81423	0.3967736	0.049616000000000327
3.222544	-13.81107	0.3970951	0.05277599999999971
3.232973	-13.80148	0.3977309	0.06236600000000081
3.243402	-13.80136	0.3967131	0.06248599999999982
3.253831	-13.80789	0.3954743	0.05595600000000012
3.26426	-13.80936	0.3955775	0.0544860000000007
3.274689	-13.80413	0.3944174	0.05971599999999988
3.285118	-13.81001	0.3935702	0.05383600000000044
3.295547	-13.8128	0.3941171	0.05104600000000126
3.305976	-13.82557	0.395079	0.038275999999999755
3.316405	-13.8357	0.3953537	0.028146000000001337
3.326833	-13.83555	0.3932683	0.028296000000000987
3.337262	-13.83238	0.3923572	0.031465999999999994
3.347691	-13.83019	0.3922585	0.033656000000000574
3.35812	-13.82844	0.3928981	0.03540600000000005
3.368549	-13.83139	0.392807	0.03245599999999982
3.378978	-13.83891	0.3927254	0.02493600000000029
3.389407	-13.84517	0.3926938	0.018676000000001025
3.399836	-13.84267	0.3926895	0.021176000000000528
3.410265	-13.83997	0.3926886	0.02387600000000134
3.420694	-13.83309	0.3926755	0.030756000000000228
3.431123	-13.82713	0.3927085	0.03671600000000019
3.441551	-13.81455	0.392738	0.049296000000000006
3.45198	-13.81757	0.3928531	0.04627600000000065
3.462409	-13.80424	0.3927275	0.05960600000000049
3.472838	-13.8015	0.3925013	0.06234599999999979
3.483267	-13.7912	0.3925531	0.07264600000000065
3.493696	-13.79376	0.3925508	0.07008599999999987
3.504125	-13.79955	0.3925536	0.06429600000000057
3.514554	-13.80577	0.3925542	0.058075999999999794
3.524983	-13.8103	0.3925542	0.05354600000000076
3.535412	-13.81382	0.3925543	0.05002600000000079
3.545841	-13.81328	0.3925544	0.05056599999999989
3.556269	-13.81467	0.3925544	0.049176000000001
3.566698	-13.80819	0.3925544	0.055656000000000816
3.577127	-13.79408	0.3925544	0.06976600000000133
3.587556	-13.76604	0.3925544	0.09780600000000028
3.597985	-13.76875	0.3925544	0.09509599999999985
3.608414	-13.78359	0.3925544	0.08025600000000033
3.618843	-13.97878	0.3925544	-0.11493399999999987
3.629272	-13.98066	0.3925544	-0.11681399999999975
3.639701	-14.13042	0.3925544	-0.2665740000000003
