# Supplementary material for: Molecular Scale Hydrophobicity and Adsorption Thermodynamics on Hydrophobic-Charged Surfaces
Source: ACS Nano. 2026 Feb 16;20(8):6970–82. doi: 10.1021/acsnano.5c18643 (PMC12961923; doi:10.1021/acsnano.5c18643)
Supplement: Supplementary file 2 [file nn5c18643_si_002.zip › supplementary-files/pmf/all-2ns-equilibration/hydrophobin/simulation-3/nh3s1_100ns/pmf-hb.csv]

com_nm	pmf_kcal_per_mol	error	shifted_pmf_kcal_per_mol	com_nm_5	std	hb_polar_strand
1.498742	0.0	0.0	18.830411	3.538282	0.028449000000000002	mean_all
1.509684	-2.085132	0.1053693	16.745279	3.4362589999999997	0.028152999999999997	1.8652
1.520626	-3.906135	0.06041732	14.924276000000003	3.3182480000000005	0.028579000000000004	1.8599
1.531569	-5.678933	0.06409408	13.151478000000001	3.198499	0.028675	1.9204
1.542511	-7.369856	0.05194548	11.460555000000001	3.110436	0.028444	1.8885
1.553453	-8.944995	0.06248559	9.885416000000001	3.009949	0.028444999999999998	1.8670
1.564395	-10.43392	0.1118659	8.396491000000001	2.952032	0.028234	1.8859
1.575338	-11.81517	0.1892136	7.015241000000001	2.8321400000000003	0.028073	1.8833
1.58628	-13.06289	0.290784	5.767521000000002	2.714976	0.028763999999999998	1.8482
1.597222	-14.16219	0.4111581	4.668221000000001	2.623177	0.028124	1.8994
1.608164	-15.10263	0.5316643	3.727781000000002	2.5093799999999997	0.027987	1.9025
1.619107	-15.88995	0.6305042	2.940461000000001	2.429255	0.028177999999999998	1.9110
1.630049	-16.53054	0.6834425	2.299871000000003	2.370995	0.028022000000000002	1.9134
1.640991	-17.09815	0.7119054	1.7322610000000012	2.234681	0.027238	1.9392
1.651933	-17.73609	0.7578693	1.0943210000000008	2.078627	0.025578999999999998	1.9120
1.662876	-18.48463	0.7722851	0.34578100000000234	1.9910720000000002	0.033051	1.8925
1.673818	-19.21532	0.753387	-0.38490899999999684	1.868702	0.027206	1.8353
1.68476	-19.86156	0.741892	-1.0311489999999992	1.8204349999999998	0.020076	2.0290
1.695702	-20.45659	0.7379931	-1.626178999999997	1.764776	0.018848	1.8498
1.706645	-21.02364	0.7445236	-2.1932289999999988	1.697571	0.025907999999999997	1.8479
1.717587	-21.62708	0.7565166	-2.796668999999998	1.609574	0.022299	1.8815
1.728529	-22.32252	0.7602024	-3.4921089999999992	1.5849010000000001	0.021075999999999998	1.6020
1.739471	-23.09423	0.7574165	-4.263818999999998			1.4244
1.750414	-23.81271	0.7558778	-4.982298999999998
1.761356	-24.41033	0.7560236	-5.579918999999997
1.772298	-24.88716	0.7564324	-6.056749
1.78324	-25.28549	0.7536793	-6.455078999999998
1.794183	-25.63542	0.7504112	-6.805008999999998
1.805125	-25.89742	0.7504165	-7.067008999999999
1.816067	-26.01594	0.7552824	-7.185528999999999
1.827009	-25.99713	0.7644392	-7.166718999999997
1.837952	-25.86249	0.7769664	-7.0320789999999995
1.848894	-25.61415	0.7955694	-6.783738999999997
1.859836	-25.27496	0.813423	-6.4445489999999985
1.870778	-24.88423	0.8224005	-6.053818999999997
1.881721	-24.47457	0.8196328	-5.644158999999998
1.892663	-24.09711	0.812345	-5.266698999999999
1.903605	-23.77214	0.809285	-4.941728999999999
1.914547	-23.47757	0.809381	-4.6471589999999985
1.92549	-23.14007	0.8029322	-4.309659
1.936432	-22.72172	0.7985685	-3.8913089999999997
1.947374	-22.23899	0.7990713	-3.4085789999999996
1.958316	-21.74713	0.8000806	-2.916718999999997
1.969258	-21.23399	0.803216	-2.403578999999997
1.980201	-20.72234	0.8070965	-1.8919289999999975
1.991143	-20.24367	0.8048145	-1.413259
2.002085	-19.82487	0.8024598	-0.9944589999999991
2.013027	-19.47871	0.7984051	-0.648298999999998
2.02397	-19.18067	0.7960447	-0.35025899999999766
2.034912	-18.91269	0.7977183	-0.08227899999999977
2.045854	-18.66273	0.7994806	0.16768100000000175
2.056796	-18.38731	0.7991288	0.4431010000000022
2.067739	-18.05809	0.7987358	0.7723210000000016
2.078681	-17.68042	0.7986266	1.149991
2.089623	-17.26799	0.7987758	1.5624210000000005
2.100565	-16.83303	0.7988263	1.9973810000000007
2.111508	-16.37953	0.7979958	2.4508810000000025
2.12245	-15.95687	0.7970623	2.8735410000000012
2.133392	-15.56055	0.7973407	3.2698610000000023
2.144334	-15.23297	0.8042829	3.5974410000000017
2.155277	-15.015	0.8154091	3.815411000000001
2.166219	-14.99818	0.8442781	3.832231000000002
2.177161	-15.18052	0.871261	3.649891000000002
2.188103	-15.40346	0.8722874	3.4269510000000007
2.199046	-15.59003	0.8677667	3.240381000000001
2.209988	-15.74812	0.8651156	3.0822910000000014
2.22093	-15.88237	0.8639622	2.9480410000000017
2.231872	-16.00573	0.8636055	2.8246810000000018
2.242815	-16.11868	0.8635379	2.7117310000000003
2.253757	-16.23117	0.8636272	2.599241000000003
2.264699	-16.34507	0.8640239	2.485341000000002
2.275641	-16.46135	0.863693	2.369061000000002
2.286584	-16.57461	0.8624511	2.2558010000000017
2.297526	-16.65583	0.8601431	2.174581
2.308468	-16.74222	0.8593977	2.088191000000002
2.31941	-16.83842	0.8594588	1.9919910000000023
2.330353	-16.9188	0.8594014	1.9116110000000006
2.341295	-16.99147	0.8600845	1.838941000000002
2.352237	-17.05466	0.8602699	1.7757510000000032
2.363179	-17.12103	0.8596592	1.7093810000000005
2.374122	-17.185	0.8591373	1.6454110000000028
2.385064	-17.24787	0.8593321	1.5825410000000026
2.396006	-17.30754	0.8598129	1.522871000000002
2.406948	-17.37842	0.861093	1.4519910000000031
2.417891	-17.45841	0.8619983	1.372001000000001
2.428833	-17.54016	0.8628879	1.2902510000000014
2.439775	-17.62753	0.8626217	1.2028810000000014
2.450717	-17.70356	0.8619859	1.126851000000002
2.46166	-17.76782	0.861764	1.0625910000000012
2.472602	-17.83009	0.8621249	1.0003210000000031
2.483544	-17.9054	0.8626136	0.9250110000000014
2.494486	-17.98186	0.8626079	0.8485510000000005
2.505429	-18.05917	0.8623442	0.7712409999999998
2.516371	-18.12697	0.8619331	0.7034410000000015
2.527313	-18.19316	0.8614322	0.6372510000000027
2.538255	-18.24695	0.8621102	0.5834610000000033
2.549198	-18.30615	0.8617902	0.5242610000000028
2.56014	-18.34573	0.8620909	0.4846810000000019
2.571082	-18.37971	0.8614072	0.45070100000000224
2.582024	-18.38418	0.8612573	0.44623100000000093
2.592967	-18.3874	0.8608248	0.44301100000000204
2.603909	-18.39159	0.860795	0.4388210000000008
2.614851	-18.38852	0.8605774	0.4418910000000018
2.625793	-18.38812	0.8602275	0.4422910000000009
2.636736	-18.38213	0.8600391	0.4482810000000015
2.647678	-18.37424	0.8614077	0.4561710000000012
2.65862	-18.37413	0.863373	0.4562810000000006
2.669562	-18.37594	0.8633133	0.4544710000000016
2.680505	-18.37488	0.8626889	0.4555310000000006
2.691447	-18.36478	0.8624345	0.4656310000000019
2.702389	-18.35658	0.8620828	0.47383100000000056
2.713331	-18.3461	0.8621408	0.4843110000000017
2.724274	-18.34369	0.862191	0.48672100000000285
2.735216	-18.34467	0.8625406	0.48574100000000087
2.746158	-18.34813	0.8626705	0.4822810000000004
2.7571	-18.35745	0.8619398	0.4729610000000015
2.768043	-18.36703	0.8612744	0.4633810000000018
2.778985	-18.37486	0.8602394	0.4555509999999998
2.789927	-18.39882	0.8597452	0.43159100000000095
2.800869	-18.41263	0.8599002	0.4177810000000015
2.811811	-18.4278	0.8599916	0.4026110000000003
2.822754	-18.44252	0.8601773	0.3878910000000033
2.833696	-18.45741	0.8601194	0.37300100000000214
2.844638	-18.4644	0.8599836	0.3660110000000003
2.85558	-18.46337	0.8601288	0.3670410000000004
2.866523	-18.4544	0.860109	0.37601100000000187
2.877465	-18.44075	0.8596412	0.38966100000000026
2.888407	-18.45867	0.8606342	0.3717410000000001
2.899349	-18.47373	0.860647	0.3566810000000018
2.910292	-18.47851	0.8621646	0.3519010000000016
2.921234	-18.48674	0.8618827	0.3436710000000005
2.932176	-18.49571	0.8613364	0.3347010000000026
2.943118	-18.50259	0.8618788	0.32782100000000014
2.954061	-18.50949	0.8619874	0.320921000000002
2.965003	-18.51461	0.8623145	0.31580100000000044
2.975945	-18.50542	0.8623806	0.3249910000000007
2.986887	-18.50393	0.8623316	0.32648100000000113
2.99783	-18.49959	0.8622916	0.33082100000000025
3.008772	-18.49818	0.8623122	0.33223100000000017
3.019714	-18.49376	0.8624116	0.3366509999999998
3.030656	-18.48201	0.8624124	0.3484010000000026
3.041599	-18.47166	0.8624996	0.3587510000000016
3.052541	-18.47562	0.8618307	0.3547910000000023
3.063483	-18.48083	0.8621227	0.3495810000000006
3.074425	-18.48567	0.8620485	0.34474100000000263
3.085368	-18.48725	0.8619944	0.34316100000000205
3.09631	-18.49814	0.861852	0.3322710000000022
3.107252	-18.49486	0.8617182	0.3355510000000024
3.118194	-18.49032	0.8619125	0.34009100000000103
3.129137	-18.48954	0.8621338	0.3408709999999999
3.140079	-18.49043	0.8622618	0.33998100000000164
3.151021	-18.48247	0.8622528	0.3479410000000023
3.161963	-18.49143	0.8623431	0.3389810000000004
3.172906	-18.48903	0.8622616	0.34138100000000193
3.183848	-18.48798	0.8623546	0.34243100000000126
3.19479	-18.49734	0.8629974	0.33307100000000034
3.205732	-18.4955	0.8632213	0.33491100000000174
3.216675	-18.49184	0.863484	0.33857100000000173
3.227617	-18.49218	0.8626747	0.3382310000000004
3.238559	-18.49619	0.8634419	0.334221000000003
3.249501	-18.51086	0.8631409	0.3195510000000006
3.260444	-18.53011	0.8620643	0.30030100000000104
3.271386	-18.54417	0.8620551	0.2862410000000004
3.282328	-18.53442	0.8615118	0.2959910000000008
3.29327	-18.53262	0.8618849	0.29779100000000014
3.304213	-18.52733	0.8620842	0.3030810000000024
3.315155	-18.51962	0.8620967	0.3107910000000018
3.326097	-18.5111	0.862038	0.31931100000000257
3.337039	-18.51447	0.8619844	0.31594100000000225
3.347982	-18.52079	0.8618611	0.3096209999999999
3.358924	-18.5262	0.8616505	0.30421100000000223
3.369866	-18.5248	0.8622058	0.3056110000000025
3.380808	-18.5324	0.8628735	0.29801100000000247
3.391751	-18.53571	0.8629326	0.2947009999999999
3.402693	-18.54717	0.8629188	0.2832410000000003
3.413635	-18.54961	0.8628021	0.2808010000000003
3.424577	-18.5584	0.8628273	0.27201100000000267
3.43552	-18.56535	0.8627845	0.2650610000000029
3.446462	-18.55986	0.8627651	0.2705510000000011
3.457404	-18.55518	0.862736	0.27523100000000156
3.468346	-18.54916	0.8626515	0.28125100000000103
3.479289	-18.54439	0.8628416	0.28602100000000164
3.490231	-18.5516	0.8632327	0.27881100000000103
3.501173	-18.55358	0.8631906	0.2768310000000014
3.512115	-18.5549	0.8631245	0.2755110000000016
3.523058	-18.55783	0.8631645	0.2725810000000024
3.534	-18.56644	0.8631335	0.2639710000000015
3.544942	-18.56569	0.863145	0.26472100000000154
3.555884	-18.56731	0.8631597	0.26310100000000247
3.566827	-18.57125	0.863146	0.2591610000000024
3.577769	-18.56974	0.8631412	0.2606710000000021
3.588711	-18.56353	0.8631395	0.2668810000000015
3.599653	-18.56754	0.8631391	0.2628710000000005
3.610596	-18.55783	0.8631389	0.2725810000000024
3.621538	-18.54595	0.8631389	0.2844610000000003
3.63248	-18.54624	0.8631389	0.2841710000000006
3.643422	-18.56817	0.8631389	0.26224100000000305
3.654364	-18.67959	0.8631389	0.15082100000000054
3.665307	-19.48828	0.8631389	-0.657868999999998
3.676249	-20.21724	0.8631389	-1.3868289999999988
