# Supplementary material for: Molecular Scale Hydrophobicity and Adsorption Thermodynamics on Hydrophobic-Charged Surfaces
Source: ACS Nano. 2026 Feb 16;20(8):6970–82. doi: 10.1021/acsnano.5c18643 (PMC12961923; doi:10.1021/acsnano.5c18643)
Supplement: Supplementary file 2 [file nn5c18643_si_002.zip › supplementary-files/pmf/all-2ns-equilibration/hydrophobin/simulation-3/nh3s2_100ns/pmf-hb.csv]

com_nm	pmf_kcal_per_mol	error	shifted_pmf_kcal_per_mol	com_nm_5	std	hb_polar_strand
1.461007	0.0	0.0	38.424816	3.601479	0.02872	mean_all
1.472388	-2.186722	4.638157e-08	36.238094	3.4548370000000004	0.028731	1.9479
1.483769	-4.119925	2.032057e-07	34.304891	3.3549879999999996	0.028248000000000002	1.9514
1.49515	-5.926449	9.652193e-07	32.498367	3.2365630000000003	0.028461	1.9356
1.506531	-7.566186	4.644158e-06	30.858629999999998	3.167813	0.028089	1.9573
1.517912	-9.102541	2.260111e-05	29.322274999999998	3.0766720000000003	0.02854	1.9408
1.529293	-10.58523	0.0001099924	27.839586	2.956498	0.028772000000000002	1.9470
1.540674	-12.07657	0.0005346308	26.348246	2.85419	0.028182	1.9490
1.552055	-13.56279	0.002585421	24.862026	2.7578419999999997	0.028251	1.9645
1.563436	-14.98953	0.01200786	23.435285999999998	2.638798	0.028939999999999997	1.9417
1.574816	-16.29486	0.04551668	22.129956	2.5784540000000002	0.028012000000000002	1.9772
1.586197	-17.46158	0.06149604	20.963236	2.492916	0.026931999999999998	1.9615
1.597578	-18.74524	0.1433866	19.679576	2.360811	0.031842	1.9635
1.608959	-20.39665	0.2678339	18.028166	2.254602	0.026629000000000003	1.9616
1.62034	-22.01798	0.2848225	16.406836	2.1667560000000003	0.033344	1.9693
1.631721	-23.4562	0.3223185	14.968616	2.0517939999999997	0.033464999999999995	1.9610
1.643102	-24.73602	0.3726052	13.688796	1.971699	0.021291	1.9653
1.654483	-25.87039	0.4224914	12.554426	1.886139	0.023044	1.8905
1.665864	-26.87347	0.4511055	11.551345999999999	1.7982330000000002	0.020465	1.6797
1.677245	-27.79086	0.4500978	10.633956000000001	1.7512	0.019281	1.9035
1.688626	-28.71864	0.4096412	9.706176	1.660422	0.024993	1.9361
1.700007	-29.76474	0.3797291	8.660076	1.6436959999999998	0.018096	2.0499
1.711388	-30.85539	0.3794767	7.569426	1.547189	0.022819	1.7323
1.722769	-31.77871	0.3900292	6.646106			2.0260
1.73415	-32.48829	0.3956951	5.936526000000001
1.745531	-33.06502	0.3956832	5.359796000000003
1.756912	-33.56384	0.4170791	4.860976000000001
1.768293	-34.02191	0.4681911	4.4029060000000015
1.779673	-34.48336	0.5295907	3.9414560000000023
1.791054	-34.95723	0.5736131	3.467585999999997
1.802435	-35.39239	0.5884219	3.032426000000001
1.813816	-35.73316	0.5786091	2.691656000000002
1.825197	-35.99138	0.5536645	2.4334360000000004
1.836578	-36.26214	0.5374867	2.1626759999999976
1.847959	-36.65466	0.5433739	1.770156
1.85934	-37.13981	0.5556734	1.2850060000000028
1.870721	-37.62892	0.5593195	0.795895999999999
1.882102	-38.08489	0.5566545	0.3399259999999984
1.893483	-38.48343	0.5560334	-0.05861399999999861
1.904864	-38.81766	0.5577484	-0.39284399999999664
1.916245	-39.0696	0.5542015	-0.6447840000000014
1.927626	-39.28358	0.5394941	-0.8587640000000007
1.939007	-39.53953	0.5486942	-1.1147139999999993
1.950388	-39.81214	0.5561274	-1.3873239999999996
1.961769	-40.01799	0.5472253	-1.5931739999999976
1.97315	-40.11127	0.5489785	-1.6864539999999977
1.98453	-40.09199	0.5715376	-1.6671740000000028
1.995911	-39.95702	0.6113073	-1.5322040000000001
2.007292	-39.72185	0.6522163	-1.2970340000000036
2.018673	-39.45935	0.6648089	-1.0345340000000007
2.030054	-39.27334	0.6551679	-0.8485239999999976
2.041435	-39.17742	0.6508432	-0.752603999999998
2.052816	-39.14613	0.6498773	-0.7213139999999996
2.064197	-39.14447	0.6496526	-0.7196539999999985
2.075578	-39.14807	0.64915	-0.7232539999999972
2.086959	-39.13047	0.6483978	-0.7056540000000027
2.09834	-39.05894	0.6432917	-0.6341239999999999
2.109721	-38.94722	0.6384625	-0.5224040000000016
2.121102	-38.78862	0.6368514	-0.3638040000000018
2.132483	-38.61636	0.6374495	-0.19154400000000038
2.143864	-38.44769	0.6378739	-0.022874000000001615
2.155245	-38.3011	0.6371983	0.12371600000000171
2.166626	-38.20244	0.6374245	0.22237599999999702
2.178007	-38.16697	0.6395609	0.2578460000000007
2.189387	-38.19209	0.6414426	0.23272599999999954
2.200768	-38.2406	0.6396092	0.18421599999999927
2.212149	-38.27399	0.6364993	0.15082600000000213
2.22353	-38.2741	0.6344171	0.15071600000000274
2.234911	-38.24261	0.6353971	0.18220600000000076
2.246292	-38.17586	0.6363674	0.24895599999999973
2.257673	-38.08045	0.6360337	0.34436600000000084
2.269054	-37.96326	0.6353724	0.46155600000000163
2.280435	-37.83682	0.6349715	0.5879959999999969
2.291816	-37.71604	0.6359187	0.7087760000000003
2.303197	-37.61251	0.6376659	0.8123059999999995
2.314578	-37.52199	0.6382078	0.9028259999999975
2.325959	-37.46112	0.6375347	0.9636959999999988
2.33734	-37.42138	0.6371453	1.0034360000000007
2.348721	-37.38091	0.6370129	1.0439059999999998
2.360102	-37.35901	0.6371625	1.065806000000002
2.371483	-37.36776	0.6370753	1.0570560000000029
2.382864	-37.40702	0.6371916	1.017795999999997
2.394244	-37.46444	0.6371654	0.9603759999999966
2.405625	-37.53249	0.6371082	0.8923259999999971
2.417006	-37.62559	0.6367849	0.7992259999999973
2.428387	-37.72939	0.6364017	0.6954259999999977
2.439768	-37.84151	0.6347476	0.5833060000000003
2.451149	-37.95161	0.6336594	0.4732059999999976
2.46253	-38.04246	0.6342229	0.3823560000000015
2.473911	-38.1168	0.634283	0.30801600000000207
2.485292	-38.17603	0.6340512	0.24878600000000262
2.496673	-38.22791	0.6342356	0.19690599999999847
2.508054	-38.27445	0.6346568	0.15036599999999822
2.519435	-38.31079	0.6345053	0.11402600000000263
2.530816	-38.335	0.6345028	0.08981599999999901
2.542197	-38.35043	0.6344494	0.07438599999999695
2.553578	-38.35932	0.6349106	0.06549600000000311
2.564959	-38.3651	0.6357695	0.05971600000000166
2.57634	-38.36948	0.6361113	0.05533599999999694
2.587721	-38.37048	0.6366228	0.054335999999999274
2.599101	-38.36601	0.6368858	0.05880599999999703
2.610482	-38.35669	0.6368209	0.06812599999999946
2.621863	-38.34939	0.6368113	0.07542600000000022
2.633244	-38.35094	0.6369852	0.0738759999999985
2.644625	-38.35138	0.6370797	0.07343600000000094
2.656006	-38.35523	0.6366965	0.06958600000000104
2.667387	-38.36263	0.6362532	0.062185999999996966
2.678768	-38.37523	0.6363391	0.04958599999999791
2.690149	-38.37529	0.6366267	0.04952600000000018
2.70153	-38.37568	0.6370441	0.04913599999999718
2.712911	-38.37635	0.6375189	0.04846599999999768
2.724292	-38.39482	0.6363312	0.029995999999997025
2.735673	-38.41022	0.6366664	0.014595999999997389
2.747054	-38.4188	0.6366894	0.006016000000002464
2.758435	-38.41929	0.6367445	0.0055260000000032505
2.769816	-38.42198	0.636809	0.002836000000002059
2.781197	-38.42057	0.6367852	0.00424600000000197
2.792578	-38.42501	0.6363943	-0.00019400000000047157
2.803958	-38.42823	0.6363318	-0.003413999999999362
2.815339	-38.43839	0.6367466	-0.01357399999999842
2.82672	-38.45267	0.636841	-0.027853999999997825
2.838101	-38.46137	0.6368877	-0.03655400000000242
2.849482	-38.46082	0.6371656	-0.03600399999999837
2.860863	-38.46492	0.637238	-0.04010399999999947
2.872244	-38.47419	0.6368096	-0.04937400000000025
2.883625	-38.47228	0.6370435	-0.04746399999999795
2.895006	-38.47294	0.6368005	-0.04812400000000139
2.906387	-38.47792	0.6366421	-0.0531039999999976
2.917768	-38.48047	0.6367571	-0.055653999999996984
2.929149	-38.47492	0.6366443	-0.050103999999997484
2.94053	-38.46747	0.6366448	-0.04265399999999886
2.951911	-38.46636	0.6366207	-0.0415440000000018
2.963292	-38.47374	0.6366676	-0.04892399999999952
2.974673	-38.47802	0.6365302	-0.05320400000000092
2.986054	-38.49305	0.6356927	-0.0682339999999968
2.997435	-38.50148	0.6364494	-0.07666400000000095
3.008815	-38.50557	0.6387415	-0.08075399999999888
3.020196	-38.48972	0.6394773	-0.06490399999999852
3.031577	-38.48953	0.6386332	-0.06471400000000216
3.042958	-38.48481	0.6384979	-0.05999400000000321
3.054339	-38.49875	0.6383716	-0.07393400000000128
3.06572	-38.50779	0.6383229	-0.0829740000000001
3.077101	-38.51607	0.638386	-0.09125399999999928
3.088482	-38.52296	0.6387257	-0.09814399999999779
3.099863	-38.5289	0.6386243	-0.10408400000000029
3.111244	-38.5327	0.6386881	-0.10788399999999854
3.122625	-38.53609	0.6388418	-0.11127400000000165
3.134006	-38.54941	0.6392019	-0.12459400000000187
3.145387	-38.56136	0.6396532	-0.13654400000000066
3.156768	-38.58038	0.6398019	-0.15556399999999826
3.168149	-38.58954	0.6404422	-0.16472399999999965
3.17953	-38.60085	0.6411509	-0.17603400000000136
3.190911	-38.61081	0.6410917	-0.18599400000000088
3.202292	-38.61577	0.6412121	-0.19095399999999785
3.213672	-38.617	0.641368	-0.19218399999999747
3.225053	-38.60179	0.6413588	-0.1769740000000013
3.236434	-38.5912	0.6409898	-0.16638400000000075
3.247815	-38.58211	0.6406388	-0.15729400000000027
3.259196	-38.56406	0.6402384	-0.13924399999999792
3.270577	-38.55883	0.639974	-0.13401400000000052
3.281958	-38.5521	0.6410846	-0.12728400000000306
3.293339	-38.55539	0.6417255	-0.13057400000000285
3.30472	-38.54924	0.6422416	-0.12442399999999765
3.316101	-38.54347	0.642206	-0.11865399999999937
3.327482	-38.54605	0.6420858	-0.12123400000000117
3.338863	-38.5486	0.6420679	-0.12378400000000056
3.350244	-38.55394	0.6420589	-0.12912399999999735
3.361625	-38.56004	0.6420287	-0.1352240000000009
3.373006	-38.55636	0.6419893	-0.1315439999999981
3.384387	-38.55203	0.642024	-0.12721400000000216
3.395768	-38.53314	0.6420388	-0.1083240000000032
3.407149	-38.52489	0.6413823	-0.10007399999999933
3.418529	-38.51434	0.6412883	-0.08952399999999727
3.42991	-38.50683	0.6413882	-0.08201400000000092
3.441291	-38.50531	0.6415723	-0.08049400000000162
3.452672	-38.51083	0.6414826	-0.0860139999999987
3.464053	-38.51566	0.6414265	-0.09084399999999704
3.475434	-38.52313	0.6414784	-0.09831400000000201
3.486815	-38.53232	0.641541	-0.10750399999999871
3.498196	-38.52297	0.6413736	-0.09815400000000096
3.509577	-38.52298	0.641353	-0.09816399999999703
3.520958	-38.54368	0.6413154	-0.11886400000000208
3.532339	-38.54677	0.641364	-0.12195400000000234
3.54372	-38.53069	0.6415986	-0.10587400000000002
3.555101	-38.52419	0.6413033	-0.09937399999999741
3.566482	-38.5204	0.641107	-0.09558400000000233
3.577863	-38.50601	0.6412667	-0.08119400000000354
3.589244	-38.50868	0.6412475	-0.08386399999999838
3.600625	-38.50421	0.6412513	-0.07939400000000063
3.612006	-38.50244	0.6412522	-0.07762400000000014
3.623386	-38.50073	0.6412523	-0.07591399999999737
3.634767	-38.50285	0.6412523	-0.07803400000000238
3.646148	-38.50734	0.6412523	-0.08252399999999938
3.657529	-38.51244	0.6412523	-0.08762399999999815
3.66891	-38.52203	0.6412523	-0.09721400000000102
3.680291	-38.55017	0.6412523	-0.12535400000000152
3.691672	-38.55514	0.6412523	-0.13032400000000166
3.703053	-38.43354	0.6412523	-0.008724000000000842
3.714434	-38.05791	0.6412523	0.3669060000000002
3.725815	-38.10601	0.6412523	0.31880600000000214
