# Supplementary material for: Molecular Scale Hydrophobicity and Adsorption Thermodynamics on Hydrophobic-Charged Surfaces
Source: ACS Nano. 2026 Feb 16;20(8):6970–82. doi: 10.1021/acsnano.5c18643 (PMC12961923; doi:10.1021/acsnano.5c18643)
Supplement: Supplementary file 2 [file nn5c18643_si_002.zip › supplementary-files/pmf/all-2ns-equilibration/hydrophobin/simulation-3/nh3s3_100ns/pmf-hb.csv]

com_nm	pmf_kcal_per_mol	error	shifted_pmf_kcal_per_mol	com_nm_5	std	hb_polar_strand
1.396092	0.0	0.0	32.978092999999994	3.523833	0.028398000000000003	mean_all
1.407399	-2.583463	3.095008e-08	30.394629999999992	3.433612	0.028870999999999997	1.9357
1.418706	-4.745174	4.184525e-07	28.232918999999995	3.3211410000000003	0.028437999999999998	1.9225
1.430014	-6.863421	2.094087e-06	26.114671999999995	3.226529	0.028318	1.9383
1.441321	-8.816522	9.77585e-06	24.161570999999995	3.108805	0.028432	1.9326
1.452628	-10.7052	4.509607e-05	22.272892999999996	3.021262	0.028439	1.9027
1.463935	-12.48537	0.0002077367	20.492722999999994	2.911251	0.028879000000000002	1.9185
1.475243	-14.19307	0.0008887143	18.785022999999995	2.839791	0.02804	1.8978
1.48655	-15.82986	0.003661417	17.148232999999994	2.697957	0.029286000000000003	1.9327
1.497857	-17.40674	0.009576819	15.571352999999995	2.6412080000000002	0.028279000000000002	1.9212
1.509164	-18.91569	0.01188246	14.062402999999993	2.490208	0.027654	1.9178
1.520471	-20.35896	0.01824174	12.619132999999994	2.417339	0.030389	1.9483
1.531779	-21.73875	0.05376967	11.239342999999995	2.290731	0.032201	1.9146
1.543086	-23.15521	0.1186009	9.822882999999994	2.1604759999999996	0.02493	1.9600
1.554393	-24.75297	0.1792769	8.225122999999993	2.074027	0.034726	1.9788
1.5657	-26.48558	0.1827184	6.492512999999995	1.987868	0.025633999999999997	2.0226
1.577007	-28.20018	0.1554216	4.7779129999999945	1.913461	0.020350999999999998	1.9273
1.588315	-29.82035	0.1495148	3.157742999999993	1.848845	0.034597	1.9454
1.599622	-31.33983	0.150668	1.638262999999995	1.756203	0.023298	1.9075
1.610929	-32.71137	0.1573956	0.2667229999999918	1.6764740000000002	0.018137	1.7707
1.622236	-33.92527	0.1537622	-0.9471770000000035	1.5863969999999998	0.021353999999999998	1.8282
1.633544	-35.04584	0.1469012	-2.067747000000004	1.48604	0.021297999999999997	1.8504
1.644851	-36.07386	0.1441239	-3.0957670000000093			1.6167
1.656158	-37.00349	0.1508995	-4.025397000000005
1.667465	-37.83501	0.166819	-4.856917000000003
1.678772	-38.56795	0.1813319	-5.589857000000009
1.69008	-39.18444	0.1839962	-6.206347000000008
1.701387	-39.66135	0.1682836	-6.683257000000005
1.712694	-40.101	0.1700368	-7.122907000000005
1.724001	-40.58156	0.2092022	-7.603467000000009
1.735308	-41.04578	0.2207917	-8.067687000000006
1.746616	-41.42449	0.2128122	-8.446397000000005
1.757923	-41.73635	0.2036053	-8.758257000000008
1.76923	-42.01836	0.1943571	-9.040267000000007
1.780537	-42.29514	0.1941819	-9.31704700000001
1.791845	-42.525	0.2055173	-9.546907000000004
1.803152	-42.63943	0.2358976	-9.661337000000003
1.814459	-42.63475	0.2644495	-9.656657000000003
1.825766	-42.57216	0.2684011	-9.594067000000003
1.837073	-42.60429	0.2506931	-9.626197000000005
1.848381	-42.82195	0.2414124	-9.843857000000007
1.859688	-43.15205	0.2450504	-10.173957000000009
1.870995	-43.52224	0.2538888	-10.544147000000002
1.882302	-43.86456	0.2586144	-10.886467000000003
1.893609	-44.13846	0.2547024	-11.160367000000008
1.904917	-44.32409	0.2484283	-11.345997000000004
1.916224	-44.41063	0.2445066	-11.432537000000004
1.927531	-44.41523	0.2440135	-11.437137000000007
1.938838	-44.31504	0.2524819	-11.33694700000001
1.950146	-44.0832	0.2727074	-11.105107000000004
1.961453	-43.73656	0.2836006	-10.758467000000003
1.97276	-43.3221	0.2821864	-10.344007000000005
1.984067	-42.85727	0.2802022	-9.879177000000006
1.995374	-42.3681	0.2800054	-9.390007000000004
2.006682	-41.86006	0.2800222	-8.881967000000003
2.017989	-41.36141	0.2787382	-8.383317000000005
2.029296	-40.85966	0.2757284	-7.881567000000004
2.040603	-40.35116	0.2715242	-7.373067000000006
2.05191	-39.8495	0.2705678	-6.871407000000005
2.063218	-39.38236	0.271273	-6.404267000000004
2.074525	-38.96995	0.271325	-5.991857000000003
2.085832	-38.60649	0.2719314	-5.628397000000007
2.097139	-38.30341	0.2748045	-5.325317000000005
2.108446	-38.03973	0.2776724	-5.061637000000005
2.119754	-37.77978	0.2781666	-4.801687000000008
2.131061	-37.50125	0.2759924	-4.523157000000005
2.142368	-37.18636	0.2763283	-4.208267000000006
2.153675	-36.82883	0.2803112	-3.8507370000000094
2.164983	-36.4417	0.2830395	-3.463607000000003
2.17629	-36.02086	0.2841384	-3.042767000000005
2.187597	-35.57372	0.282826	-2.5956270000000075
2.198904	-35.0901	0.2829377	-2.1120070000000055
2.210211	-34.57739	0.2851192	-1.599297000000007
2.221519	-34.08776	0.292253	-1.1096670000000088
2.232826	-33.70963	0.311521	-0.731537000000003
2.244133	-33.47004	0.3270887	-0.49194700000000324
2.25544	-33.28521	0.3376093	-0.3071170000000052
2.266747	-33.12951	0.3311895	-0.15141700000000924
2.278055	-32.98105	0.324411	-0.0029570000000092023
2.289362	-32.83578	0.3209358	0.14231299999999436
2.300669	-32.71039	0.318148	0.26770299999999736
2.311976	-32.58937	0.3166704	0.3887229999999917
2.323284	-32.48054	0.3144529	0.49755299999999636
2.334591	-32.38323	0.3142171	0.5948629999999966
2.345898	-32.30177	0.3158512	0.6763229999999965
2.357205	-32.23816	0.318181	0.7399329999999935
2.368512	-32.20415	0.3212243	0.7739429999999956
2.37982	-32.18696	0.3253468	0.791132999999995
2.391127	-32.17576	0.3270057	0.8023329999999973
2.402434	-32.18476	0.3270194	0.793332999999997
2.413741	-32.20332	0.3262959	0.7747729999999962
2.425048	-32.23667	0.325978	0.7414229999999975
2.436356	-32.28432	0.3260542	0.6937729999999931
2.447663	-32.33903	0.3261148	0.639062999999993
2.45897	-32.40324	0.3260775	0.5748529999999974
2.470277	-32.4743	0.3261261	0.5037929999999946
2.481585	-32.53643	0.3260602	0.44166299999999126
2.492892	-32.59574	0.3258735	0.38235299999999484
2.504199	-32.64898	0.325628	0.32911299999999244
2.515506	-32.69981	0.3257018	0.27828299999999473
2.526813	-32.74482	0.3258728	0.23327299999999696
2.538121	-32.77362	0.3257523	0.20447299999999302
2.549428	-32.79279	0.3264699	0.18530299999999755
2.560735	-32.83433	0.3291692	0.14376299999999276
2.572042	-32.87432	0.3315341	0.10377299999999678
2.583349	-32.91454	0.3327848	0.06355299999999175
2.594657	-32.9339	0.3332978	0.04419299999999282
2.605964	-32.95076	0.3327554	0.027332999999991614
2.617271	-32.95988	0.3326092	0.018212999999995816
2.628578	-32.97524	0.3324759	0.0028529999999946654
2.639886	-32.97427	0.3325661	0.0038229999999970232
2.651193	-32.96646	0.332618	0.01163299999999623
2.6625	-32.96371	0.3327637	0.01438299999999515
2.673807	-32.96817	0.3331753	0.009922999999993465
2.685114	-32.96354	0.3331968	0.014552999999992267
2.696422	-32.9594	0.333136	0.018692999999991855
2.707729	-32.95287	0.3331233	0.025222999999996887
2.719036	-32.96258	0.3331229	0.01551299999999145
2.730343	-32.97307	0.3330646	0.0050229999999942265
2.74165	-33.00273	0.3336666	-0.02463700000000557
2.752958	-33.02217	0.3332943	-0.04407700000000858
2.764265	-33.05098	0.331843	-0.07288700000000858
2.775572	-33.06328	0.3296892	-0.08518700000000479
2.786879	-33.05371	0.329687	-0.07561700000000826
2.798187	-33.05323	0.3306407	-0.07513700000000512
2.809494	-33.07288	0.33169	-0.09478700000000373
2.820801	-33.09623	0.3340875	-0.11813700000000438
2.832108	-33.10072	0.3318291	-0.12262700000000848
2.843415	-33.10192	0.3310277	-0.12382700000000568
2.854723	-33.09049	0.3289246	-0.11239700000000852
2.86603	-33.06931	0.3287072	-0.09121700000000743
2.877337	-33.04959	0.3289798	-0.07149700000000792
2.888644	-33.03796	0.3289965	-0.05986700000000411
2.899951	-33.01987	0.3288517	-0.041777000000003284
2.911259	-33.01685	0.3285911	-0.03875700000000393
2.922566	-33.014	0.3288373	-0.03590700000000879
2.933873	-33.01536	0.3292102	-0.037267000000007044
2.94518	-33.00598	0.329441	-0.02788700000000688
2.956488	-32.99407	0.3292742	-0.01597700000000657
2.967795	-32.98744	0.3297281	-0.009347000000005323
2.979102	-32.98485	0.3288889	-0.0067570000000074515
2.990409	-32.99379	0.3284405	-0.01569700000000296
3.001716	-33.00648	0.3292198	-0.028387000000009266
3.013024	-33.00495	0.328824	-0.026857000000006792
3.024331	-33.0076	0.3288146	-0.029507000000002392
3.035638	-33.00432	0.3286998	-0.026227000000005773
3.046945	-32.99677	0.3289192	-0.01867700000000383
3.058252	-32.99755	0.3287129	-0.019457000000002722
3.06956	-33.00372	0.3283119	-0.025627000000007172
3.080867	-33.01376	0.328433	-0.03566700000000367
3.092174	-33.01527	0.3283547	-0.0371770000000069
3.103481	-33.00659	0.3287235	-0.028497000000008654
3.114788	-33.01575	0.3287833	-0.03765700000000294
3.126096	-33.01821	0.3287027	-0.040117000000009284
3.137403	-33.01448	0.3288038	-0.03638700000000483
3.14871	-33.00511	0.3286027	-0.02701700000000784
3.160017	-33.01389	0.3272638	-0.035797000000009405
3.171325	-33.0316	0.3272528	-0.0535070000000033
3.182632	-33.06078	0.3276631	-0.08268700000000706
3.193939	-33.0674	0.3273131	-0.08930700000000513
3.205246	-33.06803	0.3271635	-0.08993700000000615
3.216553	-33.06815	0.3278033	-0.09005700000000871
3.227861	-33.06485	0.327854	-0.08675700000000575
3.239168	-33.05592	0.3265892	-0.07782700000000631
3.250475	-33.04359	0.3268678	-0.06549700000000769
3.261782	-33.04158	0.3274017	-0.06348700000000917
3.273089	-33.04984	0.328033	-0.07174700000000911
3.284397	-33.06725	0.3275268	-0.08915700000000726
3.295704	-33.07185	0.3273726	-0.09375700000000364
3.307011	-33.07119	0.3274703	-0.09309700000000731
3.318318	-33.0687	0.3273941	-0.09060700000000566
3.329626	-33.0695	0.3272339	-0.09140700000000379
3.340933	-33.0663	0.3268923	-0.08820700000000414
3.35224	-33.05888	0.3273898	-0.08078700000000794
3.363547	-33.0638	0.3285157	-0.08570700000000642
3.374854	-33.06332	0.329158	-0.08522700000000327
3.386162	-33.0463	0.329708	-0.06820700000000812
3.397469	-33.03943	0.3285791	-0.06133700000000886
3.408776	-33.04559	0.3284514	-0.06749700000000303
3.420083	-33.04522	0.3285878	-0.06712700000000638
3.43139	-33.04742	0.3285604	-0.06932700000000835
3.442698	-33.04726	0.3286059	-0.0691670000000073
3.454005	-33.04664	0.3287565	-0.06854700000000236
3.465312	-33.05095	0.3287376	-0.07285700000000617
3.476619	-33.07544	0.3289368	-0.09734700000000629
3.487927	-33.08814	0.3287571	-0.11004700000000867
3.499234	-33.08366	0.328349	-0.10556700000000774
3.510541	-33.0712	0.328254	-0.09310700000000338
3.521848	-33.06124	0.3283123	-0.08314700000000386
3.533155	-33.05077	0.3283192	-0.07267700000000588
3.544463	-33.04543	0.3284134	-0.06733700000000908
3.55577	-33.04505	0.3284063	-0.06695700000000926
3.567077	-33.0313	0.3284028	-0.053207000000007554
3.578384	-33.02808	0.3283978	-0.04998700000000866
3.589691	-33.02414	0.3283964	-0.04604700000000861
3.600999	-33.0383	0.328396	-0.06020700000000545
3.612306	-32.98798	0.3283959	-0.009887000000006196
3.623613	-32.96246	0.3283959	0.015632999999994013
3.63492	-32.80611	0.3283959	0.17198299999999733
3.646228	-32.81208	0.3283959	0.16601299999999242
