# Supplementary material for: Molecular Scale Hydrophobicity and Adsorption Thermodynamics on Hydrophobic-Charged Surfaces
Source: ACS Nano. 2026 Feb 16;20(8):6970–82. doi: 10.1021/acsnano.5c18643 (PMC12961923; doi:10.1021/acsnano.5c18643)
Supplement: Supplementary file 2 [file nn5c18643_si_002.zip › supplementary-files/pmf/all-2ns-equilibration/hydrophobin/simulation-3/oh_sam_100ns/pmf-hb.csv]

com_nm	pmf_kcal_per_mol	error	shifted_pmf_kcal_per_mol	com_nm_5	std	hb_polar_strand
1.385392	0.0	0.0	32.086089	3.5305120000000003	0.028852999999999997	1.1890535714285717
1.396788	-2.040115	3.596777e-06	30.045974	3.4181510000000004	0.028499	1.1915892857142856
1.408185	-4.101803	1.658888e-05	27.984286	3.315353	0.028464999999999997	1.187706473214286
1.419581	-6.006365	6.35147e-05	26.079724000000002	3.223376	0.028852	1.1925368303571426
1.430978	-7.811964	0.0002329139	24.274125	3.102696	0.028610000000000003	1.1951529017857143
1.442374	-9.520578	0.0008433243	22.565511	3.003934	0.028558	1.1931138392857146
1.453771	-11.08564	0.003028617	21.000449000000003	2.907496	0.028847	1.1996372767857144
1.465167	-12.46736	0.01031592	19.618729000000002	2.82462	0.028768000000000002	1.1858984375
1.476563	-13.65206	0.0287112	18.434029000000002	2.7088669999999997	0.028099000000000002	1.1872131696428574
1.48796	-14.66322	0.04887153	17.422869	2.6093740000000003	0.028977	1.1954665178571426
1.499356	-15.60539	0.05171084	16.480699	2.4937650000000002	0.02792	1.1886729910714284
1.510753	-16.75882	0.2311567	15.327269000000001	2.443171	0.028179000000000003	1.1871774553571428
1.522149	-18.22468	0.3515913	13.861409000000002	2.304966	0.029845999999999998	1.1952254464285716
1.533545	-19.76353	0.3624871	12.322559000000002	2.187194	0.030007	1.189234375
1.544942	-21.24021	0.3342822	10.845879	2.120507	0.029654000000000003	1.1982488839285714
1.556338	-22.63319	0.3170706	9.452899000000002	2.0043900000000003	0.030670999999999997	1.1891930803571429
1.567735	-23.95469	0.3154456	8.131399000000002	1.912082	0.030208999999999996	1.1931283482142856
1.579131	-25.20264	0.3149849	6.883449000000002	1.8105189999999998	0.025837	1.1897767857142858
1.590527	-26.37641	0.3011607	5.709679000000001	1.7211130000000001	0.021571	1.1556406250000002
1.601924	-27.53011	0.2552626	4.555979000000001	1.680178	0.018374	1.1560714285714284
1.61332	-28.73195	0.2409736	3.354139	1.640946	0.019332	1.1516495535714286
1.624717	-29.89668	0.2578943	2.1894090000000013	1.559826	0.021922	1.1489073660714286
1.636113	-30.92555	0.2541118	1.160539	1.464934	0.017287	1.1312879464285714
1.647509	-31.83184	0.2459737	0.2542490000000015
1.658906	-32.66705	0.2382007	-0.5809610000000021
1.670302	-33.42266	0.2367774	-1.3365709999999993
1.681699	-34.06969	0.2377809	-1.9836010000000002
1.693095	-34.58729	0.2392787	-2.501201000000002
1.704491	-34.96949	0.2404048	-2.883400999999999
1.715888	-35.24912	0.2416903	-3.1630309999999966
1.727284	-35.44215	0.2442946	-3.356060999999997
1.738681	-35.60982	0.2452981	-3.523730999999998
1.750077	-35.75845	0.2461242	-3.672361000000002
1.761474	-35.84358	0.2482288	-3.7574910000000017
1.77287	-35.85357	0.2526336	-3.7674809999999965
1.784266	-35.81527	0.252175	-3.729180999999997
1.795663	-35.74105	0.2512065	-3.654961
1.807059	-35.64969	0.2509928	-3.5636009999999985
1.818456	-35.53902	0.2512638	-3.4529309999999995
1.829852	-35.40884	0.2518094	-3.3227509999999967
1.841248	-35.25789	0.251351	-3.171801000000002
1.852645	-35.07622	0.2500067	-2.990130999999998
1.864041	-34.90047	0.2492444	-2.8143809999999974
1.875438	-34.75093	0.2495275	-2.6648409999999956
1.886834	-34.60818	0.2505588	-2.522090999999996
1.89823	-34.45481	0.2512198	-2.3687210000000007
1.909627	-34.30705	0.2502766	-2.2209609999999955
1.921023	-34.17016	0.2489854	-2.0840710000000016
1.93242	-34.03873	0.2497186	-1.9526409999999998
1.943816	-33.90887	0.2510585	-1.822780999999999
1.955212	-33.79948	0.2537187	-1.7133910000000014
1.966609	-33.711	0.2552445	-1.6249109999999973
1.978005	-33.64732	0.2583088	-1.5612309999999994
1.989402	-33.58928	0.2615702	-1.503191000000001
2.000798	-33.54217	0.2611212	-1.4560809999999975
2.012195	-33.50143	0.259711	-1.415340999999998
2.023591	-33.4957	0.2596322	-1.4096109999999982
2.034987	-33.49989	0.2599157	-1.4138009999999994
2.046384	-33.49155	0.2601423	-1.4054609999999954
2.05778	-33.47903	0.2579837	-1.3929410000000004
2.069177	-33.43003	0.2547033	-1.343941000000001
2.080573	-33.3082	0.2569858	-1.2221109999999982
2.091969	-33.1857	0.260988	-1.099610999999996
2.103366	-33.06634	0.261384	-0.9802509999999955
2.114762	-32.96049	0.2561282	-0.8744009999999989
2.126159	-32.8598	0.25003	-0.7737109999999987
2.137555	-32.76914	0.2463935	-0.683050999999999
2.148951	-32.67305	0.2442852	-0.5869610000000023
2.160348	-32.59255	0.2435829	-0.5064610000000016
2.171744	-32.51243	0.2437794	-0.42634100000000075
2.183141	-32.41462	0.2459976	-0.32853099999999813
2.194537	-32.30959	0.2476395	-0.22350099999999884
2.205933	-32.21677	0.2480598	-0.1306809999999956
2.21733	-32.11925	0.2475316	-0.033160999999999774
2.228726	-32.04287	0.2489419	0.04321900000000056
2.240123	-32.008	0.2510106	0.07808899999999852
2.251519	-32.00023	0.2502762	0.08585899999999924
2.262915	-31.97981	0.2500175	0.10627900000000068
2.274312	-31.94437	0.2501256	0.14171900000000193
2.285708	-31.92472	0.2501446	0.16136900000000054
2.297105	-31.92189	0.251288	0.16419899999999998
2.308501	-31.93177	0.2502752	0.15431900000000098
2.319898	-31.95506	0.2498153	0.13102900000000162
2.331294	-31.98411	0.2497651	0.10197900000000004
2.34269	-32.01203	0.2495997	0.07405899999999832
2.354087	-32.04896	0.2495792	0.03712900000000019
2.365483	-32.06074	0.2495761	0.02534899999999851
2.37688	-32.07342	0.2495161	0.012669000000002484
2.388276	-32.10776	0.2490624	-0.021670999999997775
2.399672	-32.12755	0.2493599	-0.041460999999998194
2.411069	-32.14066	0.2493911	-0.054570999999995706
2.422465	-32.16463	0.2492728	-0.0785410000000013
2.433862	-32.18291	0.249244	-0.09682099999999849
2.445258	-32.20373	0.2493166	-0.117640999999999
2.456654	-32.22102	0.2493838	-0.1349310000000017
2.468051	-32.24154	0.2494028	-0.15545099999999934
2.479447	-32.24748	0.2492816	-0.16139100000000184
2.490844	-32.26099	0.249101	-0.17490099999999842
2.50224	-32.27521	0.2488005	-0.1891210000000001
2.513636	-32.27869	0.2486876	-0.19260099999999625
2.525033	-32.27308	0.2482628	-0.18699099999999902
2.536429	-32.27541	0.2493799	-0.18932099999999963
2.547826	-32.25679	0.250246	-0.1707010000000011
2.559222	-32.23267	0.2511819	-0.14658099999999763
2.570619	-32.20236	0.2518654	-0.11627099999999757
2.582015	-32.18259	0.251725	-0.0965009999999964
2.593411	-32.17467	0.2514544	-0.0885809999999978
2.604808	-32.16933	0.2513863	-0.08324100000000101
2.616204	-32.16951	0.2513737	-0.0834210000000013
2.627601	-32.17498	0.2513122	-0.08889099999999672
2.638997	-32.17775	0.2514123	-0.09166100000000199
2.650393	-32.17953	0.2515342	-0.09344099999999855
2.66179	-32.18996	0.2514334	-0.10387099999999805
2.673186	-32.20061	0.2511094	-0.11452099999999632
2.684583	-32.215	0.2509015	-0.12891100000000222
2.695979	-32.22991	0.2509732	-0.14382099999999554
2.707375	-32.24042	0.2510022	-0.1543309999999991
2.718772	-32.24157	0.2509919	-0.15548100000000176
2.730168	-32.24062	0.2509393	-0.15453099999999864
2.741565	-32.23495	0.2509284	-0.14886099999999658
2.752961	-32.22609	0.2512058	-0.14000099999999804
2.764357	-32.23371	0.2515342	-0.1476210000000009
2.775754	-32.23359	0.2514024	-0.14750099999999833
2.78715	-32.22135	0.251346	-0.13526099999999985
2.798547	-32.2085	0.2519532	-0.1224109999999996
2.809943	-32.18334	0.2518128	-0.09725099999999998
2.821339	-32.16635	0.2511871	-0.08026100000000014
2.832736	-32.15118	0.251416	-0.06509099999999535
2.844132	-32.13836	0.251681	-0.052270999999997514
2.855529	-32.13066	0.2514328	-0.044570999999997696
2.866925	-32.12384	0.2510146	-0.03775100000000009
2.878322	-32.10991	0.2510563	-0.023820999999998094
2.889718	-32.10465	0.2515213	-0.018560999999998273
2.901114	-32.11788	0.2520842	-0.03179099999999835
2.912511	-32.12525	0.2523188	-0.039161
2.923907	-32.12404	0.2521287	-0.037950999999999624
2.935304	-32.13263	0.2521354	-0.04654099999999772
2.9467	-32.14402	0.2520591	-0.0579309999999964
2.958096	-32.15233	0.2516962	-0.066240999999998
2.969493	-32.14305	0.2516694	-0.05696100000000115
2.980889	-32.12849	0.2516017	-0.042400999999998135
2.992286	-32.12111	0.2515665	-0.03502100000000041
3.003682	-32.12922	0.2521999	-0.04313099999999537
3.015078	-32.13413	0.2516854	-0.04804099999999778
3.026475	-32.12616	0.2510927	-0.040070999999997525
3.037871	-32.13069	0.2502218	-0.04460100000000011
3.049268	-32.13216	0.2503347	-0.04607099999999775
3.060664	-32.13832	0.2508838	-0.05223099999999903
3.07206	-32.14058	0.2512085	-0.054490999999998735
3.083457	-32.13047	0.2509725	-0.044381000000001336
3.094853	-32.12636	0.2505455	-0.04027099999999706
3.10625	-32.12939	0.2506236	-0.04330099999999959
3.117646	-32.13572	0.2506627	-0.04963099999999798
3.129043	-32.13565	0.2507522	-0.04956099999999708
3.140439	-32.14084	0.2506388	-0.054750999999996
3.151835	-32.1475	0.2506123	-0.06141099999999966
3.163232	-32.14428	0.2509517	-0.05819100000000077
3.174628	-32.14439	0.2509968	-0.05830100000000016
3.186025	-32.14409	0.2508006	-0.058000999999997305
3.197421	-32.14162	0.250995	-0.055531000000001995
3.208817	-32.12835	0.2511001	-0.04226099999999633
3.220214	-32.11629	0.2507433	-0.030200999999998146
3.23161	-32.1105	0.2507396	-0.024411000000000627
3.243007	-32.11157	0.2513628	-0.0254809999999992
3.254403	-32.116	0.2513551	-0.029910999999998467
3.265799	-32.11317	0.2502032	-0.02708099999999547
3.277196	-32.1191	0.2499685	-0.0330110000000019
3.288592	-32.11892	0.2500294	-0.03283100000000161
3.299989	-32.12656	0.2506404	-0.04047099999999659
3.311385	-32.13106	0.2527883	-0.044970999999996764
3.322781	-32.13109	0.2525723	-0.04500099999999918
3.334178	-32.14067	0.252379	-0.05458099999999888
3.345574	-32.14283	0.251855	-0.05674099999999527
3.356971	-32.13994	0.251744	-0.05385100000000165
3.368367	-32.12734	0.2520099	-0.041250999999995486
3.379763	-32.11443	0.2521318	-0.028340999999997507
3.39116	-32.10409	0.2525624	-0.018000999999998157
3.402556	-32.09054	0.2527806	-0.004450999999995986
3.413953	-32.08371	0.252838	0.0023789999999976885
3.425349	-32.06969	0.2527999	0.01639899999999983
3.436746	-32.05195	0.2526524	0.03413900000000325
3.448142	-32.03981	0.252579	0.046278999999998405
3.459538	-32.03964	0.2526396	0.04644900000000263
3.470935	-32.04273	0.252689	0.04335900000000237
3.482331	-32.02271	0.2526876	0.06337900000000474
3.493728	-32.02321	0.252757	0.06287900000000235
3.505124	-32.02504	0.2530003	0.06104900000000413
3.51652	-32.03524	0.2529515	0.05084899999999948
3.527917	-32.04199	0.2528969	0.044099000000002775
3.539313	-32.04691	0.2528774	0.039179000000004294
3.55071	-32.05013	0.2528751	0.0359589999999983
3.562106	-32.062	0.2528678	0.02408900000000358
3.573502	-32.07404	0.2528663	0.01204900000000464
3.584899	-32.08821	0.2528659	-0.0021209999999953766
3.596295	-32.12701	0.2528658	-0.04092099999999732
3.607692	-32.18719	0.2528658	-0.10110099999999989
3.619088	-32.22023	0.2528658	-0.13414099999999962
3.630484	-32.24142	0.2528658	-0.15533099999999678
3.641881	-32.05894	0.2528658	0.027149000000001422
3.653277	-31.75172	0.2528658	0.33436900000000236
