# Supplementary material for: Molecular Scale Hydrophobicity and Adsorption Thermodynamics on Hydrophobic-Charged Surfaces
Source: ACS Nano. 2026 Feb 16;20(8):6970–82. doi: 10.1021/acsnano.5c18643 (PMC12961923; doi:10.1021/acsnano.5c18643)
Supplement: Supplementary file 2 [file nn5c18643_si_002.zip › supplementary-files/pmf/all-2ns-equilibration/hydrophobin/simulation-3/ohs0_100ns/pmf-hb.csv]

com_nm	pmf_kcal_per_mol	error	shifted_pmf_kcal_per_mol	com_nm_5	std	hb_polar_strand
1.438046	0.0	0.0	15.223904999999998	3.520868	0.028422000000000003	1.2938333333333332
1.449154	-1.570219	3.769145e-08	13.653685999999999	3.442904	0.028255000000000002	1.295
1.460263	-2.917062	4.568623e-08	12.306842999999999	3.3404309999999997	0.028473000000000002	1.27125
1.471371	-4.04267	4.425068e-07	11.181234999999997	3.2487470000000003	0.028149	1.2599166666666666
1.482479	-5.001041	1.760893e-06	10.222863999999998	3.143723	0.028850999999999998	1.2775
1.493587	-5.851142	7.051713e-06	9.372762999999999	3.036107	0.028462	1.2909166666666665
1.504695	-6.621168	2.824323e-05	8.602736999999998	2.943315	0.028372	1.2984999999999998
1.515803	-7.369134	0.0001130197	7.854770999999999	2.848911	0.028926999999999998	1.3199166666666666
1.526911	-8.144644	0.0004516498	7.079260999999999	2.757819	0.029231	1.2753333333333332
1.538019	-8.959273	0.001702886	6.264631999999999	2.629954	0.028239	1.2391666666666667
1.549127	-9.793253	0.00545204	5.4306519999999985	2.5640669999999997	0.027208999999999997	1.2938333333333332
1.560235	-10.61844	0.004886062	4.605464999999999	2.421854	0.028064999999999996	1.2966666666666664
1.571344	-11.48992	0.03027011	3.7339849999999988	2.361908	0.031874	1.2236666666666671
1.582452	-12.47758	0.09182634	2.746324999999999	2.237495	0.025722000000000002	1.23175
1.59356	-13.57454	0.07562541	1.6493649999999977	2.102219	0.041563	1.122083333333333
1.604668	-14.66774	0.1073948	0.5561649999999982	1.942219	0.024041	0.7949166666666666
1.615776	-15.62474	0.2659898	-0.4008350000000007	1.9001740000000003	0.019089	0.7623333333333333
1.626884	-16.5057	0.3368945	-1.2817950000000025	1.8429650000000002	0.019663999999999997	0.6108333333333333
1.637992	-17.43898	0.3012665	-2.2150750000000023	1.780572	0.024322999999999997	0.8041666666666667
1.6491	-18.43266	0.2568716	-3.208755	1.7249919999999999	0.019367	0.9553333333333334
1.660208	-19.46532	0.2458335	-4.241415	1.66188	0.028769	1.0436666666666663
1.671317	-20.5078	0.2520877	-5.283895000000001	1.546828	0.035377	0.8436666666666666
1.682425	-21.53052	0.2613679	-6.306615000000001
1.693533	-22.50149	0.2698382	-7.277585000000002
1.704641	-23.37654	0.2680337	-8.152635
1.715749	-24.14101	0.2589469	-8.917105000000003
1.726857	-24.76919	0.2591587	-9.545285
1.737965	-25.29553	0.2642935	-10.071625000000001
1.749073	-25.74818	0.2676647	-10.524275000000003
1.760181	-26.13792	0.2685011	-10.914015000000003
1.771289	-26.47164	0.2684202	-11.247735000000002
1.782398	-26.75788	0.2689299	-11.533975000000002
1.793506	-27.02988	0.2682127	-11.805975
1.804614	-27.33241	0.266591	-12.108505000000001
1.815722	-27.64897	0.2663068	-12.425065
1.82683	-27.89204	0.2669562	-12.668135000000003
1.837938	-28.02087	0.2718492	-12.796965
1.849046	-28.02594	0.2771747	-12.802035
1.860154	-27.94836	0.2810077	-12.724455000000003
1.871262	-27.85661	0.2970373	-12.632705000000001
1.882371	-27.77065	0.3193878	-12.546745000000001
1.893479	-27.62829	0.3275126	-12.404385000000001
1.904587	-27.36143	0.3370177	-12.137525
1.915695	-26.94595	0.3575259	-11.722045000000001
1.926803	-26.39987	0.3769838	-11.175965000000001
1.937911	-25.76377	0.3844078	-10.539865000000002
1.949019	-25.07083	0.3807777	-9.846925000000002
1.960127	-24.34793	0.3755416	-9.124025000000003
1.971235	-23.6131	0.3766703	-8.389195
1.982344	-22.84729	0.3781961	-7.6233850000000025
1.993452	-22.07209	0.3804295	-6.848185000000001
2.00456	-21.30804	0.3779813	-6.084135
2.015668	-20.51855	0.37638	-5.294645000000003
2.026776	-19.69394	0.3777435	-4.470035000000003
2.037884	-18.87552	0.381722	-3.651615000000003
2.048992	-18.10718	0.3845526	-2.883275000000001
2.0601	-17.44536	0.3817577	-2.2214550000000024
2.071208	-17.0249	0.3797874	-1.8009950000000003
2.082316	-16.8476	0.3795541	-1.6236950000000014
2.093425	-16.78053	0.3795368	-1.5566250000000004
2.104533	-16.72081	0.3794969	-1.4969050000000017
2.115641	-16.62998	0.3792939	-1.4060750000000013
2.126749	-16.49455	0.3786096	-1.2706450000000018
2.137857	-16.30434	0.3774012	-1.0804350000000014
2.148965	-16.06436	0.3784128	-0.8404550000000022
2.160073	-15.78216	0.3864817	-0.5582550000000008
2.171181	-15.52418	0.3984299	-0.30027500000000096
2.182289	-15.38543	0.4324359	-0.16152500000000103
2.193398	-15.41009	0.4562192	-0.18618500000000182
2.204506	-15.43748	0.4502244	-0.2135750000000023
2.215614	-15.43011	0.4439997	-0.20620500000000241
2.226722	-15.39131	0.4416497	-0.16740500000000225
2.23783	-15.32554	0.4410038	-0.1016350000000017
2.248938	-15.23059	0.4399735	-0.00668500000000094
2.260046	-15.10419	0.4400648	0.11971499999999935
2.271154	-14.9647	0.443163	0.2592049999999979
2.282262	-14.81364	0.4465448	0.410264999999999
2.29337	-14.65626	0.4468422	0.5676449999999988
2.304479	-14.5358	0.4456856	0.6881049999999984
2.315587	-14.42771	0.4455731	0.7961949999999991
2.326695	-14.3551	0.4466827	0.8688049999999983
2.337803	-14.31465	0.4461676	0.9092549999999981
2.348911	-14.28917	0.446168	0.9347349999999981
2.360019	-14.29009	0.4469272	0.9338149999999992
2.371127	-14.31501	0.4479759	0.9088949999999993
2.382235	-14.35971	0.4487405	0.8641949999999987
2.393343	-14.41684	0.4487239	0.8070649999999979
2.404452	-14.48118	0.4483135	0.7427249999999983
2.41556	-14.54843	0.4482316	0.6754749999999987
2.426668	-14.60972	0.4478169	0.6141849999999991
2.437776	-14.67214	0.4483379	0.5517649999999978
2.448884	-14.71742	0.4479588	0.5064849999999979
2.459992	-14.76033	0.4473671	0.46357499999999874
2.4711	-14.80503	0.4461847	0.4188749999999981
2.482208	-14.84437	0.4482163	0.37953499999999885
2.493316	-14.88453	0.4517793	0.33937499999999865
2.504424	-14.9475	0.4555742	0.2764049999999987
2.515533	-15.02246	0.4559527	0.20144499999999788
2.526641	-15.07975	0.4556111	0.1441549999999978
2.537749	-15.11627	0.4548195	0.10763499999999837
2.548857	-15.14832	0.4544975	0.07558499999999846
2.559965	-15.16701	0.4545941	0.05689499999999903
2.571073	-15.17012	0.4551295	0.05378499999999775
2.582181	-15.16201	0.45526	0.061894999999998035
2.593289	-15.15631	0.4548469	0.06759499999999896
2.604397	-15.16503	0.4543734	0.05887499999999868
2.615506	-15.17626	0.4540647	0.04764499999999927
2.626614	-15.17371	0.4536424	0.05019499999999866
2.637722	-15.16734	0.4532721	0.05656499999999909
2.64883	-15.16157	0.4536024	0.06233499999999914
2.659938	-15.15485	0.4539137	0.06905499999999876
2.671046	-15.15947	0.4536804	0.0644349999999978
2.682154	-15.14979	0.4537803	0.07411499999999904
2.693262	-15.13808	0.4537815	0.08582499999999804
2.70437	-15.11336	0.4539172	0.11054499999999834
2.715478	-15.10649	0.453798	0.1174149999999976
2.726587	-15.0975	0.4537427	0.12640499999999832
2.737695	-15.0869	0.4537142	0.1370049999999985
2.748803	-15.08663	0.453714	0.13727499999999893
2.759911	-15.08524	0.4536775	0.13866499999999782
2.771019	-15.08913	0.4537249	0.13477499999999765
2.782127	-15.09127	0.4537495	0.13263499999999873
2.793235	-15.09411	0.4536789	0.12979499999999788
2.804343	-15.10341	0.4539092	0.12049499999999824
2.815451	-15.10696	0.454882	0.11694499999999763
2.82656	-15.1136	0.4562524	0.11030499999999854
2.837668	-15.10744	0.4568624	0.11646499999999804
2.848776	-15.10977	0.4568757	0.11413499999999921
2.859884	-15.10963	0.4573718	0.11427499999999924
2.870992	-15.11157	0.4575365	0.11233499999999808
2.8821	-15.11204	0.4570877	0.1118649999999981
2.893208	-15.11751	0.4569227	0.10639499999999913
2.904316	-15.13658	0.4565607	0.0873249999999981
2.915424	-15.13866	0.456231	0.08524499999999868
2.926533	-15.1385	0.4550616	0.08540499999999795
2.937641	-15.1391	0.4552283	0.08480499999999935
2.948749	-15.13754	0.4555066	0.08636499999999891
2.959857	-15.13263	0.455534	0.09127499999999777
2.970965	-15.11529	0.4556849	0.10861499999999857
2.982073	-15.10621	0.4556358	0.11769499999999766
2.993181	-15.10953	0.4556892	0.114374999999999
3.004289	-15.11339	0.4556416	0.1105149999999977
3.015397	-15.12245	0.4556289	0.10145499999999785
3.026505	-15.12762	0.4557173	0.09628499999999818
3.037614	-15.13871	0.4557582	0.0851949999999988
3.048722	-15.14034	0.4556642	0.08356499999999834
3.05983	-15.1436	0.4556787	0.08030499999999918
3.070938	-15.1464	0.4557207	0.0775049999999986
3.082046	-15.14604	0.4560423	0.07786499999999918
3.093154	-15.13644	0.4561155	0.08746499999999813
3.104262	-15.13098	0.4553268	0.09292499999999926
3.11537	-15.13559	0.4544512	0.08831499999999792
3.126478	-15.13939	0.4545854	0.0845149999999979
3.137587	-15.14336	0.4547487	0.08054499999999898
3.148695	-15.14685	0.4548448	0.07705499999999788
3.159803	-15.15967	0.4547753	0.06423499999999827
3.170911	-15.17192	0.4552846	0.051984999999998394
3.182019	-15.18297	0.4551467	0.04093499999999928
3.193127	-15.19564	0.4550307	0.02826499999999932
3.204235	-15.20416	0.4546621	0.01974499999999857
3.215343	-15.20778	0.4545012	0.016124999999998835
3.226451	-15.21862	0.4547434	0.005284999999998874
3.237559	-15.2261	0.4547319	-0.0021950000000021674
3.248668	-15.23277	0.4549273	-0.0088650000000019
3.259776	-15.22893	0.4545389	-0.0050250000000016115
3.270884	-15.22841	0.4545045	-0.004505000000001758
3.281992	-15.22366	0.4545538	0.0002449999999978303
3.2931	-15.21714	0.4544452	0.006764999999997912
3.304208	-15.20625	0.4543106	0.017654999999997756
3.315316	-15.1927	0.4541628	0.03120499999999815
3.326424	-15.18676	0.4544902	0.03714499999999887
3.337532	-15.17173	0.4546685	0.052174999999998306
3.348641	-15.16014	0.4547865	0.0637649999999983
3.359749	-15.15044	0.4547935	0.07346499999999878
3.370857	-15.14286	0.4541974	0.08104499999999781
3.381965	-15.13228	0.4541138	0.09162499999999874
3.393073	-15.14983	0.4534572	0.07407499999999878
3.404181	-15.15007	0.4535935	0.07383499999999898
3.415289	-15.14747	0.4526945	0.07643499999999825
3.426397	-15.14657	0.4522654	0.07733499999999793
3.437505	-15.14775	0.4523879	0.0761549999999982
3.448613	-15.15317	0.4525971	0.0707349999999991
3.459722	-15.1473	0.4525657	0.07660499999999892
3.47083	-15.1401	0.4526897	0.08380499999999813
3.481938	-15.1276	0.452666	0.0963049999999992
3.493046	-15.1219	0.4528442	0.10200499999999835
3.504154	-15.12898	0.4528907	0.09492499999999815
3.515262	-15.13397	0.4529239	0.08993499999999877
3.52637	-15.14612	0.4529562	0.07778499999999866
3.537478	-15.13901	0.4529257	0.08489499999999772
3.548586	-15.1325	0.45292	0.09140499999999818
3.559695	-15.12303	0.452945	0.1008749999999985
3.570803	-15.10973	0.4529189	0.1141749999999977
3.581911	-15.12554	0.4528983	0.0983649999999976
3.593019	-15.14325	0.4528855	0.08065499999999837
3.604127	-15.15414	0.4528811	0.06976499999999852
3.615235	-15.12738	0.4528795	0.09652499999999797
3.626343	-15.25759	0.4528789	-0.03368500000000196
3.637451	-15.3768	0.4528788	-0.1528950000000009
3.648559	-15.68909	0.4528787	-0.46518500000000174
