# Supplementary material for: Molecular Scale Hydrophobicity and Adsorption Thermodynamics on Hydrophobic-Charged Surfaces
Source: ACS Nano. 2026 Feb 16;20(8):6970–82. doi: 10.1021/acsnano.5c18643 (PMC12961923; doi:10.1021/acsnano.5c18643)
Supplement: Supplementary file 2 [file nn5c18643_si_002.zip › supplementary-files/pmf/all-2ns-equilibration/hydrophobin/simulation-3/ohs1_100ns/pmf-hb.csv]

com_nm	pmf_kcal_per_mol	error	shifted_pmf_kcal_per_mol	com_nm_5	std	hb_polar_strand
1.386312	0.0	0.0	26.669407	3.539309	0.029079	1.2502500000000003
1.397747	-2.373572	8.441381e-08	24.295835	3.4159919999999997	0.028285	1.26475
1.409182	-4.489865	7.673688e-07	22.179541999999998	3.314737	0.028681	1.2600833333333332
1.420618	-6.430638	5.181001e-06	20.238768999999998	3.230517	0.028388	1.2401666666666666
1.432053	-8.212915	3.48942e-05	18.456491999999997	3.1162970000000003	0.028489999999999998	1.2393333333333336
1.443488	-9.83959	0.0002342615	16.829817	3.027244	0.028699000000000002	1.2223333333333333
1.454924	-11.3224	0.00142211	15.347007	2.917801	0.028875	1.2080833333333334
1.466359	-12.66189	0.008026253	14.007517	2.807962	0.028244	1.244
1.477794	-13.83746	0.02547946	12.831947	2.714547	0.029258	1.2169166666666666
1.48923	-14.86756	0.02533502	11.801847	2.64073	0.028678	1.245083333333333
1.500665	-15.94382	0.1587413	10.725586999999999	2.518697	0.027456	1.2115
1.5121	-17.17214	0.2381266	9.497267	2.418992	0.028451	1.244
1.523536	-18.40756	0.2360974	8.261847	2.343798	0.030161	1.2406666666666668
1.534971	-19.55638	0.2186114	7.113026999999999	2.194594	0.025508000000000003	1.14575
1.546406	-20.59096	0.2176405	6.078447000000001	2.036089	0.038870999999999996	0.7401666666666666
1.557842	-21.49732	0.2317129	5.172087000000001	1.962163	0.021034	0.5816666666666666
1.569277	-22.26332	0.2248802	4.406086999999999	1.8951900000000002	0.023742	0.6651666666666665
1.580712	-22.91547	0.1964857	3.7539370000000005	1.822309	0.021984	0.7597499999999999
1.592148	-23.58694	0.1597755	3.082467000000001	1.755348	0.019115	0.9284166666666666
1.603583	-24.48316	0.2239471	2.186246999999998	1.7163099999999998	0.022962	0.78575
1.615018	-25.60054	0.22289	1.068867000000001	1.66693	0.023947	0.752
1.626454	-26.82359	0.204326	-0.15418299999999974	1.543798	0.0196	0.51325
1.637889	-28.0884	0.1973911	-1.4189930000000004	1.456374	0.017599	0.4649166666666667
1.649324	-29.36891	0.1827348	-2.699503
1.66076	-30.62819	0.1780793	-3.9587830000000004
1.672195	-31.8235	0.198257	-5.154093
1.68363	-32.90645	0.2470407	-6.237043
1.695066	-33.83536	0.3121896	-7.165953000000002
1.706501	-34.61909	0.3585502	-7.949683
1.717936	-35.33244	0.3542508	-8.663032999999999
1.729372	-36.01602	0.339355	-9.346612999999998
1.740807	-36.6258	0.3275481	-9.956392999999998
1.752242	-37.10548	0.3186992	-10.436073
1.763678	-37.42853	0.3164255	-10.759123000000002
1.775113	-37.60841	0.3219911	-10.939003
1.786548	-37.73875	0.3366367	-11.069343000000003
1.797984	-37.86031	0.3505167	-11.190902999999999
1.809419	-37.95528	0.3535373	-11.285873000000002
1.820854	-38.00528	0.3495488	-11.335873
1.83229	-37.97715	0.3502672	-11.307743000000002
1.843725	-37.88597	0.3530603	-11.216563
1.85516	-37.73122	0.3560049	-11.061813
1.866595	-37.54076	0.3535468	-10.871353
1.878031	-37.35638	0.351107	-10.686973000000002
1.889466	-37.17318	0.3507347	-10.503773000000002
1.900901	-36.94701	0.3508676	-10.277603
1.912337	-36.66393	0.3514118	-9.994523000000001
1.923772	-36.32555	0.3518478	-9.656143
1.935207	-35.94024	0.3515791	-9.270833000000003
1.946643	-35.50124	0.3509333	-8.831833000000003
1.958078	-34.98174	0.3505322	-8.312333000000002
1.969513	-34.37471	0.3503955	-7.705303000000001
1.980949	-33.69259	0.350193	-7.023183000000003
1.992384	-32.95102	0.3503582	-6.281613
2.003819	-32.15808	0.3506821	-5.488672999999999
2.015255	-31.31872	0.3503241	-4.649312999999999
2.02669	-30.44713	0.3499573	-3.7777230000000017
2.038125	-29.5518	0.3498823	-2.8823930000000004
2.049561	-28.66457	0.3495645	-1.9951630000000016
2.060996	-27.83199	0.3492795	-1.1625830000000015
2.072431	-27.0885	0.3492226	-0.41909300000000016
2.083867	-26.49366	0.3485729	0.1757470000000012
2.095302	-26.03235	0.3486948	0.6370569999999987
2.106737	-25.71066	0.3500472	0.9587469999999989
2.118173	-25.50003	0.3527186	1.1693770000000008
2.129608	-25.34097	0.3581907	1.328437000000001
2.141043	-25.28318	0.3726267	1.386226999999998
2.152479	-25.32828	0.3902918	1.3411270000000002
2.163914	-25.41475	0.4020814	1.2546569999999981
2.175349	-25.50308	0.4056231	1.166326999999999
2.186785	-25.57868	0.4043641	1.0907270000000011
2.19822	-25.62528	0.4018862	1.0441269999999996
2.209655	-25.63632	0.3989855	1.0330869999999983
2.221091	-25.61163	0.3978756	1.057776999999998
2.232526	-25.55259	0.3974629	1.116817000000001
2.243961	-25.48397	0.4001519	1.1854370000000003
2.255397	-25.43063	0.3938811	1.238776999999999
2.266832	-25.38393	0.3841996	1.2854770000000002
2.278267	-25.35236	0.3817316	1.3170469999999987
2.289703	-25.37722	0.3825138	1.2921869999999984
2.301138	-25.40608	0.3877243	1.2633270000000003
2.312573	-25.46622	0.3842616	1.2031869999999998
2.324009	-25.55261	0.3821302	1.1167969999999983
2.335444	-25.65112	0.3824139	1.0182870000000008
2.346879	-25.76347	0.3837623	0.905936999999998
2.358315	-25.87943	0.3847828	0.7899770000000004
2.36975	-25.99195	0.3855695	0.6774570000000004
2.381185	-26.10368	0.3863884	0.565726999999999
2.392621	-26.21327	0.386966	0.45613699999999824
2.404056	-26.31009	0.3867607	0.3593170000000008
2.415491	-26.40955	0.3863896	0.2598570000000002
2.426927	-26.51281	0.3864716	0.15659699999999788
2.438362	-26.62551	0.386881	0.043897000000001185
2.449797	-26.72718	0.3864642	-0.05777300000000096
2.461233	-26.81967	0.3865151	-0.15026299999999893
2.472668	-26.88937	0.3865462	-0.2199629999999999
2.484103	-26.95545	0.3867471	-0.2860429999999994
2.495539	-27.01263	0.3865059	-0.34322300000000183
2.506974	-27.05661	0.386692	-0.3872029999999995
2.518409	-27.09391	0.3868528	-0.4245030000000014
2.529845	-27.12734	0.3866513	-0.4579330000000006
2.54128	-27.15761	0.3866032	-0.4882029999999986
2.552715	-27.17054	0.3866401	-0.5011329999999994
2.564151	-27.18692	0.3870377	-0.517513000000001
2.575586	-27.19512	0.3865488	-0.5257129999999997
2.587021	-27.18047	0.3855807	-0.511063
2.598457	-27.15586	0.3856259	-0.4864530000000009
2.609892	-27.11531	0.3856574	-0.44590300000000127
2.621327	-27.07976	0.3856035	-0.41035300000000063
2.632763	-27.04528	0.3856274	-0.3758730000000021
2.644198	-27.01493	0.3857401	-0.345523
2.655633	-26.97908	0.3858539	-0.3096730000000001
2.667069	-26.94397	0.3858234	-0.27456300000000056
2.678504	-26.91211	0.3858921	-0.24270299999999878
2.689939	-26.88879	0.3858916	-0.21938300000000055
2.701375	-26.86208	0.3857085	-0.1926729999999992
2.71281	-26.84666	0.3857893	-0.17725300000000033
2.724245	-26.83944	0.3861171	-0.1700330000000001
2.73568	-26.83778	0.3863205	-0.168372999999999
2.747116	-26.84034	0.385995	-0.17093300000000156
2.758551	-26.84383	0.385684	-0.17442300000000088
2.769986	-26.84971	0.385706	-0.1803030000000021
2.781422	-26.85861	0.3849745	-0.18920299999999912
2.792857	-26.87639	0.3836793	-0.20698300000000103
2.804292	-26.90763	0.3838048	-0.2382230000000014
2.815728	-26.93164	0.3844939	-0.26223300000000194
2.827163	-26.95599	0.3836951	-0.28658300000000025
2.838598	-26.97075	0.3837364	-0.30134299999999925
2.850034	-26.9765	0.384193	-0.30709300000000184
2.861469	-26.97376	0.3842982	-0.304352999999999
2.872904	-26.94387	0.3840966	-0.2744630000000008
2.88434	-26.92128	0.3841853	-0.2518729999999998
2.895775	-26.91548	0.3842263	-0.2460729999999991
2.90721	-26.90658	0.3841537	-0.23717300000000208
2.918646	-26.88754	0.3841469	-0.2181330000000017
2.930081	-26.88688	0.3841376	-0.2174730000000018
2.941516	-26.88919	0.3841551	-0.21978299999999962
2.952952	-26.89859	0.384224	-0.22918299999999903
2.964387	-26.90169	0.3841896	-0.2322829999999989
2.975822	-26.89409	0.3839692	-0.22468299999999886
2.987258	-26.8693	0.3835526	-0.19989299999999943
2.998693	-26.858	0.3841101	-0.1885930000000009
3.010128	-26.84615	0.3839242	-0.17674300000000187
3.021564	-26.83312	0.3828695	-0.16371300000000133
3.032999	-26.82479	0.3835048	-0.1553830000000005
3.044434	-26.82757	0.3833199	-0.15816300000000183
3.05587	-26.82168	0.3833354	-0.152273000000001
3.067305	-26.81409	0.3833367	-0.14468300000000056
3.07874	-26.79661	0.3831874	-0.1272030000000015
3.090176	-26.79247	0.3832771	-0.12306300000000192
3.101611	-26.78413	0.3832153	-0.11472300000000146
3.113046	-26.78391	0.3830856	-0.11450299999999913
3.124482	-26.78122	0.3827672	-0.1118130000000015
3.135917	-26.77258	0.3830407	-0.10317300000000174
3.147352	-26.75904	0.3831864	-0.08963299999999919
3.158788	-26.7482	0.3830996	-0.078793000000001
3.170223	-26.74116	0.3829758	-0.07175300000000107
3.181658	-26.74099	0.3829238	-0.0715830000000004
3.193094	-26.7425	0.3829222	-0.07309300000000007
3.204529	-26.7423	0.3835666	-0.07289300000000054
3.215964	-26.74396	0.3837675	-0.07455300000000165
3.2274	-26.73989	0.3837393	-0.07048299999999941
3.238835	-26.73163	0.3833266	-0.06222299999999947
3.25027	-26.72603	0.3832261	-0.056623000000001866
3.261706	-26.72286	0.3832859	-0.05345300000000108
3.273141	-26.71613	0.3833432	-0.04672300000000007
3.284576	-26.7109	0.3833265	-0.041492999999999114
3.296012	-26.70417	0.3833271	-0.034763000000001654
3.307447	-26.68264	0.3833259	-0.013232999999999606
3.318882	-26.67568	0.3831355	-0.006273000000000195
3.330318	-26.66898	0.3829881	0.0004269999999984009
3.341753	-26.67535	0.3830426	-0.00594300000000203
3.353188	-26.66809	0.3827241	0.0013170000000002346
3.364624	-26.67064	0.3828688	-0.0012329999999991514
3.376059	-26.67537	0.3843398	-0.005963000000001273
3.387494	-26.69208	0.3864795	-0.022673000000001053
3.39893	-26.71025	0.3864839	-0.04084299999999885
3.410365	-26.72129	0.3858209	-0.05188300000000012
3.4218	-26.72785	0.3857131	-0.05844300000000047
3.433236	-26.7242	0.3857532	-0.05479300000000009
3.444671	-26.73171	0.3855789	-0.062303
3.456106	-26.7359	0.3852745	-0.06649300000000125
3.467542	-26.75165	0.3851763	-0.08224300000000184
3.478977	-26.75542	0.3857303	-0.08601300000000123
3.490412	-26.74731	0.3873941	-0.07790299999999917
3.501848	-26.73289	0.3871569	-0.06348300000000151
3.513283	-26.72519	0.3868413	-0.05578300000000169
3.524718	-26.71778	0.3867169	-0.048373000000001554
3.536154	-26.71121	0.3867264	-0.04180300000000159
3.547589	-26.70733	0.3867622	-0.03792299999999926
3.559024	-26.70268	0.38677	-0.03327300000000122
3.57046	-26.71422	0.3867721	-0.044813000000001324
3.581895	-26.73249	0.3867725	-0.06308299999999889
3.59333	-26.76201	0.3867725	-0.09260300000000043
3.604766	-26.78153	0.3867725	-0.11212300000000042
3.616201	-26.78137	0.3867725	-0.11196299999999937
3.627636	-26.80074	0.3867725	-0.13133300000000148
3.639071	-26.65216	0.3867725	0.017247000000001123
3.650507	-26.59048	0.3867725	0.07892700000000019
3.661942	-26.17639	0.3867725	0.49301699999999826
