# Supplementary material for: Molecular Scale Hydrophobicity and Adsorption Thermodynamics on Hydrophobic-Charged Surfaces
Source: ACS Nano. 2026 Feb 16;20(8):6970–82. doi: 10.1021/acsnano.5c18643 (PMC12961923; doi:10.1021/acsnano.5c18643)
Supplement: Supplementary file 2 [file nn5c18643_si_002.zip › supplementary-files/pmf/all-2ns-equilibration/hydrophobin/simulation-3/ohs2_100ns/pmf-hb.csv]

com_nm	pmf_kcal_per_mol	error	shifted_pmf_kcal_per_mol	com_nm_5	std	hb_polar_strand
1.433903	0.0	0.0	18.249927	3.478816	0.027946	1.2451666666666668
1.444788	-1.839779	0.0	16.410148	3.389136	0.028899	1.227833333333333
1.455674	-3.402409	1.078072e-07	14.847517999999999	3.2943620000000005	0.028072000000000003	1.2305833333333331
1.466559	-4.804982	4.785572e-07	13.444945	3.225484	0.028118	1.2273333333333332
1.477444	-6.14511	2.313375e-06	12.104817	3.11103	0.02818	1.2305
1.488329	-7.450972	1.067838e-05	10.798955	3.025393	0.028739999999999998	1.2196666666666665
1.499214	-8.743898	4.928911e-05	9.506029	2.912556	0.028645999999999998	1.2293333333333334
1.510099	-10.01875	0.0002272189	8.231176999999999	2.800734	0.02854	1.2478333333333331
1.520985	-11.3232	0.0009064837	6.926727	2.671014	0.028863999999999997	1.2213333333333334
1.53187	-12.66277	0.003429238	5.5871569999999995	2.598973	0.028739999999999998	1.20575
1.542755	-14.02329	0.005817867	4.226637	2.494823	0.027442	1.2246666666666663
1.55364	-15.37418	0.002244533	2.8757469999999987	2.416641	0.030286	1.2306666666666668
1.564525	-16.68935	0.008043341	1.5605769999999985	2.2836849999999997	0.029392	1.2152499999999995
1.57541	-17.96722	0.01708921	0.2827069999999985	2.186197	0.029258	1.1909999999999998
1.586296	-19.18649	0.006953778	-0.9365629999999996	2.015715	0.027348	0.9905833333333334
1.597181	-20.28898	0.04513385	-2.039052999999999	1.932447	0.021008000000000002	0.9461666666666668
1.608066	-21.23934	0.0738452	-2.989412999999999	1.879591	0.020777	0.8255833333333333
1.618951	-22.03908	0.06825327	-3.789152999999999	1.809482	0.02096	0.8384166666666667
1.629836	-22.75982	0.1014383	-4.509893000000002	1.77772	0.025675	0.7893333333333332
1.640721	-23.53641	0.1838749	-5.2864830000000005	1.686277	0.020177	0.7191666666666666
1.651607	-24.45999	0.2471157	-6.210063000000002	1.6123370000000001	0.022007	0.6952499999999999
1.662492	-25.42296	0.2312135	-7.173033	1.5478	0.026325	0.97525
1.673377	-26.2614	0.209097	-8.011472999999999
1.684262	-26.95652	0.2045174	-8.706593000000002
1.695147	-27.52457	0.2070421	-9.274643000000001
1.706032	-28.01119	0.2111565	-9.761263
1.716918	-28.47523	0.2214638	-10.225303
1.727803	-28.99241	0.2380171	-10.742483
1.738688	-29.58367	0.2452516	-11.333743000000002
1.749573	-30.19194	0.242201	-11.942013
1.760458	-30.8287	0.2398496	-12.578773000000002
1.771344	-31.47347	0.2434062	-13.223543
1.782229	-32.05958	0.2709707	-13.809652999999997
1.793114	-32.51962	0.3696498	-14.269693000000004
1.803999	-32.80106	0.5152019	-14.551133
1.814884	-32.88595	0.6466133	-14.636023000000002
1.825769	-32.78905	0.7111012	-14.539123000000004
1.836655	-32.59567	0.7186595	-14.345742999999999
1.84754	-32.42173	0.7415359	-14.171802999999997
1.858425	-32.328	0.774309	-14.078073000000003
1.86931	-32.2358	0.7880104	-13.985872999999998
1.880195	-32.09014	0.782344	-13.840212999999999
1.89108	-31.85809	0.7743749	-13.608163000000001
1.901966	-31.55413	0.7617365	-13.304203000000001
1.912851	-31.22166	0.7462471	-12.971733
1.923736	-30.88091	0.7392114	-12.630983
1.934621	-30.5062	0.7426568	-12.256273
1.945506	-30.07054	0.7475787	-11.820613000000002
1.956391	-29.57029	0.7475395	-11.320363
1.967277	-28.99697	0.7479391	-10.747043000000001
1.978162	-28.38051	0.7488875	-10.130583000000001
1.989047	-27.71039	0.7495148	-9.460463
1.999932	-26.99768	0.7490633	-8.747753
2.010817	-26.24165	0.7488063	-7.991723
2.021702	-25.44858	0.7488168	-7.198653
2.032588	-24.64112	0.7488992	-6.391193000000001
2.043473	-23.83522	0.7491766	-5.585293
2.054358	-23.04731	0.7499772	-4.797383
2.065243	-22.31212	0.7508895	-4.062193000000001
2.076128	-21.63207	0.7511086	-3.3821429999999992
2.087013	-21.05167	0.7508253	-2.801743000000002
2.097899	-20.55315	0.7490283	-2.303222999999999
2.108784	-20.21917	0.7445262	-1.9692429999999987
2.119669	-20.06515	0.7439692	-1.8152229999999996
2.130554	-19.93656	0.7436614	-1.6866330000000005
2.141439	-19.78194	0.7435074	-1.5320129999999992
2.152325	-19.62653	0.743363	-1.3766029999999994
2.16321	-19.4742	0.743328	-1.2242730000000002
2.174095	-19.31228	0.7432685	-1.0623530000000017
2.18498	-19.13875	0.7430475	-0.8888230000000021
2.195865	-18.95944	0.7428098	-0.7095130000000012
2.20675	-18.79088	0.7427467	-0.5409530000000018
2.217636	-18.64714	0.7438364	-0.3972130000000007
2.228521	-18.54725	0.7461207	-0.29732299999999867
2.239406	-18.45936	0.7473911	-0.20943300000000065
2.250291	-18.38214	0.746987	-0.13221300000000014
2.261176	-18.30854	0.746256	-0.058613000000001136
2.272061	-18.20937	0.7460409	0.04055699999999973
2.282947	-18.11032	0.7463802	0.13960699999999804
2.293832	-18.00859	0.7465174	0.24133699999999791
2.304717	-17.91986	0.7462813	0.33006699999999967
2.315602	-17.85222	0.7456255	0.3977070000000005
2.326487	-17.80602	0.7452062	0.4439069999999994
2.337372	-17.79309	0.7466327	0.45683700000000016
2.348258	-17.77272	0.7528124	0.47720699999999994
2.359143	-17.72453	0.7585492	0.5253969999999981
2.370028	-17.68083	0.7599037	0.5690969999999993
2.380913	-17.66723	0.7602668	0.5826969999999996
2.391798	-17.66706	0.7602026	0.5828670000000002
2.402683	-17.68374	0.7600594	0.5661869999999993
2.413569	-17.71234	0.7596388	0.5375869999999985
2.424454	-17.74906	0.7595641	0.5008669999999995
2.435339	-17.78951	0.7596356	0.46041699999999963
2.446224	-17.83516	0.7593192	0.4147670000000012
2.457109	-17.88866	0.7608237	0.361266999999998
2.467994	-17.9519	0.7610123	0.29802700000000115
2.47888	-18.00433	0.7610089	0.24559700000000007
2.489765	-18.05061	0.7611738	0.19931700000000063
2.50065	-18.08642	0.7609762	0.16350699999999918
2.511535	-18.11444	0.7608662	0.13548700000000125
2.52242	-18.1353	0.7608224	0.1146269999999987
2.533306	-18.13731	0.7607485	0.11261700000000019
2.544191	-18.14667	0.7607447	0.10325699999999927
2.555076	-18.15165	0.7607424	0.0982769999999995
2.565961	-18.14492	0.7606845	0.10500700000000052
2.576846	-18.1488	0.760664	0.10112699999999819
2.587731	-18.15324	0.7609549	0.0966869999999993
2.598617	-18.16348	0.7611661	0.08644699999999972
2.609502	-18.18389	0.7616335	0.0660369999999979
2.620387	-18.20161	0.7620036	0.04831700000000083
2.631272	-18.21159	0.762414	0.03833699999999851
2.642157	-18.22118	0.7624304	0.02874699999999919
2.653042	-18.22072	0.7622683	0.02920699999999954
2.663928	-18.22657	0.762106	0.02335700000000074
2.674813	-18.22571	0.7628108	0.024217000000000155
2.685698	-18.23191	0.7635723	0.018017000000000394
2.696583	-18.25002	0.7641113	-9.299999999967667e-05
2.707468	-18.26872	0.7645394	-0.018792999999998727
2.718353	-18.29328	0.7639049	-0.04335299999999975
2.729239	-18.2993	0.763792	-0.04937299999999922
2.740124	-18.31313	0.7634563	-0.06320300000000145
2.751009	-18.31568	0.7629763	-0.06575300000000084
2.761894	-18.31024	0.7629643	-0.06031300000000073
2.772779	-18.31932	0.7629985	-0.06939300000000159
2.783664	-18.32828	0.7629759	-0.0783529999999999
2.79455	-18.3372	0.762951	-0.08727299999999971
2.805435	-18.35021	0.7629952	-0.10028300000000101
2.81632	-18.35797	0.7629968	-0.10804300000000211
2.827205	-18.3791	0.7632298	-0.12917300000000154
2.83809	-18.38718	0.7629628	-0.13725300000000118
2.848975	-18.3826	0.7626035	-0.13267300000000048
2.859861	-18.37758	0.76252	-0.12765299999999868
2.870746	-18.37403	0.7625108	-0.12410300000000163
2.881631	-18.36216	0.7621324	-0.1122329999999998
2.892516	-18.35317	0.7627008	-0.10324299999999909
2.903401	-18.34392	0.762	-0.0939930000000011
2.914287	-18.32849	0.76175	-0.07856299999999905
2.925172	-18.32145	0.762429	-0.07152299999999912
2.936057	-18.31602	0.7623498	-0.06609300000000218
2.946942	-18.31028	0.7614701	-0.06035299999999921
2.957827	-18.31172	0.7609701	-0.06179300000000154
2.968712	-18.32843	0.7610598	-0.07850300000000132
2.979598	-18.33848	0.7610753	-0.08855300000000099
2.990483	-18.32951	0.7611233	-0.07958299999999952
3.001368	-18.31356	0.760865	-0.06363299999999938
3.012253	-18.30281	0.761166	-0.052883000000001346
3.023138	-18.28704	0.7610561	-0.037113000000001506
3.034023	-18.26735	0.7611916	-0.017423000000000854
3.044909	-18.26328	0.7611839	-0.013353000000002169
3.055794	-18.26435	0.7611352	-0.01442300000000074
3.066679	-18.26829	0.7612114	-0.018363000000000795
3.077564	-18.28194	0.7612847	-0.03201299999999918
3.088449	-18.29083	0.7612226	-0.040903000000000134
3.099334	-18.30061	0.7611639	-0.05068299999999937
3.11022	-18.30871	0.7609964	-0.058783000000001806
3.121105	-18.30763	0.7607576	-0.05770300000000006
3.13199	-18.3113	0.7606221	-0.06137299999999968
3.142875	-18.31913	0.7611616	-0.06920300000000168
3.15376	-18.31452	0.7622205	-0.06459300000000212
3.164645	-18.30218	0.7632777	-0.05225300000000033
3.175531	-18.29573	0.7623944	-0.04580299999999937
3.186416	-18.29823	0.7604375	-0.04830300000000065
3.197301	-18.30781	0.7591395	-0.05788300000000035
3.208186	-18.30611	0.7591568	-0.05618300000000076
3.219071	-18.30031	0.7597684	-0.05038300000000007
3.229956	-18.29361	0.7599896	-0.04368300000000147
3.240842	-18.29057	0.760308	-0.04064299999999932
3.251727	-18.28847	0.7602306	-0.03854300000000066
3.262612	-18.28517	0.7599638	-0.035243000000001246
3.273497	-18.28862	0.759409	-0.03869300000000209
3.284382	-18.30966	0.7589913	-0.05973300000000137
3.295268	-18.32889	0.758794	-0.07896300000000167
3.306153	-18.33625	0.7583827	-0.08632300000000015
3.317038	-18.33719	0.7585437	-0.08726300000000009
3.327923	-18.32706	0.7585705	-0.0771329999999999
3.338808	-18.32416	0.7585544	-0.07423299999999955
3.349693	-18.31678	0.7586662	-0.06685300000000183
3.360579	-18.31489	0.7585268	-0.06496299999999877
3.371464	-18.31437	0.7585586	-0.0644430000000007
3.382349	-18.30699	0.7584732	-0.05706299999999942
3.393234	-18.30241	0.7584689	-0.052482999999998725
3.404119	-18.29853	0.7585078	-0.04860299999999995
3.415004	-18.30765	0.7587361	-0.0577229999999993
3.42589	-18.31043	0.7587147	-0.06050300000000064
3.436775	-18.3274	0.7589634	-0.07747300000000124
3.44766	-18.34589	0.7589986	-0.09596300000000113
3.458545	-18.35551	0.7587179	-0.10558299999999932
3.46943	-18.36034	0.7585875	-0.1104130000000012
3.480315	-18.35255	0.7585759	-0.10262300000000124
3.491201	-18.34276	0.7587556	-0.09283299999999883
3.502086	-18.32943	0.7587313	-0.07950299999999899
3.512971	-18.30905	0.7587553	-0.05912299999999959
3.523856	-18.29458	0.7587321	-0.044653000000000276
3.534741	-18.2865	0.7587256	-0.03657300000000063
3.545626	-18.27267	0.7587208	-0.022743000000001956
3.556512	-18.249	0.7587194	0.0009270000000007883
3.567397	-18.27928	0.7587189	-0.029353000000000407
3.578282	-18.25499	0.7587188	-0.005062999999999818
3.589167	-18.19649	0.7587187	0.05343699999999885
3.600052	-18.02728	0.7587187	0.22264699999999849
