# Supplementary material for: Molecular Scale Hydrophobicity and Adsorption Thermodynamics on Hydrophobic-Charged Surfaces
Source: ACS Nano. 2026 Feb 16;20(8):6970–82. doi: 10.1021/acsnano.5c18643 (PMC12961923; doi:10.1021/acsnano.5c18643)
Supplement: Supplementary file 2 [file nn5c18643_si_002.zip › supplementary-files/pmf/all-2ns-equilibration/hydrophobin/simulation-3/ohs3_100ns/pmf-hb.csv]

com_nm	pmf_kcal_per_mol	error	shifted_pmf_kcal_per_mol	com_nm_5	std	hb_polar_strand
1.492802	0.0	0.0	15.126076999999999	3.503279	0.028498000000000002	1.2049166666666666
1.503524	-1.95662	0.04662461	13.169456999999998	3.401432	0.029299000000000002	1.194
1.514246	-3.846518	0.1036359	11.279558999999999	3.301803	0.027895	1.1810833333333333
1.524968	-5.707256	0.1692503	9.418820999999998	3.216641	0.028067	1.2035
1.535691	-7.411472	0.18011	7.714604999999999	3.158664	0.028702999999999996	1.20925
1.546413	-8.967611	0.1677198	6.158465999999999	3.009562	0.028464999999999997	1.1866666666666668
1.557135	-10.33634	0.1068885	4.789736999999999	2.915206	0.028614999999999998	1.2129166666666666
1.567858	-11.5061	0.07738934	3.6199769999999987	2.8123970000000003	0.028713	1.19575
1.57858	-12.46196	0.203081	2.664116999999999	2.706165	0.028594	1.2113333333333332
1.589302	-13.22794	0.3474627	1.8981369999999984	2.626604	0.028725999999999998	1.2150833333333333
1.600025	-13.84281	0.4571895	1.2832669999999986	2.506277	0.027143	1.21475
1.610747	-14.37162	0.5007386	0.7544569999999986	2.4068400000000003	0.028707999999999997	1.2105833333333331
1.621469	-14.85552	0.4665197	0.2705569999999984	2.2947450000000003	0.028082	1.2036666666666669
1.632192	-15.32148	0.412945	-0.19540300000000066	2.173127	0.031499	1.2010833333333335
1.642914	-15.84112	0.481895	-0.7150430000000014	2.039735	0.025012	1.0944166666666666
1.653636	-16.51753	0.6472879	-1.391453000000002	1.9543689999999998	0.020522	1.0169166666666667
1.664358	-17.35791	0.7508118	-2.2318330000000017	1.880914	0.022025	0.9395833333333332
1.675081	-18.27317	0.7615495	-3.1470930000000017	1.82968	0.025088	0.8977499999999999
1.685803	-19.15578	0.7436894	-4.029703000000001	1.792873	0.020012000000000002	0.9058333333333332
1.696525	-19.99881	0.7305907	-4.872733	1.7082669999999998	0.022819	0.8140833333333329
1.707248	-20.77582	0.7265685	-5.649743000000001	1.591835	0.022952	0.7100833333333333
1.71797	-21.48375	0.7264545	-6.357673000000002	1.569875	0.01832	0.6459999999999999
1.728692	-22.14739	0.7291739	-7.021313000000003
1.739415	-22.7643	0.7320282	-7.638223
1.750137	-23.39093	0.7213914	-8.264853000000002
1.760859	-24.10917	0.7042885	-8.983093
1.771582	-24.89291	0.6977924	-9.766833000000002
1.782304	-25.63669	0.699476	-10.510613000000003
1.793026	-26.25167	0.7085832	-11.125593000000002
1.803749	-26.7001	0.7320377	-11.574023
1.814471	-26.99085	0.7644582	-11.864773
1.825193	-27.14941	0.7870252	-12.023333000000001
1.835915	-27.22784	0.7922254	-12.101763000000002
1.846638	-27.28993	0.7878421	-12.163853
1.85736	-27.33998	0.7791191	-12.213903000000002
1.868082	-27.34554	0.7742505	-12.219463000000001
1.878805	-27.28759	0.7778363	-12.161513000000003
1.889527	-27.13926	0.784555	-12.013183000000001
1.900249	-26.90265	0.7873444	-11.776573000000003
1.910972	-26.62611	0.792809	-11.500033000000002
1.921694	-26.38073	0.8051478	-11.254653000000001
1.932416	-26.16464	0.8154703	-11.038563
1.943139	-25.88091	0.8186659	-10.754833000000001
1.953861	-25.49777	0.8177981	-10.371693
1.964583	-25.01933	0.8162316	-9.893253000000001
1.975305	-24.46839	0.812113	-9.342313
1.986028	-23.89953	0.8081749	-8.773453
1.99675	-23.35734	0.8137475	-8.231263000000002
2.007472	-22.84407	0.8208618	-7.717993
2.018195	-22.31403	0.8218893	-7.187953
2.028917	-21.76098	0.8200961	-6.634903000000001
2.039639	-21.16191	0.8198201	-6.035833
2.050362	-20.53476	0.8200062	-5.408683
2.061084	-19.88333	0.8202616	-4.757253000000002
2.071806	-19.21908	0.8202179	-4.093003000000003
2.082529	-18.54487	0.8213275	-3.418793000000001
2.093251	-17.89295	0.8186171	-2.7668730000000004
2.103973	-17.3329	0.8160362	-2.206823
2.114695	-16.93816	0.8228271	-1.8120830000000012
2.125418	-16.67178	0.8285955	-1.5457029999999996
2.13614	-16.45868	0.8272545	-1.3326030000000024
2.146862	-16.28161	0.8246324	-1.155533000000002
2.157585	-16.11537	0.8230941	-0.989293
2.168307	-15.95436	0.8224878	-0.8282830000000008
2.179029	-15.79029	0.8223572	-0.6642130000000019
2.189752	-15.61857	0.8226709	-0.4924930000000014
2.200474	-15.45446	0.8234367	-0.32838300000000054
2.211196	-15.29873	0.824393	-0.17265300000000217
2.221919	-15.16092	0.8215617	-0.03484300000000218
2.232641	-15.07123	0.8154139	0.05484699999999876
2.243363	-14.98759	0.8120251	0.1384869999999978
2.254086	-14.9213	0.8116117	0.2047769999999982
2.264808	-14.85475	0.8123435	0.27132699999999943
2.27553	-14.7615	0.8128109	0.3645769999999988
2.286252	-14.65677	0.81253	0.4693069999999988
2.296975	-14.53603	0.8128172	0.5900469999999984
2.307697	-14.41131	0.8140064	0.7147669999999984
2.318419	-14.28706	0.814562	0.8390169999999983
2.329142	-14.15795	0.8132304	0.9681269999999991
2.339864	-14.06996	0.8111159	1.0561169999999986
2.350586	-14.02498	0.8130388	1.1010969999999993
2.361309	-14.05976	0.8171754	1.066316999999998
2.372031	-14.14015	0.8199556	0.9859269999999984
2.382753	-14.24661	0.8206209	0.8794669999999982
2.393476	-14.36236	0.8201211	0.763716999999998
2.404198	-14.47294	0.8194309	0.6531369999999992
2.41492	-14.58561	0.8188254	0.5404669999999978
2.425642	-14.6879	0.8187477	0.4381769999999978
2.436365	-14.78022	0.8189455	0.34585699999999875
2.447087	-14.85274	0.8188721	0.27333699999999794
2.457809	-14.92252	0.8187712	0.2035569999999982
2.468532	-14.98065	0.8188202	0.14542699999999797
2.479254	-15.03575	0.818666	0.09032699999999849
2.489976	-15.09239	0.8181189	0.03368699999999869
2.500699	-15.15812	0.8179963	-0.0320430000000016
2.511421	-15.21346	0.8181076	-0.08738300000000088
2.522143	-15.25973	0.8179079	-0.1336530000000007
2.532866	-15.27952	0.8182854	-0.1534430000000011
2.543588	-15.27607	0.81873	-0.14999300000000204
2.55431	-15.2645	0.818056	-0.1384230000000013
2.565033	-15.23349	0.8179049	-0.10741300000000109
2.575755	-15.21572	0.8169335	-0.08964300000000058
2.586477	-15.21246	0.8168778	-0.08638300000000143
2.597199	-15.22825	0.8170597	-0.10217300000000051
2.607922	-15.23059	0.8170423	-0.10451300000000074
2.618644	-15.23783	0.8173647	-0.11175300000000199
2.629366	-15.2405	0.8172721	-0.11442300000000216
2.640089	-15.24799	0.8175682	-0.12191300000000105
2.650811	-15.25945	0.8172063	-0.13337300000000063
2.661533	-15.26449	0.8162791	-0.13841300000000167
2.672256	-15.26662	0.8152683	-0.14054300000000097
2.682978	-15.2541	0.8146262	-0.12802300000000066
2.6937	-15.23731	0.8144764	-0.11123300000000214
2.704423	-15.21629	0.814839	-0.0902130000000021
2.715145	-15.19344	0.8144881	-0.06736300000000206
2.725867	-15.17458	0.8142523	-0.04850300000000196
2.736589	-15.16601	0.8139437	-0.03993300000000133
2.747312	-15.15964	0.8146848	-0.0335630000000009
2.758034	-15.14639	0.8144267	-0.02031300000000158
2.768756	-15.13567	0.8143387	-0.009593000000000629
2.779479	-15.12228	0.8139325	0.003796999999998718
2.790201	-15.11458	0.8137276	0.011496999999998536
2.800923	-15.12178	0.8139631	0.004296999999999329
2.811646	-15.14148	0.8141078	-0.015403000000000944
2.822368	-15.15692	0.8140494	-0.030843000000000842
2.83309	-15.16873	0.8141457	-0.042653000000001384
2.843813	-15.17774	0.8141417	-0.05166300000000135
2.854535	-15.1865	0.8134736	-0.06042300000000189
2.865257	-15.1831	0.8138214	-0.057023000000000934
2.87598	-15.17809	0.8144	-0.05201300000000053
2.886702	-15.16768	0.8158254	-0.041603000000002055
2.897424	-15.15701	0.8166618	-0.030933000000000987
2.908146	-15.13993	0.817502	-0.013853000000001003
2.918869	-15.12833	0.8172876	-0.0022530000000013928
2.929591	-15.12547	0.8168011	0.0006069999999986919
2.940313	-15.11969	0.8167659	0.006386999999998366
2.951036	-15.11352	0.8166882	0.012556999999999263
2.961758	-15.10533	0.8166335	0.020746999999998295
2.97248	-15.10238	0.8167001	0.023696999999998525
2.983203	-15.11112	0.8169119	0.014956999999998999
2.993925	-15.11415	0.8168081	0.011926999999998245
3.004647	-15.11912	0.8170858	0.006956999999998104
3.01537	-15.12358	0.8172459	0.002496999999998195
3.026092	-15.11807	0.8172634	0.00800699999999921
3.036814	-15.10562	0.8169731	0.020456999999998615
3.047536	-15.10284	0.8169112	0.023236999999998176
3.058259	-15.09465	0.8169231	0.031426999999998984
3.068981	-15.08979	0.8171513	0.03628699999999796
3.079703	-15.11349	0.8171453	0.012586999999998127
3.090426	-15.11376	0.8171525	0.012316999999999467
3.101148	-15.11525	0.8169445	0.010826999999999032
3.11187	-15.10594	0.8169953	0.020136999999998295
3.122593	-15.11446	0.8169288	0.011616999999999322
3.133315	-15.12255	0.8168624	0.0035269999999982815
3.144037	-15.12001	0.8169425	0.006066999999998046
3.15476	-15.12436	0.8171188	0.0017169999999993024
3.165482	-15.12781	0.8170054	-0.0017330000000015389
3.176204	-15.13729	0.8166589	-0.011213000000001472
3.186927	-15.1499	0.8165466	-0.023823000000001926
3.197649	-15.16431	0.8167904	-0.03823300000000174
3.208371	-15.1742	0.81703	-0.048123000000002136
3.219093	-15.17553	0.8170041	-0.049453000000001524
3.229816	-15.17093	0.8174249	-0.044853000000001586
3.240538	-15.1591	0.816942	-0.0330230000000018
3.25126	-15.15641	0.8162775	-0.03033300000000061
3.261983	-15.15355	0.8155394	-0.027473000000000525
3.272705	-15.1562	0.8149453	-0.030123000000001454
3.283427	-15.15898	0.8141999	-0.032903000000001015
3.29415	-15.17144	0.8136285	-0.04536300000000182
3.304872	-15.17914	0.8132064	-0.05306300000000164
3.315594	-15.17853	0.813548	-0.05245300000000164
3.326317	-15.16788	0.8139053	-0.04180300000000159
3.337039	-15.15198	0.813931	-0.02590300000000134
3.347761	-15.12632	0.8142107	-0.00024300000000110344
3.358483	-15.0994	0.8146323	0.026676999999999396
3.369206	-15.08691	0.8149916	0.039166999999999064
3.379928	-15.07069	0.8150996	0.055386999999997855
3.39065	-15.07232	0.8155765	0.05375699999999917
3.401373	-15.07911	0.8152212	0.04696699999999865
3.412095	-15.09865	0.8152379	0.027426999999999424
3.422817	-15.11875	0.8152919	0.007326999999998307
3.43354	-15.13941	0.8154202	-0.01333300000000115
3.444262	-15.15587	0.8147318	-0.029793000000001513
3.454984	-15.17093	0.8148815	-0.044853000000001586
3.465707	-15.1905	0.8147527	-0.06442300000000145
3.476429	-15.19146	0.8145937	-0.06538300000000064
3.487151	-15.19354	0.8148507	-0.06746300000000183
3.497874	-15.18469	0.8147168	-0.058613000000001136
3.508596	-15.17835	0.8147485	-0.052273000000001346
3.519318	-15.16745	0.8147561	-0.04137300000000188
3.53004	-15.16537	0.8147652	-0.03929300000000069
3.540763	-15.16211	0.8147627	-0.036033000000001536
3.551485	-15.16278	0.8147581	-0.03670300000000104
3.562207	-15.18173	0.8147569	-0.055653000000001285
3.57293	-15.21628	0.8147565	-0.0902030000000007
3.583652	-15.20838	0.8147565	-0.08230300000000135
3.594374	-15.23897	0.8147564	-0.11289300000000146
3.605097	-15.22433	0.8147564	-0.09825300000000148
3.615819	-15.17928	0.8147564	-0.053203000000001666
3.626541	-14.52154	0.8147564	0.6045369999999988
