# Supplementary material for: Molecular Scale Hydrophobicity and Adsorption Thermodynamics on Hydrophobic-Charged Surfaces
Source: ACS Nano. 2026 Feb 16;20(8):6970–82. doi: 10.1021/acsnano.5c18643 (PMC12961923; doi:10.1021/acsnano.5c18643)
Supplement: Supplementary file 2 [file nn5c18643_si_002.zip › supplementary-files/pmf/reported-equilibration/gnp/delg-vs-area-final.csv]

system	dewetted area (nm2)	delg-bind (kcal/mol)	xerror	yerror
ch3	5.886666667	-37.269	0.061734197	0.129116227
oh	2.206666667	-2.929	0.158989867	0.646857274
oh/s0	4.873333333	-31.26333333	0.071724783	0.619255826
oh/s1	5.09	-25.57366667	0.111504858	0.539351565
oh/s2	5.993333333	-32.45833333	0.110955447	0.552504098
oh/s3	4.506666667	-28.61133333	0.076883751	0.381079753
gm/s0	2.983333333	-4.1233	0.491030662	0.185770767
gm/s1	1.813333333	NaN	0.086858761	NaN
gm/s2	2.246666667	-6.088333333	0.133832399	0.735908131
gm/s3	3.62	-18.62466667	0.120554275	1.157073944
nh3/s0	2.88	-6.667333333	0.196044213	0.215716893
nh3/s1	1.983333333	NaN	0.139204087	NaN
nh3/s2	1.96	-5.784	0.117189306	0.731026903
nh3/s3	3.293333333	-17.82266667	0.073105707	0.47290638
