# Supplementary material for: Molecular Scale Hydrophobicity and Adsorption Thermodynamics on Hydrophobic-Charged Surfaces
Source: ACS Nano. 2026 Feb 16;20(8):6970–82. doi: 10.1021/acsnano.5c18643 (PMC12961923; doi:10.1021/acsnano.5c18643)
Supplement: Supplementary file 2 [file nn5c18643_si_002.zip › supplementary-files/pmf/reported-equilibration/gnp/gnp-delg-all-final.csv]

simulation1			simulation2			simulation3
directory	dG_bind	error	directory	dG_bind	error	directory	dG_bind	error	mean_dG	std_error
ch3_100ns	-37.263	0.262	ch3_100ns	-37.497	0.132	ch3_100ns	-37.05	0.234	-37.27	0.129085243
oh_sam_100ns	-3.402	0.064	oh_sam_100ns	-1.651	0.041	oh_sam_100ns	-3.737	0.111	-2.93	0.646770696
oh_s0_100ns	-30.315	0.058	ohs0_100ns	-32.429	0.243	ohs0_100ns	-31.04	0.133	-31.26133333	0.620212419
oh_s1_100ns	-25.823	0.198	ohs1_100ns	-26.362	0.202	ohs1_100ns	-24.541	0.278	-25.57533333	0.540066148
oh_s2_100ns	-31.394	0.076	ohs2_100ns	-33.237	0.422	ohs2_100ns	-32.748	0.112	-32.45966667	0.551215122
oh_s3_100ns	-27.889	0.359	ohs3_100ns	-28.726	0.197	ohs3_100ns	-29.204	0.125	-28.60633333	0.384294303
gms0_100ns	-4.179	*	gms0_100ns	-4.412	*	gms0_100ns	-3.776	*	-4.122333333	0.185770767
gm_s1_100ns	0.012	0.002	gms1_100ns	0	0	gms1_100ns	0.004	0.002	0.005333333	0.003527668
gm_s2_100ns	-5.102	0.113	gms2_100ns	-7.527	0.03	gms2_100ns	-5.638	0.081	-6.089	0.735460627
gm_s3_100ns	-20.262	0.1	gms3_100ns	-19.225	0.028	gms3_100ns	-16.389	0.032	-18.62533333	1.157545152
nh3_s0_100ns	-6.57	*	nh3s0_100ns	-7.08	*	nh3s0_100ns	-6.352	*	-6.667333333	0.215716893
nh3s1_100ns	0	0	nh3s1_100ns	0	0.001	nh3s1_100ns	-0.001	0.002	-0.000333333	0.000333333
nh3_s2_100ns	-6.982	0.032	nh3s2_100ns	-4.473	0.096	nh3s2_100ns	-5.879	0.229	-5.778	0.726044305
nh3_s3_100ns	-18.673	0.043	nh3s3_100ns	-17.078	0.339	nh3s3_100ns	-17.69	0.071	-17.81366667	0.464570172
