# Supplementary material for: Molecular Scale Hydrophobicity and Adsorption Thermodynamics on Hydrophobic-Charged Surfaces
Source: ACS Nano. 2026 Feb 16;20(8):6970–82. doi: 10.1021/acsnano.5c18643 (PMC12961923; doi:10.1021/acsnano.5c18643)
Supplement: Supplementary file 2 [file nn5c18643_si_002.zip › supplementary-files/pmf/reported-equilibration/gnp/plot-pmf.py]

import os
import sys
import pandas as pd
import numpy as np
import matplotlib.pyplot as plt
from matplotlib.ticker import MultipleLocator

# Add custom module path
sys.path.append('/sfs/weka/scratch/was7vu/water-structural-feature/')
from bg_colors import ColorScheme
cs = ColorScheme()

plt.rcParams.update({"font.size": 14, "font.family": "Arial"})

# Keyword → Color mapping
color_map = {
    "ch3": "gray", "oh_sam": "black",
    "ohs0": cs.ddb, "ohs1": cs.db, "ohs2": cs.b, "ohs3": cs.lb,
    "gms0": cs.ddg, "gms1": cs.dg, "gms2": cs.g, "gms3": cs.lg,
    "nh3s0": cs.ddr, "nh3s1": cs.dr, "nh3s2": cs.r, "nh3s3": cs.lr,
}

fallback_colors = ["tab:blue", "tab:orange", "tab:green", "tab:purple"]

sim_dirs = ["pmf-simulation1", "pmf-simulation2", "pmf-simulation3"]
bound_dir = "pmf-simulation-bound/csv_files"
output_dir = "plot-pmf"
os.makedirs(output_dir, exist_ok=True)

ref_files = [f for f in os.listdir(sim_dirs[0]) if f.endswith(".csv")]

for file_name in ref_files:

    fig, ax = plt.subplots(figsize=(4, 3), dpi=300)

    # detect keyword for consistent color assignment
    keyword = next((kw for kw in color_map if kw in file_name), None)

    # Decide the unbound simulation line color
    unbound_color = color_map.get(keyword, fallback_colors[0])

    # ---- Plot Unbound Simulations ----
    first_line_plotted = False
    for sim_dir in sim_dirs:
        file_path = os.path.join(sim_dir, file_name)
        if not os.path.exists(file_path):
            continue

        df = pd.read_csv(file_path)

        ax.plot(
            df["com_nm"],
            df["shifted_pmf_kcal_per_mol"],
            color=unbound_color,
            linewidth=1.2,
            alpha=0.7,
            zorder=2,
            label="Unbound" if not first_line_plotted else None
        )

        first_line_plotted = True

    # ---- Plot Bound Simulation ----
    if keyword:
        bound_file = f"pmf-hb-{keyword.replace('_','-')}-100ns.csv"
        bound_path = os.path.join(bound_dir, bound_file)

        if os.path.exists(bound_path):
            df_b = pd.read_csv(bound_path)
            ax.plot(
                df_b["com_nm"],
                df_b["shifted_pmf_kcal_per_mol"],
                label="Bound",
                color="red",
                linewidth=2.0,
                zorder=5
            )

    # ---- Styling ----
    ax.set_xlim(1.55, 3.5)
    ax.set_ylim(-50, 13)
    ax.set_yticks(np.arange(-50, 11, 10))
    ax.set_xlabel("COM (nm)")
    ax.set_ylabel("Free Energy (kcal/mol)")
    ax.xaxis.set_major_locator(MultipleLocator(0.5))
    ax.grid(True, linestyle="--", linewidth=0.8, alpha=0.4)
    ax.legend(loc="best", fontsize=9, frameon=False)

    for spine in ax.spines.values():
        spine.set_linewidth(1.5)

    plt.tight_layout()
    save_path = os.path.join(output_dir, file_name.replace(".csv", ".png"))
    plt.savefig(save_path, dpi=300)
    plt.close()
