# Supplementary material for: Molecular Scale Hydrophobicity and Adsorption Thermodynamics on Hydrophobic-Charged Surfaces
Source: ACS Nano. 2026 Feb 16;20(8):6970–82. doi: 10.1021/acsnano.5c18643 (PMC12961923; doi:10.1021/acsnano.5c18643)
Supplement: Supplementary file 2 [file nn5c18643_si_002.zip › supplementary-files/pmf/reported-equilibration/gnp/pmf-simulation1/delg.py]

#!/usr/bin/env python
"""
Compute ΔG_bind for all pmf-hb-*.csv in current directory.
Assumes each CSV has columns:
    0: com_nm
    1: shifted_pmf_kcal_per_mol
"""

import numpy as np
import pandas as pd
from pathlib import Path
import glob

CSV_PATTERN = "pmf-hb-*.csv"

KBT  = 0.0019872041 * 300.0
BETA = 1.0 / KBT
DELTA_W = 0.592   # +1 kBT

def crossing(z, W, W_thr, i, forward=True):
    j = i + 1 if forward else i - 1
    return z[i] + (W_thr - W[i]) * (z[j] - z[i]) / (W[j] - W[i])

def compute_dG(z, W):
    idx_min = np.argmin(W)
    W_min   = W[idx_min]
    W_thr   = W_min + DELTA_W

    # find z1 and z2 crossing thresholds
    i = idx_min
    while i > 0 and W[i] < W_thr:
        i -= 1
    z1 = crossing(z, W, W_thr, i, forward=True)

    i = idx_min
    while i < len(W) - 1 and W[i] < W_thr:
        i += 1
    z2 = crossing(z, W, W_thr, i - 1, forward=True)

    # integrals
    mask_b = (z >= z1) & (z <= z2)
    I_b = np.trapz(np.exp(-BETA * W[mask_b]), z[mask_b])

    width = z2 - z1
    plateau_end = z[-1]
    plateau_beg = plateau_end - width
    mask_u = (z >= plateau_beg) & (z <= plateau_end)
    I_u = np.trapz(np.exp(-BETA * W[mask_u]), z[mask_u])

    dG = -KBT * np.log(I_b / I_u)

    return dG, dict(
        W_min=W_min,
        z_min=z[idx_min],
        z1=z1,
        z2=z2,
        width=width,
        I_b=I_b,
        I_u=I_u,
    )


out_file = Path("delg.txt")
with out_file.open("w") as f:
    f.write("ΔG_bind results for all pmf-hb*.csv in current directory\n")
    f.write("========================================================\n\n")

# loop through CSV files
for csv_file in sorted(glob.glob(CSV_PATTERN)):
    df = pd.read_csv(csv_file)

    z = df.iloc[:, 0].values.astype(float)
    W = df.iloc[:, 1].values.astype(float)

    dG, info = compute_dG(z, W)

    with out_file.open("a") as f:
        f.write(f"File: {csv_file}\n")
        f.write("--------------------------------\n")
        f.write(f"PMF minimum (W_min)     : {info['W_min']:8.3f} kcal/mol\n")
        f.write(f"z at W_min              : {info['z_min']:8.3f} nm\n")
        f.write(f"Bound limits z1 – z2    : {info['z1']:8.3f} – {info['z2']:8.3f} nm\n")
        f.write(f"Bound width             : {info['width']:8.3f} nm\n")
        f.write(f"Integral I_bound        : {info['I_b']:12.5e}\n")
        f.write(f"Integral I_unbound      : {info['I_u']:12.5e}\n")
        f.write(f"ΔG_bind                 : {dG:8.3f} kcal/mol\n\n")

print("Done — check delg.txt")
