# Supplementary material for: Molecular Scale Hydrophobicity and Adsorption Thermodynamics on Hydrophobic-Charged Surfaces
Source: ACS Nano. 2026 Feb 16;20(8):6970–82. doi: 10.1021/acsnano.5c18643 (PMC12961923; doi:10.1021/acsnano.5c18643)
Supplement: Supplementary file 2 [file nn5c18643_si_002.zip › supplementary-files/pmf/reported-equilibration/gnp/pmf-simulation1/delg.txt]

ΔG_bind results for all pmf-hb*.csv in current directory
========================================================

File: pmf-hb-ch3_100ns.csv
--------------------------------
PMF minimum (W_min)     :  -12.877 kcal/mol
z at W_min              :    1.993 nm
Bound limits z1 – z2    :    1.963 –    2.046 nm
Bound width             :    0.083 nm
Integral I_bound        :  1.41901e+08
Integral I_unbound      :  1.01421e-19
ΔG_bind                 :  -37.263 kcal/mol

File: pmf-hb-gms0_100ns.csv
--------------------------------
PMF minimum (W_min)     :   -1.334 kcal/mol
z at W_min              :    1.983 nm
Bound limits z1 – z2    :    1.944 –    2.027 nm
Bound width             :    0.083 nm
Integral I_bound        :  5.05296e-01
Integral I_unbound      :  4.56294e-04
ΔG_bind                 :   -4.179 kcal/mol

File: pmf-hb-gms1_100ns.csv
--------------------------------
PMF minimum (W_min)     :  -22.109 kcal/mol
z at W_min              :    4.494 nm
Bound limits z1 – z2    :    3.160 –    4.585 nm
Bound width             :    1.425 nm
Integral I_bound        :  1.06689e+16
Integral I_unbound      :  1.08892e+16
ΔG_bind                 :    0.012 kcal/mol

File: pmf-hb-gms2_100ns.csv
--------------------------------
PMF minimum (W_min)     :  -20.483 kcal/mol
z at W_min              :    2.197 nm
Bound limits z1 – z2    :    2.138 –    2.235 nm
Bound width             :    0.098 nm
Integral I_bound        :  5.53842e+13
Integral I_unbound      :  1.06311e+10
ΔG_bind                 :   -5.102 kcal/mol

File: pmf-hb-gms3_100ns.csv
--------------------------------
PMF minimum (W_min)     :  -18.643 kcal/mol
z at W_min              :    2.077 nm
Bound limits z1 – z2    :    1.981 –    2.139 nm
Bound width             :    0.157 nm
Integral I_bound        :  4.08386e+12
Integral I_unbound      :  7.08310e-03
ΔG_bind                 :  -20.262 kcal/mol

File: pmf-hb-nh3s0_100ns.csv
--------------------------------
PMF minimum (W_min)     :  -15.855 kcal/mol
z at W_min              :    2.143 nm
Bound limits z1 – z2    :    2.090 –    2.180 nm
Bound width             :    0.090 nm
Integral I_bound        :  2.03273e+10
Integral I_unbound      :  3.32455e+05
ΔG_bind                 :   -6.570 kcal/mol

File: pmf-hb-nh3s1_100ns.csv
--------------------------------
PMF minimum (W_min)     :  -28.154 kcal/mol
z at W_min              :    4.613 nm
Bound limits z1 – z2    :    4.595 –    4.598 nm
Bound width             :    0.003 nm
Integral I_bound        :  0.00000e+00
Integral I_unbound      :  0.00000e+00
ΔG_bind                 :      nan kcal/mol

File: pmf-hb-nh3s2_100ns.csv
--------------------------------
PMF minimum (W_min)     :  -16.966 kcal/mol
z at W_min              :    2.235 nm
Bound limits z1 – z2    :    2.171 –    2.295 nm
Bound width             :    0.124 nm
Integral I_bound        :  1.96876e+11
Integral I_unbound      :  1.61533e+06
ΔG_bind                 :   -6.982 kcal/mol

File: pmf-hb-nh3s3_100ns.csv
--------------------------------
PMF minimum (W_min)     :  -10.824 kcal/mol
z at W_min              :    2.100 nm
Bound limits z1 – z2    :    2.021 –    2.189 nm
Bound width             :    0.168 nm
Integral I_bound        :  8.62753e+06
Integral I_unbound      :  2.15317e-07
ΔG_bind                 :  -18.673 kcal/mol

File: pmf-hb-oh_sam_100ns.csv
--------------------------------
PMF minimum (W_min)     :  -10.676 kcal/mol
z at W_min              :    2.064 nm
Bound limits z1 – z2    :    2.015 –    2.175 nm
Bound width             :    0.160 nm
Integral I_bound        :  5.97211e+06
Integral I_unbound      :  1.98449e+04
ΔG_bind                 :   -3.402 kcal/mol

File: pmf-hb-ohs0_100ns.csv
--------------------------------
PMF minimum (W_min)     :  -13.733 kcal/mol
z at W_min              :    1.964 nm
Bound limits z1 – z2    :    1.917 –    2.015 nm
Bound width             :    0.097 nm
Integral I_bound        :  7.00572e+08
Integral I_unbound      :  5.77493e-14
ΔG_bind                 :  -30.315 kcal/mol

File: pmf-hb-ohs1_100ns.csv
--------------------------------
PMF minimum (W_min)     :  -10.403 kcal/mol
z at W_min              :    1.940 nm
Bound limits z1 – z2    :    1.913 –    1.978 nm
Bound width             :    0.064 nm
Integral I_bound        :  1.34578e+06
Integral I_unbound      :  2.07700e-13
ΔG_bind                 :  -25.823 kcal/mol

File: pmf-hb-ohs2_100ns.csv
--------------------------------
PMF minimum (W_min)     :  -13.519 kcal/mol
z at W_min              :    1.917 nm
Bound limits z1 – z2    :    1.888 –    1.994 nm
Bound width             :    0.105 nm
Integral I_bound        :  4.95975e+08
Integral I_unbound      :  6.69519e-15
ΔG_bind                 :  -31.394 kcal/mol

File: pmf-hb-ohs3_100ns.csv
--------------------------------
PMF minimum (W_min)     :  -17.072 kcal/mol
z at W_min              :    1.989 nm
Bound limits z1 – z2    :    1.941 –    2.056 nm
Bound width             :    0.115 nm
Integral I_bound        :  2.26509e+11
Integral I_unbound      :  1.09181e-09
ΔG_bind                 :  -27.889 kcal/mol
