# Supplementary material for: Molecular Scale Hydrophobicity and Adsorption Thermodynamics on Hydrophobic-Charged Surfaces
Source: ACS Nano. 2026 Feb 16;20(8):6970–82. doi: 10.1021/acsnano.5c18643 (PMC12961923; doi:10.1021/acsnano.5c18643)
Supplement: Supplementary file 2 [file nn5c18643_si_002.zip › supplementary-files/pmf/reported-equilibration/gnp/pmf-simulation1/pmf-hb-gms0_100ns.csv]

com_nm	pmf_kcal_per_mol	error	shifted_pmf_kcal_per_mol	com_nm_5	std	mean_all	prob_interacting
1.928523	0.0	0.0	-3.0644820999999998	4.49349	0.027288999999999997	1.8582	0.994
1.942043	-0.6788499	0.0001351812	-3.7433319999999997	4.385622	0.028092000000000002	1.8233	0.9968
1.955563	-1.08067	0.0005879695	-4.1451521	4.294537999999999	0.027385000000000003	1.8669	0.9015
1.969083	-1.304827	0.002038303	-4.3693091	4.192945	0.026922	1.7217	0.9882
1.982602	-1.33382	0.0061761	-4.3983020999999995	4.094473000000001	0.02752	1.9455	0.9965
1.996122	-1.237392	0.02109997	-4.3018741	3.9900230000000003	0.027676	1.8171	0.8107
2.009642	-1.074444	0.04461948	-4.1389261	3.88655	0.02721	1.8433	0.9725
2.023162	-0.8223236	0.06585459	-3.8868057	3.7867269999999995	0.026836000000000002	1.9436	0.9703
2.036682	-0.5562146	0.05904463	-3.6206967	3.6901589999999995	0.027770999999999997	2.0114	0.9888
2.050201	-0.4914723	0.2351639	-3.5559543999999996	3.598775	0.02705	1.8041	0.9998
2.063721	-0.6139992	0.2915588	-3.6784812999999996	3.489007	0.026713	1.8861	0.976
2.077241	-0.7225193	0.3241217	-3.7870014	3.3864910000000004	0.02696	1.9184	0.9758
2.090761	-0.6829658	0.417696	-3.7474478999999996	3.2962029999999998	0.027364	1.9347	0.9857
2.10428	-0.4390303	0.5573249	-3.5035124	3.191755	0.027062	1.8833	0.9943
2.1178	0.003976681	0.7043043	-3.0605054189999996	3.094468	0.028010000000000004	1.9072	0.9948
2.13132	0.5328784	0.7978932	-2.5316037	3.003278	0.027737	1.7087	1.0
2.14484	1.11641	0.8236706	-1.9480720999999999	2.901941	0.026194	1.9504	0.8695
2.15836	1.683367	0.7892782	-1.3811150999999997	2.79894	0.026422	1.7794	0.9907
2.171879	2.238032	0.7474886	-0.8264500999999997	2.704697	0.027542	1.8211	1.0
2.185399	2.729059	0.7470864	-0.33542309999999986	2.614559	0.026101	1.8816	1.0
2.198919	3.165349	0.7650097	0.1008669000000002	2.505321	0.026231	2.0494	1.0
2.212439	3.508441	0.7894844	0.44395890000000016	2.354515	0.028343	1.2223	1.0
2.225958	3.815154	0.795507	0.7506719000000004	2.268901	0.031937	1.5047	1.0
2.239478	4.029154	0.7922403	0.9646719000000004	2.157467	0.041261	1.5723	0.5082
2.252998	4.224749	0.7885974	1.1602669000000003	2.094302	0.029198	2.0767	0.0507
2.266518	4.476699	0.7876191	1.4122169000000002	2.013648	0.030251	1.3126	1.0
2.280038	4.799126	0.7876922	1.7346439000000005	1.935402	0.04647	1.2119	0.6578
2.293557	5.133567	0.7916232	2.0690849000000004	1.7977	0.019524	0.9499	0.9215
2.307077	5.448566	0.7966496	2.3840839	1.7550299999999999	0.026555000000000002	1.311	0.7483
2.320597	5.748711	0.7951468	2.6842289000000004
2.334117	6.083975	0.7933899	3.0194929
2.347636	6.476391	0.7934835	3.4119089
2.361156	6.880222	0.7935439	3.8157399
2.374676	7.30608	0.7938056	4.2415979
2.388196	7.838724	0.7952527	4.7742419
2.401716	8.41403	0.7999841	5.349547900000001
2.415235	8.864703	0.7974152	5.800220900000001
2.428755	8.898663	0.8215081	5.834180900000002
2.442275	8.577761	0.8778655	5.513278900000001
2.455795	8.189452	0.8888368	5.1249699
2.469314	7.879664	0.8834318	4.815181900000001
2.482834	7.607852	0.8778335	4.5433699
2.496354	7.359369	0.8771822	4.2948869
2.509874	7.16505	0.8792407	4.1005679
2.523394	7.001461	0.8809682	3.9369789
2.536913	6.861942	0.8755187	3.7974599
2.550433	6.745622	0.8624326	3.6811399000000002
2.563953	6.562104	0.8516588	3.4976219
2.577473	6.276117	0.8447183	3.2116349000000004
2.590992	5.993539	0.844239	2.9290569000000004
2.604512	5.719125	0.8456121	2.6546429000000002
2.618032	5.479789	0.8464028	2.4153069000000005
2.631552	5.257686	0.8467762	2.1932039
2.645072	5.07714	0.8458896	2.0126579
2.658591	4.882093	0.8424013	1.8176109000000005
2.672111	4.691425	0.8454546	1.6269429
2.685631	4.557224	0.842618	1.4927419
2.699151	4.42374	0.8426811	1.3592578999999998
2.71267	4.287853	0.8427649	1.2233709000000004
2.72619	4.148067	0.8427772	1.0835849000000004
2.73971	4.060617	0.8422367	0.9961348999999999
2.75323	3.957873	0.8449054	0.8933909000000004
2.76675	3.820678	0.8501714	0.7561959000000003
2.780269	3.673163	0.8480351	0.6086809000000004
2.793789	3.601263	0.8493609	0.5367809000000001
2.807309	3.544289	0.8491711	0.47980690000000026
2.820829	3.511971	0.8490506	0.4474889000000002
2.834348	3.49556	0.8489817	0.4310779
2.847868	3.488668	0.8478768	0.42418590000000034
2.861388	3.41696	0.8475657	0.35247790000000023
2.874908	3.336866	0.8493827	0.27238390000000035
2.888428	3.246994	0.8480185	0.18251190000000017
2.901947	3.1832	0.8483301	0.11871790000000004
2.915467	3.138611	0.8485689	0.07412890000000028
2.928987	3.16731	0.8490526	0.1028279000000003
2.942507	3.225968	0.8486429	0.16148590000000018
2.956026	3.27696	0.8473306	0.2124779000000001
2.969546	3.271991	0.8466638	0.2075089000000001
2.983066	3.24126	0.8467625	0.17677790000000027
2.996586	3.22552	0.8469213	0.16103790000000018
3.010106	3.224284	0.8464945	0.15980190000000016
3.023625	3.252258	0.8461213	0.1877759000000001
3.037145	3.25123	0.8468807	0.1867479000000003
3.050665	3.246806	0.8475285	0.1823239000000001
3.064185	3.265998	0.8466892	0.20151590000000041
3.077704	3.31559	0.847261	0.25110790000000005
3.091224	3.343535	0.8484338	0.2790529000000004
3.104744	3.367834	0.8502114	0.30335190000000045
3.118264	3.372722	0.8470961	0.30823990000000023
3.131784	3.39221	0.8459816	0.3277279000000002
3.145303	3.407391	0.8429621	0.3429089000000003
3.158823	3.372667	0.8368406	0.3081849000000001
3.172343	3.327965	0.8358683	0.2634829000000001
3.185863	3.304178	0.8369668	0.23969590000000007
3.199382	3.255316	0.8371817	0.19083390000000033
3.212902	3.258373	0.8375549	0.19389090000000042
3.226422	3.249796	0.8367304	0.18531390000000014
3.239942	3.224889	0.8393288	0.16040690000000035
3.253462	3.218916	0.844027	0.15443390000000035
3.266981	3.183979	0.8437168	0.11949690000000013
3.280501	3.16103	0.8428909	0.09654790000000002
3.294021	3.157007	0.8430295	0.09252490000000035
3.307541	3.13517	0.8438306	0.07068790000000025
3.32106	3.147227	0.8422753	0.08274490000000023
3.33458	3.148082	0.8405732	0.08359990000000028
3.3481	3.125214	0.8416684	0.060731900000000394
3.36162	3.105057	0.8433727	0.04057490000000019
3.37514	3.099405	0.8465936	0.0349229000000002
3.388659	3.112547	0.8470804	0.04806490000000041
3.402179	3.133595	0.8463861	0.06911290000000037
3.415699	3.156185	0.8464456	0.09170290000000003
3.429219	3.196335	0.8452531	0.13185290000000016
3.442738	3.187751	0.841735	0.12326890000000024
3.456258	3.143216	0.8419427	0.07873390000000002
3.469778	3.10712	0.8428353	0.04263790000000034
3.483298	3.072446	0.8437231	0.007963900000000024
3.496818	3.064445	0.8441785	-3.7099999999679056e-05
3.510337	3.075388	0.8431185	0.010905900000000024
3.523857	3.129313	0.8436646	0.06483090000000002
3.537377	3.159635	0.8429328	0.09515290000000043
3.550897	3.191303	0.8396034	0.12682090000000024
3.564416	3.159439	0.8378445	0.09495690000000012
3.577936	3.097813	0.8381963	0.03333090000000016
3.591456	3.074513	0.8384429	0.010030900000000287
3.604976	3.036402	0.8384486	-0.02808009999999994
3.618496	3.013598	0.8389227	-0.050884099999999766
3.632015	3.019852	0.839947	-0.04463009999999956
3.645535	3.031258	0.8404853	-0.03322409999999998
3.659055	3.035645	0.8433478	-0.028837099999999616
3.672575	3.022506	0.8433905	-0.04197609999999985
3.686094	3.035815	0.8443219	-0.028667099999999834
3.699614	3.037204	0.8444431	-0.02727809999999975
3.713134	3.051213	0.8431551	-0.01326909999999959
3.726654	3.045151	0.8417113	-0.0193310999999996
3.740174	3.002717	0.8409879	-0.061765099999999684
3.753693	2.965508	0.8421609	-0.09897409999999995
3.767213	2.88813	0.8429311	-0.1763520999999999
3.780733	2.850914	0.8418414	-0.21356809999999982
3.794253	2.856427	0.8417789	-0.20805509999999972
3.807772	2.866477	0.841722	-0.1980050999999996
3.821292	2.907269	0.8432972	-0.15721309999999988
3.834812	2.936484	0.8398043	-0.12799809999999967
3.848332	2.929052	0.8383926	-0.13543009999999978
3.861852	2.886911	0.8376771	-0.17757109999999976
3.875371	2.845723	0.8394154	-0.21875909999999976
3.888891	2.834452	0.8406964	-0.23003009999999957
3.902411	2.833564	0.8452411	-0.2309180999999998
3.915931	2.856772	0.8447543	-0.2077100999999999
3.92945	2.8743	0.846048	-0.1901820999999999
3.94297	2.90001	0.8445159	-0.1644720999999998
3.95649	2.861279	0.8431857	-0.20320309999999964
3.97001	2.844621	0.8434885	-0.2198610999999997
3.98353	2.808191	0.8435922	-0.2562910999999999
3.997049	2.787318	0.8435316	-0.2771640999999998
4.010569	2.788837	0.8433185	-0.27564509999999975
4.024089	2.820004	0.8435069	-0.2444780999999998
4.037609	2.842022	0.8443101	-0.22246009999999972
4.051128	2.835777	0.8467593	-0.22870509999999955
4.064648	2.795185	0.8469866	-0.26929709999999973
4.078168	2.760156	0.8466697	-0.30432609999999993
4.091688	2.750248	0.8471923	-0.31423409999999974
4.105208	2.758966	0.8468639	-0.30551609999999974
4.118727	2.771498	0.8457097	-0.29298409999999997
4.132247	2.781853	0.8472322	-0.28262909999999986
4.145767	2.752486	0.8502718	-0.31199609999999955
4.159287	2.762076	0.8509843	-0.3024060999999998
4.172806	2.751388	0.8521795	-0.3130940999999998
4.186326	2.727323	0.8522568	-0.3371590999999996
4.199846	2.730484	0.8520051	-0.33399809999999963
4.213366	2.760607	0.8520211	-0.30387509999999995
4.226886	2.786919	0.8510658	-0.2775630999999996
4.240405	2.832098	0.8527638	-0.23238409999999998
4.253925	2.8525	0.855549	-0.21198209999999973
4.267445	2.852835	0.8625552	-0.21164709999999998
4.280965	2.823349	0.862568	-0.24113309999999988
4.294484	2.837892	0.8602694	-0.22659009999999968
4.308004	2.852511	0.8636363	-0.21197109999999997
4.321524	2.887043	0.8654262	-0.17743909999999996
4.335044	2.922831	0.8564981	-0.1416510999999998
4.348564	2.91797	0.849874	-0.1465120999999998
4.362083	2.902845	0.8496612	-0.16163709999999964
4.375603	2.912449	0.8489399	-0.1520330999999997
4.389123	2.916814	0.8492118	-0.14766809999999975
4.402643	2.938353	0.850224	-0.12612909999999955
4.416162	2.943019	0.8510168	-0.12146309999999971
4.429682	2.949273	0.8552486	-0.11520909999999995
4.443202	2.911528	0.858718	-0.15295409999999965
4.456722	2.894186	0.85942	-0.17029609999999984
4.470242	2.872846	0.8585312	-0.19163609999999975
4.483761	2.879659	0.8584239	-0.18482309999999957
4.497281	2.896966	0.8584092	-0.16751609999999983
4.510801	2.930147	0.858359	-0.13433509999999993
4.524321	2.959981	0.8584069	-0.10450109999999979
4.53784	2.998806	0.858405	-0.06567609999999968
4.55136	3.0323	0.8584047	-0.03218209999999955
4.56488	3.095065	0.8584046	0.03058290000000019
4.5784	3.130736	0.8584046	0.06625390000000042
4.59192	3.616803	0.8584046	0.5523209000000002
4.605439	3.565565	0.8584046	0.5010829000000001
4.618959	2.418452	0.8584046	-0.6460300999999999
