# Supplementary material for: Molecular Scale Hydrophobicity and Adsorption Thermodynamics on Hydrophobic-Charged Surfaces
Source: ACS Nano. 2026 Feb 16;20(8):6970–82. doi: 10.1021/acsnano.5c18643 (PMC12961923; doi:10.1021/acsnano.5c18643)
Supplement: Supplementary file 2 [file nn5c18643_si_002.zip › supplementary-files/pmf/reported-equilibration/gnp/pmf-simulation1/pmf-hb-nh3s0_100ns.csv]

com_nm	pmf_kcal_per_mol	error	shifted_pmf_kcal_per_mol	com_nm_5	std	mean_all	prob_interacting
1.713808	0.0	0.0	9.028599400000001	4.560809	0.027368	1.2773	1.0
1.728594	-1.334294	0.0	7.694305400000001	4.469343	0.027243	1.3743	1.0
1.743381	-2.559746	3.642406e-08	6.4688534	4.371121	0.027666000000000003	1.3039	1.0
1.758167	-3.477524	5.883504e-07	5.551075400000001	4.275302	0.027638	1.3696	1.0
1.772954	-4.023097	4.196916e-06	5.005502400000001	4.171144	0.027180000000000003	1.3772	1.0
1.78774	-4.265322	2.962379e-05	4.763277400000001	4.070305	0.027425	1.3052	1.0
1.802527	-4.434098	0.0002088814	4.594501400000001	3.97209	0.027679000000000002	1.3254	1.0
1.817314	-4.747393	0.001466918	4.281206400000001	3.880438	0.027438	1.3296	1.0
1.8321	-5.227092	0.01002677	3.801507400000001	3.7575809999999996	0.026764	1.3494	1.0
1.846887	-5.630988	0.05566875	3.3976114000000006	3.6692949999999995	0.027298000000000003	1.2892	1.0
1.861673	-5.822837	0.05858536	3.205762400000001	3.579473	0.027132	1.3355	1.0
1.87646	-6.518496	0.3434691	2.510103400000001	3.458383	0.027188	1.3515	1.0
1.891247	-7.655296	0.4063006	1.373303400000001	3.371643	0.026994	1.3502	1.0
1.906033	-8.66707	0.3631614	0.3615294000000002	3.263027	0.027373	1.3491	1.0
1.92082	-9.528992	0.3610865	-0.5003925999999996	3.163653	0.027038999999999997	1.4032	1.0
1.935606	-10.14925	0.3910623	-1.1206505999999994	3.06115	0.027301	1.3315	1.0
1.950393	-10.55457	0.4150655	-1.525970599999999	2.9646150000000002	0.026637	1.3304	1.0
1.965179	-10.87541	0.2952587	-1.8468105999999995	2.8706959999999997	0.026343000000000002	1.2855	1.0
1.979966	-11.58649	0.3057813	-2.5578905999999986	2.777964	0.026920999999999997	1.3783	1.0
1.994753	-12.49056	0.3289296	-3.4619605999999994	2.682067	0.027161	1.3712	1.0
2.009539	-13.17171	0.3103911	-4.143110599999998	2.5898209999999997	0.025544999999999998	1.383	1.0
2.024326	-13.59219	0.3218229	-4.5635905999999995	2.416891	0.034466000000000004	0.9885	1.0
2.039112	-13.8535	0.26901	-4.824900599999999	2.3105130000000003	0.036883	1.1482	1.0
2.053899	-14.19836	0.2549353	-5.169760599999998	2.24107	0.027038	1.5254	1.0
2.068686	-14.72106	0.3059377	-5.692460599999999	2.156398	0.02001	1.2446	1.0
2.083472	-15.14233	0.3087914	-6.1137305999999985	2.086021	0.021896000000000002	1.6787	1.0
2.098259	-15.42252	0.295109	-6.3939205999999995	2.012299	0.018881000000000002	1.4372	1.0
2.113045	-15.58477	0.2689042	-6.5561706	1.930347	0.020121	1.1862	1.0
2.127832	-15.74365	0.2451279	-6.7150506	1.802043	0.030505	1.5037	1.0
2.142618	-15.85548	0.2498028	-6.826880599999999
2.157405	-15.78639	0.2634756	-6.7577906
2.172192	-15.49639	0.2538292	-6.467790599999999
2.186978	-15.02819	0.2450936	-5.999590599999999
2.201765	-14.66078	0.3021191	-5.6321806
2.216551	-14.49975	0.3218407	-5.4711506
2.231338	-14.37843	0.2853761	-5.349830599999999
2.246125	-14.17102	0.314388	-5.1424205999999995
2.260911	-13.77089	0.3850266	-4.742290599999999
2.275698	-13.15616	0.4564352	-4.127560599999999
2.290484	-12.40657	0.4968015	-3.3779705999999994
2.305271	-11.6511	0.4986321	-2.6225005999999986
2.320057	-10.91537	0.4810579	-1.8867705999999984
2.334844	-10.19802	0.4744423	-1.1694205999999987
2.349631	-9.54324	0.5032028	-0.5146405999999999
2.364417	-9.018283	0.518344	0.01031640000000067
2.379204	-8.494245	0.5166294	0.5343544000000016
2.39399	-8.00121	0.5149183	1.0273894000000006
2.408777	-7.447231	0.5140609	1.5813684000000006
2.423564	-6.875136	0.514073	2.1534634000000006
2.43835	-6.270124	0.5141265	2.758475400000001
2.453137	-5.635021	0.5144882	3.393578400000001
2.467923	-5.067589	0.5178927	3.961010400000001
2.48271	-4.481308	0.5416062	4.547291400000001
2.497496	-3.967486	0.5205165	5.061113400000001
2.512283	-4.080302	0.5929078	4.948297400000001
2.52707	-4.411362	0.5824633	4.617237400000001
2.541856	-4.809457	0.575547	4.219142400000001
2.556643	-5.159435	0.5739586	3.8691644000000007
2.571429	-5.465386	0.5739423	3.5632134000000013
2.586216	-5.745312	0.5741173	3.2832874000000007
2.601003	-6.005972	0.5739267	3.022627400000001
2.615789	-6.20859	0.5750235	2.820009400000001
2.630576	-6.388366	0.57201	2.6402334000000005
2.645362	-6.557411	0.5692418	2.471188400000001
2.660149	-6.750503	0.5697681	2.278096400000001
2.674935	-6.926689	0.5691818	2.1019104000000013
2.689722	-7.096126	0.569073	1.932473400000001
2.704509	-7.280217	0.5692297	1.7483824000000006
2.719295	-7.420645	0.5692245	1.6079544000000006
2.734082	-7.536207	0.5686214	1.4923924000000008
2.748868	-7.659327	0.5689228	1.3692724000000007
2.763655	-7.731706	0.5688333	1.296893400000001
2.778442	-7.786456	0.5686703	1.2421434000000007
2.793228	-7.823566	0.5684059	1.2050334000000014
2.808015	-7.85651	0.569101	1.1720894000000008
2.822801	-7.941715	0.5729866	1.0868844000000006
2.837588	-8.061498	0.5751581	0.9671014000000007
2.852375	-8.192409	0.574391	0.8361904000000013
2.867161	-8.333285	0.5740304	0.6953144000000009
2.881948	-8.433093	0.5737704	0.5955064000000014
2.896734	-8.52312	0.5734966	0.5054794000000005
2.911521	-8.598216	0.5745728	0.4303834000000002
2.926307	-8.621279	0.5745591	0.40732040000000147
2.941094	-8.656955	0.5705555	0.371644400000001
2.955881	-8.662272	0.5677133	0.3663274000000012
2.970667	-8.647329	0.5693059	0.3812704000000018
2.985454	-8.605177	0.569527	0.42342240000000153
3.00024	-8.551048	0.5699528	0.4775514000000012
3.015027	-8.53997	0.5712918	0.48862940000000066
3.029814	-8.552869	0.5749967	0.47573040000000155
3.0446	-8.564919	0.5751206	0.4636804000000012
3.059387	-8.564678	0.5744561	0.46392140000000026
3.074173	-8.552649	0.5750785	0.47595040000000033
3.08896	-8.522508	0.5753203	0.5060914000000007
3.103746	-8.512116	0.5734387	0.5164834000000003
3.118533	-8.508771	0.5684676	0.5198284000000015
3.13332	-8.570693	0.5631344	0.4579064000000006
3.148106	-8.629142	0.5642914	0.3994574000000011
3.162893	-8.645652	0.5643757	0.3829474000000008
3.177679	-8.63404	0.565805	0.39455940000000034
3.192466	-8.592182	0.5664183	0.4364174000000016
3.207253	-8.577247	0.5655333	0.4513524000000011
3.222039	-8.616041	0.565249	0.41255840000000177
3.236826	-8.666196	0.5653438	0.3624034000000016
3.251612	-8.684372	0.5650256	0.3442274000000012
3.266399	-8.685263	0.5646409	0.3433364000000001
3.281185	-8.694345	0.5648121	0.33425440000000073
3.295972	-8.67476	0.5637855	0.3538394000000018
3.310759	-8.685287	0.5672522	0.3433124000000003
3.325545	-8.731063	0.5731524	0.29753640000000026
3.340332	-8.778186	0.5751356	0.2504134000000011
3.355118	-8.835344	0.5750567	0.19325540000000174
3.369905	-8.880828	0.5746077	0.14777140000000166
3.384692	-8.894188	0.5741713	0.13441140000000118
3.399478	-8.905498	0.5745618	0.12310140000000125
3.414265	-8.887363	0.5747636	0.14123640000000037
3.429051	-8.888359	0.5719276	0.14024040000000149
3.443838	-8.91925	0.5721686	0.10934940000000104
3.458624	-8.932179	0.5725012	0.0964204000000013
3.473411	-8.945763	0.572568	0.08283640000000148
3.488198	-8.931825	0.5732451	0.09677440000000104
3.502984	-8.882411	0.5732326	0.14618840000000155
3.517771	-8.868494	0.5723384	0.16010540000000084
3.532557	-8.906515	0.5710555	0.12208440000000031
3.547344	-8.95142	0.5709015	0.07717940000000034
3.562131	-9.01917	0.571177	0.009429400000000143
3.576917	-9.052078	0.5710732	-0.023478599999998906
3.591704	-9.062472	0.5711575	-0.0338725999999987
3.60649	-9.054745	0.5704131	-0.026145599999999547
3.621277	-9.049907	0.5703191	-0.021307599999998317
3.636063	-9.057717	0.5741814	-0.0291175999999993
3.65085	-9.075661	0.5769934	-0.04706159999999926
3.665637	-9.09794	0.5748791	-0.06934059999999853
3.680423	-9.101004	0.5709857	-0.07240459999999871
3.69521	-9.080648	0.5720596	-0.05204859999999911
3.709996	-9.063423	0.5722829	-0.03482359999999929
3.724783	-9.060325	0.5756102	-0.03172559999999969
3.73957	-9.089674	0.5777912	-0.061074599999999535
3.754356	-9.125402	0.5763759	-0.0968025999999984
3.769143	-9.130172	0.5761367	-0.10157259999999901
3.783929	-9.108712	0.5793288	-0.08011259999999965
3.798716	-9.051743	0.5786544	-0.023143599999999154
3.813502	-9.007148	0.5668056	0.02145140000000012
3.828289	-9.004008	0.5522386	0.024591400000000263
3.843076	-9.056723	0.55156	-0.028123599999998916
3.857862	-9.103063	0.5520914	-0.07446359999999963
3.872649	-9.12132	0.5517149	-0.09272059999999982
3.887435	-9.152867	0.5510737	-0.12426759999999959
3.902222	-9.140536	0.5504434	-0.11193659999999994
3.917009	-9.148286	0.5518972	-0.11968659999999964
3.931795	-9.156076	0.5584747	-0.1274765999999996
3.946582	-9.155806	0.5634772	-0.12720659999999917
3.961368	-9.146575	0.5662534	-0.1179755999999994
3.976155	-9.139162	0.5658188	-0.11056259999999973
3.990941	-9.122847	0.56311	-0.09424759999999921
4.005728	-9.105514	0.5615571	-0.0769145999999985
4.020515	-9.103768	0.561581	-0.07516859999999959
4.035301	-9.109907	0.56272	-0.08130759999999881
4.050088	-9.13343	0.5636157	-0.10483059999999966
4.064874	-9.147428	0.5646079	-0.11882859999999873
4.079661	-9.151332	0.5638363	-0.12273259999999908
4.094448	-9.146664	0.5635929	-0.11806459999999852
4.109234	-9.099276	0.5630051	-0.07067659999999876
4.124021	-9.102826	0.5617419	-0.07422659999999937
4.138807	-9.135612	0.5619578	-0.10701259999999913
4.153594	-9.146383	0.5620062	-0.11778359999999921
4.168381	-9.162802	0.5613356	-0.13420259999999828
4.183167	-9.174495	0.5618706	-0.14589559999999935
4.197954	-9.163551	0.5608598	-0.13495159999999906
4.21274	-9.122216	0.5605038	-0.09361659999999894
4.227527	-9.1102	0.5613769	-0.0816005999999998
4.242313	-9.120889	0.5619403	-0.09228959999999908
4.2571	-9.154482	0.5636028	-0.12588259999999885
4.271887	-9.172383	0.5621633	-0.143783599999999
4.286673	-9.173843	0.5636346	-0.1452435999999988
4.30146	-9.170358	0.5632749	-0.1417585999999993
4.316246	-9.152907	0.5622825	-0.12430759999999985
4.331033	-9.148533	0.5624758	-0.11993359999999953
4.34582	-9.160763	0.5625772	-0.13216359999999838
4.360606	-9.184419	0.5627527	-0.15581959999999917
4.375393	-9.177035	0.5630023	-0.1484355999999991
4.390179	-9.156475	0.562204	-0.12787559999999942
4.404966	-9.112085	0.5623065	-0.0834855999999995
4.419752	-9.069103	0.5601684	-0.040503599999999196
4.434539	-9.083611	0.5607585	-0.055011599999998495
4.449326	-9.125109	0.5623151	-0.0965095999999992
4.464112	-9.159618	0.561292	-0.1310185999999991
4.478899	-9.163075	0.5618204	-0.13447559999999825
4.493685	-9.139984	0.5621747	-0.11138459999999917
4.508472	-9.131756	0.5619273	-0.10315659999999838
4.523259	-9.129196	0.5588377	-0.10059659999999937
4.538045	-9.144915	0.5571227	-0.1163155999999983
4.552832	-9.149443	0.5579629	-0.12084359999999883
4.567618	-9.160351	0.5581812	-0.1317515999999994
4.582405	-9.142544	0.5580054	-0.11394459999999818
4.597191	-9.130407	0.5577692	-0.101807599999999
4.611978	-9.080941	0.5577287	-0.05234159999999832
4.626765	-9.008607	0.5577212	0.019992400000001354
4.641551	-8.760015	0.5577197	0.2685844000000017
4.656338	-8.579575	0.5577194	0.44902440000000077
