# Supplementary material for: Molecular Scale Hydrophobicity and Adsorption Thermodynamics on Hydrophobic-Charged Surfaces
Source: ACS Nano. 2026 Feb 16;20(8):6970–82. doi: 10.1021/acsnano.5c18643 (PMC12961923; doi:10.1021/acsnano.5c18643)
Supplement: Supplementary file 2 [file nn5c18643_si_002.zip › supplementary-files/pmf/reported-equilibration/gnp/pmf-simulation2/delg.txt]

ΔG_bind results for all pmf-hb*.csv in current directory
========================================================

File: pmf-hb-ch3_100ns.csv
--------------------------------
PMF minimum (W_min)     :  -11.450 kcal/mol
z at W_min              :    1.998 nm
Bound limits z1 – z2    :    1.958 –    2.058 nm
Bound width             :    0.101 nm
Integral I_bound        :  1.49430e+07
Integral I_unbound      :  7.21733e-21
ΔG_bind                 :  -37.497 kcal/mol

File: pmf-hb-gms0_100ns.csv
--------------------------------
PMF minimum (W_min)     :   -1.286 kcal/mol
z at W_min              :    1.983 nm
Bound limits z1 – z2    :    1.945 –    2.022 nm
Bound width             :    0.077 nm
Integral I_bound        :  4.00972e-01
Integral I_unbound      :  2.44775e-04
ΔG_bind                 :   -4.412 kcal/mol

File: pmf-hb-gms1_100ns.csv
--------------------------------
PMF minimum (W_min)     :  -23.861 kcal/mol
z at W_min              :    4.636 nm
Bound limits z1 – z2    :    4.623 –    4.623 nm
Bound width             :    0.000 nm
Integral I_bound        :  0.00000e+00
Integral I_unbound      :  0.00000e+00
ΔG_bind                 :      nan kcal/mol

File: pmf-hb-gms2_100ns.csv
--------------------------------
PMF minimum (W_min)     :  -17.069 kcal/mol
z at W_min              :    2.235 nm
Bound limits z1 – z2    :    2.130 –    2.286 nm
Bound width             :    0.156 nm
Integral I_bound        :  2.88044e+11
Integral I_unbound      :  9.46391e+05
ΔG_bind                 :   -7.527 kcal/mol

File: pmf-hb-gms3_100ns.csv
--------------------------------
PMF minimum (W_min)     :  -16.451 kcal/mol
z at W_min              :    1.982 nm
Bound limits z1 – z2    :    1.959 –    2.034 nm
Bound width             :    0.075 nm
Integral I_bound        :  4.50120e+10
Integral I_unbound      :  4.44853e-04
ΔG_bind                 :  -19.225 kcal/mol

File: pmf-hb-nh3s0_100ns.csv
--------------------------------
PMF minimum (W_min)     :  -13.601 kcal/mol
z at W_min              :    2.167 nm
Bound limits z1 – z2    :    2.105 –    2.204 nm
Bound width             :    0.098 nm
Integral I_bound        :  5.30367e+08
Integral I_unbound      :  3.68977e+03
ΔG_bind                 :   -7.080 kcal/mol

File: pmf-hb-nh3s1_100ns.csv
--------------------------------
PMF minimum (W_min)     :  -25.872 kcal/mol
z at W_min              :    4.464 nm
Bound limits z1 – z2    :    3.062 –    4.584 nm
Bound width             :    1.522 nm
Integral I_bound        :  8.12754e+18
Integral I_unbound      :  8.13336e+18
ΔG_bind                 :    0.000 kcal/mol

File: pmf-hb-nh3s2_100ns.csv
--------------------------------
PMF minimum (W_min)     :  -16.298 kcal/mol
z at W_min              :    2.206 nm
Bound limits z1 – z2    :    2.160 –    2.252 nm
Bound width             :    0.092 nm
Integral I_bound        :  4.78838e+10
Integral I_unbound      :  2.63871e+07
ΔG_bind                 :   -4.473 kcal/mol

File: pmf-hb-nh3s3_100ns.csv
--------------------------------
PMF minimum (W_min)     :  -11.228 kcal/mol
z at W_min              :    2.014 nm
Bound limits z1 – z2    :    1.989 –    2.041 nm
Bound width             :    0.052 nm
Integral I_bound        :  3.73132e+06
Integral I_unbound      :  1.35050e-06
ΔG_bind                 :  -17.078 kcal/mol

File: pmf-hb-oh_sam_100ns.csv
--------------------------------
PMF minimum (W_min)     :  -11.338 kcal/mol
z at W_min              :    2.114 nm
Bound limits z1 – z2    :    2.053 –    2.256 nm
Bound width             :    0.203 nm
Integral I_bound        :  2.77044e+07
Integral I_unbound      :  1.73681e+06
ΔG_bind                 :   -1.651 kcal/mol

File: pmf-hb-ohs0_100ns.csv
--------------------------------
PMF minimum (W_min)     :  -15.316 kcal/mol
z at W_min              :    1.978 nm
Bound limits z1 – z2    :    1.932 –    2.016 nm
Bound width             :    0.084 nm
Integral I_bound        :  8.59147e+09
Integral I_unbound      :  2.04151e-14
ΔG_bind                 :  -32.429 kcal/mol

File: pmf-hb-ohs1_100ns.csv
--------------------------------
PMF minimum (W_min)     :   -9.617 kcal/mol
z at W_min              :    1.940 nm
Bound limits z1 – z2    :    1.909 –    2.042 nm
Bound width             :    0.133 nm
Integral I_bound        :  8.71094e+05
Integral I_unbound      :  5.43950e-14
ΔG_bind                 :  -26.362 kcal/mol

File: pmf-hb-ohs2_100ns.csv
--------------------------------
PMF minimum (W_min)     :  -13.826 kcal/mol
z at W_min              :    1.956 nm
Bound limits z1 – z2    :    1.918 –    1.998 nm
Bound width             :    0.080 nm
Integral I_bound        :  6.61721e+08
Integral I_unbound      :  4.05610e-16
ΔG_bind                 :  -33.237 kcal/mol

File: pmf-hb-ohs3_100ns.csv
--------------------------------
PMF minimum (W_min)     :  -15.149 kcal/mol
z at W_min              :    2.031 nm
Bound limits z1 – z2    :    1.939 –    2.063 nm
Bound width             :    0.124 nm
Integral I_bound        :  9.56196e+09
Integral I_unbound      :  1.13338e-11
ΔG_bind                 :  -28.726 kcal/mol
