# Supplementary material for: Molecular Scale Hydrophobicity and Adsorption Thermodynamics on Hydrophobic-Charged Surfaces
Source: ACS Nano. 2026 Feb 16;20(8):6970–82. doi: 10.1021/acsnano.5c18643 (PMC12961923; doi:10.1021/acsnano.5c18643)
Supplement: Supplementary file 2 [file nn5c18643_si_002.zip › supplementary-files/pmf/reported-equilibration/gnp/pmf-simulation2/pmf-hb-gms0_100ns.csv]

com_nm	pmf_kcal_per_mol	error	shifted_pmf_kcal_per_mol	com_nm_5	std	mean_all	prob_interacting
1.929458	0.0	0.0	-3.2491304999999997	4.493513	0.026842	1.8595	0.9557
1.942896	-0.6142449	0.0001087203	-3.8633754	4.385228	0.027322000000000003	1.8102	0.9112
1.956335	-1.04694	0.0004704072	-4.2960705	4.295882	0.027263	1.9208	0.9278
1.969774	-1.244912	0.001669001	-4.4940425	4.193916000000001	0.026835	1.7478	0.9977
1.983213	-1.285909	0.00544944	-4.5350395	4.093407	0.027718	1.9656	0.9707
1.996652	-1.20774	0.01764993	-4.4568705	3.990007	0.027356000000000002	1.8318	0.8582
2.010091	-0.9927173	0.04947555	-4.2418477999999995	3.887206	0.027388	1.8327	0.9747
2.023529	-0.6660191	0.09868367	-3.9151495999999995	3.7875089999999996	0.026871	2.0229	0.7955
2.036968	-0.3223204	0.05029311	-3.5714509	3.690316	0.028232	1.9424	0.9805
2.050407	-0.2940956	0.2772038	-3.5432260999999996	3.59861	0.027377999999999996	1.7735	0.9845
2.063846	-0.5910137	0.3668044	-3.8401441999999997	3.489028	0.027206	1.8557	0.9107
2.077285	-0.7693528	0.3475797	-4.0184833	3.388046	0.027679000000000002	1.9457	0.9983
2.090724	-0.7429073	0.3836262	-3.9920378	3.2968319999999998	0.027088	1.9033	0.9825
2.104163	-0.5464426	0.457129	-3.7955730999999995	3.19176	0.026867000000000002	1.8714	0.9855
2.117601	-0.1422262	0.5139189	-3.3913567	3.098347	0.028298	1.9289	0.9952
2.13104	0.3622438	0.524167	-2.8868867	3.0030099999999997	0.027666000000000003	1.7674	0.9952
2.144479	0.8754723	0.5058567	-2.3736581999999995	2.901355	0.026392000000000002	1.9182	1.0
2.157918	1.279471	0.5008746	-1.9696594999999997	2.797365	0.02719	1.7715	1.0
2.171357	1.634688	0.504287	-1.6144424999999998	2.704956	0.027807	1.8824	1.0
2.184796	2.00511	0.507663	-1.2440204999999995	2.606768	0.027752	1.8729	0.9775
2.198235	2.375371	0.5143139	-0.8737594999999998	2.496849	0.037614999999999996	1.9541	1.0
2.211673	2.699132	0.5234879	-0.5499984999999996	2.393005	0.041289	1.6648	1.0
2.225112	3.049363	0.529288	-0.19976749999999965	2.24168	0.029517	1.3492	1.0
2.238551	3.470133	0.5289904	0.22100250000000043	2.1745900000000002	0.044746	1.3878	0.9363
2.25199	3.929734	0.5304501	0.6806035000000001	2.094478	0.028752	1.4373	1.0
2.265429	4.42837	0.5276441	1.1792395000000004	2.0073540000000003	0.028499	1.3233	1.0
2.278868	4.92859	0.5239882	1.6794595	1.928455	0.036672	1.29	0.8622
2.292306	5.437788	0.5290012	2.1886575000000006	1.796359	0.029885000000000002	0.4303	0.9537
2.305745	5.729757	0.5468585	2.4806265000000005	1.7682330000000002	0.015716	1.8843	0.1063
2.319184	5.9771	0.5528763	2.7279695000000004
2.332623	6.305329	0.5477476	3.0561985000000007
2.346062	6.632346	0.5428094	3.3832155000000004
2.359501	6.879224	0.5409667	3.6300935
2.37294	6.978042	0.539979	3.7289115000000006
2.386378	6.931291	0.5555157	3.6821605
2.399817	6.909938	0.6105595	3.6608075000000007
2.413256	6.960108	0.7243257	3.7109775000000003
2.426695	7.099125	0.868151	3.8499945
2.440134	7.300376	0.9427775	4.0512455
2.453573	7.406128	0.9338918	4.1569975
2.467012	7.349981	0.907189	4.1008505
2.48045	7.217194	0.8936187	3.9680635000000004
2.493889	7.023225	0.8909619	3.7740945000000004
2.507328	6.805078	0.8917699	3.5559475000000003
2.520767	6.608293	0.8908194	3.3591625
2.534206	6.42638	0.8899465	3.1772495000000003
2.547645	6.244022	0.8832187	2.9948915000000005
2.561084	6.119451	0.8758162	2.8703205
2.574522	6.005872	0.8770368	2.7567415000000004
2.587961	5.858976	0.8803441	2.6098455000000005
2.6014	5.719789	0.8799406	2.4706585
2.614839	5.59976	0.8798009	2.3506295
2.628278	5.509078	0.8787985	2.2599475
2.641717	5.422215	0.8779098	2.1730845
2.655155	5.292507	0.8814139	2.0433765
2.668594	5.131933	0.8818676	1.8828025000000004
2.682033	4.975456	0.8811491	1.7263255000000006
2.695472	4.858154	0.8815034	1.6090235000000002
2.708911	4.721587	0.8818581	1.4724565000000007
2.72235	4.620704	0.8805137	1.3715735000000002
2.735789	4.506111	0.8785891	1.2569805
2.749227	4.392529	0.8785556	1.1433985
2.762666	4.295826	0.8839702	1.0466955000000002
2.776105	4.216913	0.887184	0.9677825000000002
2.789544	4.182958	0.8857517	0.9338275000000005
2.802983	4.157598	0.884874	0.9084675000000004
2.816422	4.167197	0.8820228	0.9180665000000001
2.829861	4.155889	0.8821304	0.9067585000000005
2.843299	4.139801	0.8893681	0.8906705000000006
2.856738	4.081835	0.8983249	0.8327045000000002
2.870177	4.019712	0.8983024	0.7705815000000005
2.883616	3.938362	0.8977055	0.6892315000000004
2.897055	3.895582	0.8971465	0.6464515000000004
2.910494	3.875071	0.8972838	0.6259405000000005
2.923933	3.905205	0.897991	0.6560745000000003
2.937371	3.872758	0.8961283	0.6236275000000004
2.95081	3.886346	0.8958675	0.6372155000000004
2.964249	3.899693	0.8960035	0.6505625000000004
2.977688	3.912781	0.8958062	0.6636505000000001
2.991127	3.911484	0.8957716	0.6623535000000005
3.004566	3.913378	0.8958922	0.6642475000000001
3.018004	3.931012	0.8965013	0.6818815000000003
3.031443	3.924422	0.896607	0.6752915000000002
3.044882	3.948558	0.8947632	0.6994275000000001
3.058321	3.954071	0.8943408	0.7049405000000002
3.07176	3.939507	0.8941879	0.6903765000000002
3.085199	3.931728	0.8932438	0.6825975000000004
3.098638	3.924386	0.8936547	0.6752555000000005
3.112076	3.908464	0.8937681	0.6593335000000002
3.125515	3.882434	0.8944116	0.6333035000000002
3.138954	3.853516	0.8956164	0.6043855000000002
3.152393	3.813066	0.8952819	0.5639355000000004
3.165832	3.745448	0.8930576	0.4963175000000004
3.179271	3.689581	0.889554	0.4404505000000003
3.19271	3.651441	0.890106	0.40231050000000046
3.206148	3.644399	0.8911215	0.39526850000000024
3.219587	3.675229	0.8927597	0.42609850000000016
3.233026	3.70985	0.8927942	0.46071950000000017
3.246465	3.672115	0.8923762	0.4229845000000001
3.259904	3.624839	0.8915739	0.37570850000000044
3.273343	3.577273	0.8906553	0.3281425000000002
3.286782	3.548129	0.8905117	0.29899850000000017
3.30022	3.514496	0.8907391	0.26536550000000014
3.313659	3.518563	0.8905506	0.2694325000000002
3.327098	3.529488	0.889924	0.2803575000000005
3.340537	3.543409	0.8905298	0.29427850000000033
3.353976	3.530383	0.8932922	0.28125250000000035
3.367415	3.520007	0.8955523	0.2708765000000004
3.380853	3.501592	0.8980955	0.25246150000000034
3.394292	3.496341	0.8947117	0.24721050000000044
3.407731	3.501452	0.8949626	0.2523215000000003
3.42117	3.508303	0.8957855	0.25917250000000047
3.434609	3.512581	0.893177	0.26345050000000025
3.448048	3.506312	0.889641	0.2571815000000002
3.461487	3.497365	0.8882862	0.24823450000000014
3.474925	3.456291	0.8886042	0.20716050000000008
3.488364	3.437761	0.8886613	0.18863050000000037
3.501803	3.440131	0.8886251	0.19100050000000035
3.515242	3.461937	0.8888459	0.21280650000000012
3.528681	3.511266	0.8894792	0.2621355000000003
3.54212	3.545085	0.8905271	0.2959545000000001
3.555559	3.529079	0.8862412	0.27994850000000016
3.568997	3.505267	0.8836079	0.2561365000000002
3.582436	3.488887	0.8864699	0.23975650000000037
3.595875	3.474575	0.8843406	0.2254445000000005
3.609314	3.456116	0.8850443	0.2069855000000005
3.622753	3.473881	0.8862623	0.2247505000000003
3.636192	3.481028	0.8912132	0.2318975000000001
3.649631	3.458045	0.8988138	0.20891450000000011
3.663069	3.465594	0.9000771	0.21646350000000014
3.676508	3.443407	0.901232	0.1942765000000004
3.689947	3.439836	0.900056	0.19070550000000042
3.703386	3.427794	0.8998822	0.1786635000000003
3.716825	3.428781	0.8992421	0.17965050000000016
3.730264	3.392108	0.897621	0.1429775000000002
3.743702	3.330337	0.8963517	0.0812065000000004
3.757141	3.305594	0.896408	0.056463500000000444
3.77058	3.274276	0.8964005	0.025145500000000265
3.784019	3.245276	0.8964959	-0.00385449999999965
3.797458	3.238616	0.8968191	-0.01051449999999976
3.810897	3.261964	0.8975368	0.012833500000000164
3.824336	3.32262	0.8968412	0.07348950000000043
3.837774	3.32718	0.8942664	0.0780495000000001
3.851213	3.320685	0.8936583	0.07155450000000041
3.864652	3.281336	0.8914695	0.03220550000000033
3.878091	3.226801	0.8886125	-0.02232949999999967
3.89153	3.169637	0.8902373	-0.07949349999999988
3.904969	3.153125	0.8896836	-0.09600549999999952
3.918408	3.179881	0.8917828	-0.06924949999999974
3.931846	3.228449	0.8935183	-0.020681499999999797
3.945285	3.217588	0.8934215	-0.031542499999999585
3.958724	3.164728	0.8944663	-0.08440249999999949
3.972163	3.13018	0.8943798	-0.11895049999999951
3.985602	3.105938	0.8946344	-0.1431924999999996
3.999041	3.094224	0.8948788	-0.15490649999999961
4.012479	3.109038	0.8960396	-0.14009249999999973
4.025918	3.107696	0.894095	-0.1414344999999999
4.039357	3.108459	0.8917076	-0.14067149999999984
4.052796	3.106679	0.8852054	-0.1424514999999995
4.066235	3.10768	0.8827168	-0.14145049999999948
4.079674	3.09736	0.8843503	-0.1517704999999996
4.093113	3.10296	0.8852883	-0.14617049999999976
4.106551	3.08223	0.884406	-0.16690049999999967
4.11999	3.111625	0.8822419	-0.13750549999999961
4.133429	3.114035	0.8846726	-0.1350954999999998
4.146868	3.111243	0.8905463	-0.13788749999999972
4.160307	3.081634	0.8949542	-0.1674964999999995
4.173746	3.056536	0.896197	-0.19259449999999978
4.187185	3.024971	0.8975906	-0.22415949999999984
4.200623	3.039216	0.8976757	-0.20991449999999956
4.214062	3.051454	0.896352	-0.1976764999999996
4.227501	3.074418	0.8962781	-0.1747124999999996
4.24094	3.118314	0.8960426	-0.1308164999999999
4.254379	3.12277	0.8953949	-0.12636049999999965
4.267818	3.097438	0.8954573	-0.15169249999999979
4.281257	3.062554	0.8968095	-0.1865764999999997
4.294695	3.060776	0.8959403	-0.18835449999999954
4.308134	3.054384	0.8958131	-0.1947464999999995
4.321573	3.073039	0.8971623	-0.17609149999999962
4.335012	3.086522	0.8957853	-0.1626084999999997
4.348451	3.067932	0.894277	-0.18119849999999982
4.36189	3.062604	0.8935693	-0.18652649999999982
4.375328	3.076132	0.8935336	-0.17299849999999983
4.388767	3.095905	0.8948417	-0.15322549999999957
4.402206	3.119181	0.8944974	-0.1299494999999995
4.415645	3.145671	0.8948216	-0.1034594999999996
4.429084	3.190183	0.8941525	-0.058947499999999486
4.442523	3.196811	0.894975	-0.05231949999999985
4.455962	3.173893	0.8954782	-0.07523749999999962
4.4694	3.136207	0.8955475	-0.11292349999999951
4.482839	3.096039	0.8953603	-0.1530914999999995
4.496278	3.105296	0.8953503	-0.14383449999999964
4.509717	3.106638	0.8953483	-0.1424924999999999
4.523156	3.153622	0.8953402	-0.09550849999999977
4.536595	3.196033	0.8953383	-0.0530974999999998
4.550034	3.263036	0.895338	0.013905500000000348
4.563472	3.366504	0.8953379	0.11737350000000024
4.576911	3.375482	0.8953379	0.12635150000000017
4.59035	3.524454	0.8953379	0.2753235000000003
4.603789	3.304201	0.8953379	0.055070500000000244
