# Supplementary material for: Molecular Scale Hydrophobicity and Adsorption Thermodynamics on Hydrophobic-Charged Surfaces
Source: ACS Nano. 2026 Feb 16;20(8):6970–82. doi: 10.1021/acsnano.5c18643 (PMC12961923; doi:10.1021/acsnano.5c18643)
Supplement: Supplementary file 2 [file nn5c18643_si_002.zip › supplementary-files/pmf/reported-equilibration/gnp/pmf-simulation2/pmf-hb-nh3s0_100ns.csv]

com_nm	pmf_kcal_per_mol	error	shifted_pmf_kcal_per_mol	com_nm_5	std	mean_all	prob_interacting
1.740088	0.0	0.0	6.3572219	4.561257	0.027257	1.2945	1.0
1.754799	-1.353096	1.193756e-07	5.0041259	4.469024	0.027318000000000002	1.3948	0.9994
1.769511	-2.614983	9.387615e-07	3.7422389	4.371628	0.027123	1.305	1.0
1.784223	-3.713128	6.697292e-06	2.6440938999999997	4.273835	0.027822000000000003	1.3708	1.0
1.798934	-4.676116	4.690098e-05	1.6811058999999995	4.172733	0.027451	1.3599	1.0
1.813646	-5.592259	0.0003274223	0.7649628999999996	4.068818	0.027114999999999997	1.3076	1.0
1.828357	-6.473607	0.002271067	-0.11638510000000046	3.972435	0.027732999999999997	1.3291	1.0
1.843069	-7.130908	0.01512948	-0.7736860999999999	3.8816660000000005	0.027627999999999996	1.3146	1.0
1.85778	-7.46209	0.05845511	-1.1048681	3.75749	0.027399	1.347	1.0
1.872492	-7.649096	0.1339462	-1.2918741000000002	3.669025	0.026764999999999997	1.2725	1.0
1.887203	-8.601871	0.4067733	-2.2446490999999993	3.5786239999999996	0.0275	1.3264	1.0
1.901915	-9.6674	0.3988334	-3.310178100000001	3.458447	0.026886	1.339	1.0
1.916626	-10.50634	0.3555107	-4.1491181	3.3696629999999996	0.027618	1.3302	1.0
1.931338	-11.17	0.329608	-4.8127781	3.262273	0.027602999999999996	1.3337	1.0
1.946049	-11.63627	0.3323384	-5.2790481	3.164866	0.027272	1.3878	1.0
1.960761	-11.90863	0.3593659	-5.551408100000001	3.05937	0.027826	1.3291	1.0
1.975472	-11.96306	0.3685535	-5.605838100000001	2.963396	0.027034	1.3102	1.0
1.990184	-11.94779	0.3713968	-5.5905681	2.869974	0.026763	1.2636	1.0
2.004895	-11.95949	0.3739114	-5.602268100000001	2.783234	0.026501	1.3631	1.0
2.019607	-12.03349	0.403127	-5.676268100000001	2.681527	0.027357999999999997	1.3577	1.0
2.034318	-12.26841	0.4498751	-5.9111880999999995	2.593089	0.025981	1.3589	1.0
2.04903	-12.51304	0.4587053	-6.1558181	2.428487	0.030267000000000002	1.2904	1.0
2.063741	-12.62709	0.4571804	-6.269868100000001	2.298315	0.037593	1.0676	1.0
2.078453	-12.69843	0.4489048	-6.3412081	2.220439	0.027906999999999998	1.156	1.0
2.093165	-12.84356	0.4466967	-6.4863381	2.166284	0.022144999999999998	1.4272	1.0
2.107876	-13.04329	0.4451501	-6.686068100000001	2.075026	0.027294	1.2836	1.0
2.122588	-13.21104	0.4371775	-6.853818100000001	1.976805	0.0244	1.4461	1.0
2.137299	-13.3837	0.4337545	-7.026478099999999	1.929688	0.020744	1.3805	1.0
2.152011	-13.56581	0.432807	-7.208588100000001	1.8336990000000002	0.025472	1.3397	1.0
2.166722	-13.60123	0.4313436	-7.244008099999999
2.181434	-13.49596	0.4354056	-7.1387381
2.196145	-13.21643	0.4529315	-6.859208100000001
2.210857	-12.81219	0.4691231	-6.454968099999999
2.225568	-12.2551	0.46794	-5.897878100000001
2.24028	-11.58927	0.4628704	-5.232048100000001
2.254991	-10.83547	0.4642491	-4.478248100000001
2.269703	-10.00127	0.4622526	-3.6440481
2.284414	-9.114586	0.4625485	-2.7573640999999993
2.299126	-8.205856	0.4626115	-1.8486341000000008
2.313837	-7.283468	0.4636387	-0.9262461000000002
2.328549	-6.372361	0.466344	-0.01513909999999985
2.34326	-5.498263	0.4623339	0.8589589000000002
2.357972	-4.795312	0.4904788	1.5619098999999999
2.372683	-4.29522	0.5218098	2.0620019000000003
2.387395	-3.882716	0.510844	2.4745059
2.402106	-3.464816	0.5041349	2.8924059
2.416818	-3.057918	0.5028732	3.2993039
2.43153	-2.681917	0.5026674	3.6753049
2.446241	-2.371914	0.5026999	3.9853079
2.460953	-2.053006	0.5031613	4.3042159
2.475664	-1.748295	0.5064748	4.6089269
2.490376	-1.445905	0.5249858	4.9113169
2.505087	-1.087616	0.5054782	5.2696059
2.519799	-1.052702	0.5322314	5.3045199
2.53451	-1.451902	0.5558215	4.9053199
2.549222	-1.864689	0.5433054	4.4925329
2.563933	-2.196471	0.5404303	4.1607509
2.578645	-2.543281	0.5398891	3.8139409
2.593356	-2.828219	0.5401443	3.5290029
2.608068	-3.073783	0.5420131	3.2834388999999997
2.622779	-3.3032	0.5407398	3.0540219
2.637491	-3.515542	0.5340263	2.8416799
2.652202	-3.732475	0.5282972	2.6247469
2.666914	-3.923252	0.5292414	2.4339698999999997
2.681625	-4.088653	0.5296131	2.2685689
2.696337	-4.238388	0.5295109	2.1188339000000003
2.711048	-4.368824	0.5298866	1.9883978999999998
2.72576	-4.532652	0.5298739	1.8245699000000002
2.740472	-4.702382	0.5299563	1.6548398999999998
2.755183	-4.887267	0.5298942	1.4699549000000003
2.769895	-5.047312	0.5300747	1.3099099
2.784606	-5.190192	0.5300237	1.1670299000000002
2.799318	-5.296074	0.5301016	1.0611479
2.814029	-5.394476	0.5300824	0.9627458999999998
2.828741	-5.503874	0.5295099	0.8533479000000002
2.843452	-5.613249	0.5308202	0.7439729000000002
2.858164	-5.757565	0.5327503	0.5996569000000003
2.872875	-5.871373	0.5324098	0.4858488999999997
2.887587	-5.968147	0.5323431	0.3890748999999998
2.902298	-6.026568	0.5311624	0.3306538999999997
2.91701	-6.08978	0.5354986	0.2674418999999997
2.931721	-6.142139	0.536109	0.21508289999999963
2.946433	-6.134989	0.5351637	0.22223289999999984
2.961144	-6.11433	0.5349383	0.24289190000000005
2.975856	-6.071109	0.5351909	0.2861129
2.990567	-6.044049	0.5360571	0.31317289999999964
3.005279	-6.027773	0.5353746	0.32944890000000004
3.01999	-6.001487	0.53472	0.35573489999999985
3.034702	-5.98005	0.534558	0.37717189999999956
3.049414	-5.927734	0.534498	0.4294878999999998
3.064125	-5.899425	0.534578	0.45779689999999995
3.078837	-5.87108	0.535363	0.4861418999999998
3.093548	-5.829713	0.5355502	0.5275089
3.10826	-5.818107	0.5341554	0.5391148999999995
3.122971	-5.811093	0.5310869	0.5461289000000003
3.137683	-5.870096	0.5297625	0.48712589999999967
3.152394	-5.925086	0.5298812	0.4321358999999996
3.167106	-5.946222	0.5303782	0.4109999000000002
3.181817	-5.964171	0.5305601	0.39305089999999954
3.196529	-5.96155	0.5299884	0.39567189999999997
3.21124	-5.964913	0.5296385	0.39230889999999974
3.225952	-5.958071	0.5293434	0.39915089999999953
3.240663	-5.946954	0.5286089	0.4102679
3.255375	-5.962097	0.5279918	0.3951248999999999
3.270086	-5.985942	0.5280112	0.3712799000000002
3.284798	-5.975074	0.5278376	0.38214789999999965
3.299509	-5.965438	0.5308953	0.3917839000000001
3.314221	-5.973801	0.5314108	0.38342089999999995
3.328932	-5.994324	0.5310969	0.3628979000000001
3.343644	-6.026163	0.5310589	0.3310588999999995
3.358356	-6.011904	0.530947	0.3453178999999995
3.373067	-5.999673	0.531356	0.3575489000000003
3.387779	-5.994754	0.5312382	0.3624678999999995
3.40249	-6.003127	0.5298732	0.35409489999999977
3.417202	-5.998908	0.5293103	0.35831389999999974
3.431913	-6.008641	0.5339899	0.34858089999999997
3.446625	-6.058736	0.5343997	0.2984859000000002
3.461336	-6.097884	0.5313328	0.25933790000000023
3.476048	-6.110474	0.5304797	0.2467478999999999
3.490759	-6.07184	0.5331337	0.28538189999999997
3.505471	-6.020823	0.5327688	0.33639889999999983
3.520182	-6.014465	0.5238773	0.3427568999999995
3.534894	-6.01914	0.5222054	0.3380818999999997
3.549605	-6.058298	0.5222908	0.29892390000000013
3.564317	-6.08545	0.5224043	0.27177190000000007
3.579028	-6.071146	0.5223939	0.28607590000000016
3.59374	-6.06157	0.5220994	0.2956519000000002
3.608451	-6.056816	0.5220318	0.30040589999999945
3.623163	-6.057051	0.5232659	0.30017089999999946
3.637874	-6.093998	0.5293242	0.26322389999999984
3.652586	-6.101378	0.5344066	0.25584389999999946
3.667298	-6.121726	0.5325559	0.2354959000000001
3.682009	-6.136979	0.5313718	0.2202428999999997
3.696721	-6.11566	0.5296276	0.24156189999999977
3.711432	-6.095047	0.5263769	0.26217489999999977
3.726144	-6.117519	0.5282636	0.23970290000000016
3.740855	-6.142497	0.5292701	0.21472490000000022
3.755567	-6.141161	0.5282492	0.21606089999999956
3.770278	-6.155737	0.5305077	0.20148489999999963
3.78499	-6.133365	0.5298382	0.22385689999999947
3.799701	-6.109462	0.5287585	0.24775990000000014
3.814413	-6.090984	0.5250606	0.26623790000000014
3.829124	-6.114679	0.5215096	0.24254290000000012
3.843836	-6.1982	0.5244906	0.15902189999999994
3.858547	-6.219445	0.5242129	0.13777689999999954
3.873259	-6.239978	0.5240798	0.11724390000000007
3.88797	-6.270835	0.5239345	0.08638689999999993
3.902682	-6.280513	0.5231194	0.07670889999999986
3.917393	-6.280016	0.5230294	0.07720590000000005
3.932105	-6.29089	0.5233666	0.06633189999999978
3.946816	-6.304354	0.5242978	0.05286789999999986
3.961528	-6.300613	0.5259799	0.05660889999999963
3.976239	-6.308827	0.5250398	0.04839489999999991
3.990951	-6.288746	0.525813	0.06847590000000014
4.005663	-6.28949	0.5265477	0.06773190000000007
4.020374	-6.297461	0.5246144	0.05976089999999967
4.035086	-6.320687	0.5221767	0.03653489999999948
4.049797	-6.357259	0.5226236	-3.7100000000123146e-05
4.064509	-6.357565	0.5244314	-0.00034310000000026264
4.07922	-6.338671	0.5256001	0.018550900000000148
4.093932	-6.321858	0.5228835	0.035363900000000115
4.108643	-6.267056	0.5216072	0.09016589999999969
4.123355	-6.221872	0.5218818	0.13534989999999958
4.138066	-6.233416	0.5245197	0.1238058999999998
4.152778	-6.238451	0.5246661	0.11877089999999946
4.167489	-6.258571	0.5242257	0.09865089999999999
4.182201	-6.273682	0.5233728	0.08353989999999989
4.196912	-6.294321	0.5239777	0.06290089999999982
4.211624	-6.27901	0.5248153	0.07821189999999945
4.226335	-6.277466	0.522526	0.07975589999999944
4.241047	-6.274929	0.5229443	0.08229289999999967
4.255758	-6.267244	0.5251882	0.08997790000000006
4.27047	-6.273745	0.5274763	0.08347689999999997
4.285181	-6.270404	0.5255737	0.08681789999999978
4.299893	-6.25966	0.5247316	0.09756189999999965
4.314605	-6.228368	0.5219137	0.1288539000000002
4.329316	-6.250211	0.5280902	0.10701089999999969
4.344028	-6.297675	0.5376723	0.05954689999999996
4.358739	-6.308554	0.5362806	0.048667899999999875
4.373451	-6.313666	0.5360343	0.043555900000000314
4.388162	-6.284464	0.5363212	0.07275790000000004
4.402874	-6.26313	0.5375109	0.09409189999999956
4.417585	-6.23778	0.5342224	0.11944189999999999
4.432297	-6.250341	0.5323325	0.10688090000000017
4.447008	-6.297586	0.532995	0.059635899999999964
4.46172	-6.321988	0.5334834	0.03523389999999971
4.476431	-6.337633	0.5330393	0.019588899999999576
4.491143	-6.317358	0.5329424	0.039863900000000285
4.505854	-6.291828	0.5343271	0.06539390000000012
4.520566	-6.304156	0.5364062	0.0530659
4.535277	-6.332653	0.5380285	0.024568900000000227
4.549989	-6.364169	0.5370431	-0.006947100000000539
4.5647	-6.382716	0.5363364	-0.025494100000000408
4.579412	-6.380738	0.5362669	-0.02351610000000015
4.594123	-6.369459	0.5362375	-0.012237100000000112
4.608835	-6.33143	0.5362306	0.025791899999999757
4.623547	-6.259294	0.5362302	0.09792790000000018
4.638258	-6.186129	0.5362301	0.17109289999999966
4.65297	-6.367926	0.5362301	-0.010704099999999883
4.667681	-6.597705	0.5362301	-0.2404831000000005
