# Supplementary material for: Molecular Scale Hydrophobicity and Adsorption Thermodynamics on Hydrophobic-Charged Surfaces
Source: ACS Nano. 2026 Feb 16;20(8):6970–82. doi: 10.1021/acsnano.5c18643 (PMC12961923; doi:10.1021/acsnano.5c18643)
Supplement: Supplementary file 2 [file nn5c18643_si_002.zip › supplementary-files/pmf/reported-equilibration/gnp/pmf-simulation3/delg.txt]

ΔG_bind results for all pmf-hb*.csv in current directory
========================================================

File: pmf-hb-ch3_100ns.csv
--------------------------------
PMF minimum (W_min)     :  -10.148 kcal/mol
z at W_min              :    1.964 nm
Bound limits z1 – z2    :    1.922 –    2.012 nm
Bound width             :    0.091 nm
Integral I_bound        :  1.56498e+06
Integral I_unbound      :  1.60141e-21
ΔG_bind                 :  -37.050 kcal/mol

File: pmf-hb-gms0_100ns.csv
--------------------------------
PMF minimum (W_min)     :   -1.230 kcal/mol
z at W_min              :    1.983 nm
Bound limits z1 – z2    :    1.945 –    2.023 nm
Bound width             :    0.078 nm
Integral I_bound        :  4.08822e-01
Integral I_unbound      :  7.25930e-04
ΔG_bind                 :   -3.776 kcal/mol

File: pmf-hb-gms1_100ns.csv
--------------------------------
PMF minimum (W_min)     :  -24.397 kcal/mol
z at W_min              :    4.512 nm
Bound limits z1 – z2    :    3.490 –    4.632 nm
Bound width             :    1.142 nm
Integral I_bound        :  4.46116e+17
Integral I_unbound      :  4.49121e+17
ΔG_bind                 :    0.004 kcal/mol

File: pmf-hb-gms2_100ns.csv
--------------------------------
PMF minimum (W_min)     :  -19.992 kcal/mol
z at W_min              :    2.201 nm
Bound limits z1 – z2    :    2.152 –    2.274 nm
Bound width             :    0.122 nm
Integral I_bound        :  3.26341e+13
Integral I_unbound      :  2.55174e+09
ΔG_bind                 :   -5.638 kcal/mol

File: pmf-hb-gms3_100ns.csv
--------------------------------
PMF minimum (W_min)     :  -15.490 kcal/mol
z at W_min              :    1.988 nm
Bound limits z1 – z2    :    1.954 –    2.030 nm
Bound width             :    0.076 nm
Integral I_bound        :  8.92931e+09
Integral I_unbound      :  1.02686e-02
ΔG_bind                 :  -16.389 kcal/mol

File: pmf-hb-nh3s0_100ns.csv
--------------------------------
PMF minimum (W_min)     :  -13.501 kcal/mol
z at W_min              :    2.112 nm
Bound limits z1 – z2    :    2.078 –    2.162 nm
Bound width             :    0.085 nm
Integral I_bound        :  3.91022e+08
Integral I_unbound      :  9.22651e+03
ΔG_bind                 :   -6.352 kcal/mol

File: pmf-hb-nh3s1_100ns.csv
--------------------------------
PMF minimum (W_min)     :  -24.512 kcal/mol
z at W_min              :    4.496 nm
Bound limits z1 – z2    :    3.245 –    4.580 nm
Bound width             :    1.336 nm
Integral I_bound        :  6.65459e+17
Integral I_unbound      :  6.64537e+17
ΔG_bind                 :   -0.001 kcal/mol

File: pmf-hb-nh3s2_100ns.csv
--------------------------------
PMF minimum (W_min)     :  -17.017 kcal/mol
z at W_min              :    2.203 nm
Bound limits z1 – z2    :    2.134 –    2.246 nm
Bound width             :    0.111 nm
Integral I_bound        :  1.68469e+11
Integral I_unbound      :  8.78387e+06
ΔG_bind                 :   -5.879 kcal/mol

File: pmf-hb-nh3s3_100ns.csv
--------------------------------
PMF minimum (W_min)     :   -9.194 kcal/mol
z at W_min              :    1.996 nm
Bound limits z1 – z2    :    1.960 –    2.065 nm
Bound width             :    0.105 nm
Integral I_bound        :  3.31047e+05
Integral I_unbound      :  4.29554e-08
ΔG_bind                 :  -17.690 kcal/mol

File: pmf-hb-oh_sam_100ns.csv
--------------------------------
PMF minimum (W_min)     :  -11.782 kcal/mol
z at W_min              :    2.209 nm
Bound limits z1 – z2    :    2.026 –    2.321 nm
Bound width             :    0.296 nm
Integral I_bound        :  7.47782e+07
Integral I_unbound      :  1.41659e+05
ΔG_bind                 :   -3.737 kcal/mol

File: pmf-hb-ohs0_100ns.csv
--------------------------------
PMF minimum (W_min)     :  -16.452 kcal/mol
z at W_min              :    1.983 nm
Bound limits z1 – z2    :    1.933 –    2.025 nm
Bound width             :    0.092 nm
Integral I_bound        :  6.48732e+10
Integral I_unbound      :  1.58451e-12
ΔG_bind                 :  -31.040 kcal/mol

File: pmf-hb-ohs1_100ns.csv
--------------------------------
PMF minimum (W_min)     :  -10.421 kcal/mol
z at W_min              :    1.963 nm
Bound limits z1 – z2    :    1.928 –    2.022 nm
Bound width             :    0.094 nm
Integral I_bound        :  2.45397e+06
Integral I_unbound      :  3.24913e-12
ΔG_bind                 :  -24.541 kcal/mol

File: pmf-hb-ohs2_100ns.csv
--------------------------------
PMF minimum (W_min)     :  -16.244 kcal/mol
z at W_min              :    1.939 nm
Bound limits z1 – z2    :    1.907 –    1.982 nm
Bound width             :    0.075 nm
Integral I_bound        :  3.41428e+10
Integral I_unbound      :  4.75090e-14
ΔG_bind                 :  -32.748 kcal/mol

File: pmf-hb-ohs3_100ns.csv
--------------------------------
PMF minimum (W_min)     :  -17.064 kcal/mol
z at W_min              :    1.994 nm
Bound limits z1 – z2    :    1.954 –    2.033 nm
Bound width             :    0.079 nm
Integral I_bound        :  1.47257e+11
Integral I_unbound      :  7.82126e-11
ΔG_bind                 :  -29.204 kcal/mol
