# Supplementary material for: Molecular Scale Hydrophobicity and Adsorption Thermodynamics on Hydrophobic-Charged Surfaces
Source: ACS Nano. 2026 Feb 16;20(8):6970–82. doi: 10.1021/acsnano.5c18643 (PMC12961923; doi:10.1021/acsnano.5c18643)
Supplement: Supplementary file 2 [file nn5c18643_si_002.zip › supplementary-files/pmf/reported-equilibration/gnp/pmf-simulation3/pmf-hb-gms0_100ns.csv]

com_nm	pmf_kcal_per_mol	error	shifted_pmf_kcal_per_mol	com_nm_5	std	mean_all	prob_interacting
1.928838	0.0	0.0	-2.6406734999999997	4.4937	0.026998	1.9041	0.9197
1.942275	-0.5546672	0.00108027	-3.1953406999999996	4.385811	0.027785	1.7808	1.0
1.955713	-0.9365213	0.003068528	-3.5771947999999996	4.295984	0.026900999999999998	1.9383	0.8642
1.96915	-1.150426	0.004405774	-3.7910994999999996	4.193095	0.026825	1.7381	0.9988
1.982588	-1.230294	0.01320106	-3.8709675	4.0933209999999995	0.027354000000000003	1.9962	0.9712
1.996025	-1.156776	0.02872218	-3.7974495	3.9889040000000002	0.027183	1.8477	0.9778
2.009463	-0.9360152	0.02365193	-3.5766886999999996	3.886853	0.027754	1.8671	0.9952
2.0229	-0.6500095	0.0360805	-3.2906829999999996	3.786825	0.027407	1.9614	0.9795
2.036337	-0.3544773	0.111337	-2.9951508	3.6903639999999998	0.027852999999999996	1.9109	0.9687
2.049775	-0.09102423	0.1572969	-2.7316977299999996	3.599607	0.027199	1.8782	0.993
2.063212	0.2458702	0.162469	-2.3948032999999995	3.489989	0.027122000000000004	1.9733	0.9258
2.07665	0.6782891	0.1522364	-1.9623843999999997	3.3875550000000003	0.027627999999999996	1.9579	0.992
2.090087	1.18893	0.1348616	-1.4517434999999996	3.2974379999999996	0.0278	1.9544	0.9395
2.103525	1.697232	0.1034049	-0.9434414999999996	3.192157	0.026397000000000004	1.8343	0.9987
2.116962	2.017381	0.1524134	-0.6232924999999998	3.0964080000000003	0.02779	1.9243	0.9568
2.1304	2.071089	0.1808683	-0.5695844999999995	3.0027790000000003	0.027398000000000002	1.7818	0.9463
2.143837	2.109656	0.1560298	-0.5310174999999995	2.90212	0.026427999999999997	1.9425	0.9527
2.157275	2.256273	0.1519001	-0.3844004999999995	2.801044	0.027721	1.7666	1.0
2.170712	2.410455	0.1807353	-0.23021849999999988	2.7020060000000004	0.027270999999999997	1.8507	1.0
2.18415	2.549334	0.2357643	-0.09133949999999968	2.605416	0.025908999999999998	1.9262	0.9998
2.197587	2.671368	0.3143303	0.030694500000000513	2.506375	0.025002	2.0549	1.0
2.211025	2.881435	0.4144773	0.24076150000000052	2.384595	0.045383	1.6397	0.8668
2.224462	3.244433	0.5023883	0.6037595000000002	2.2462459999999997	0.029347	1.4872	1.0
2.237899	3.697881	0.5430809	1.0572075000000005	2.191564	0.033073000000000005	1.2448	1.0
2.251337	4.165678	0.544434	1.5250045	2.0646869999999997	0.029546	1.5597	1.0
2.264774	4.659161	0.5384228	2.0184875000000004	2.008047	0.027451	1.3926	1.0
2.278212	5.191494	0.521331	2.5508205	1.859788	0.057032000000000006	1.0881	0.9305
2.291649	5.780373	0.5324217	3.1396995000000003	1.8377240000000001	0.046689999999999995	0.8191	1.0
2.305087	6.19958	0.599361	3.5589065000000004	1.734159	0.017641	1.4082	0.0
2.318524	6.447795	0.6361036	3.8071215000000005
2.331962	6.662108	0.6224117	4.0214345
2.345399	6.892398	0.6123015	4.2517245
2.358837	7.144622	0.6098035	4.5039485
2.372274	7.384478	0.6094512	4.7438044999999995
2.385712	7.589233	0.6101553	4.9485595
2.399149	7.798411	0.6140127	5.1577375
2.412587	7.990696	0.6247973	5.3500225
2.426024	8.192724	0.6156251	5.5520505
2.439461	8.216565	0.6095756	5.575891499999999
2.452899	7.864871	0.6547056	5.224197500000001
2.466336	7.40277	0.6622914	4.7620965
2.479774	7.026163	0.6576309	4.3854895
2.493211	6.714537	0.6529056	4.0738635
2.506649	6.45478	0.6527286	3.8141065000000007
2.520086	6.272496	0.6564082	3.6318225000000006
2.533524	6.121459	0.6559173	3.4807855
2.546961	5.969558	0.6412033	3.3288845000000005
2.560399	5.818612	0.6295923	3.1779385
2.573836	5.658666	0.6201263	3.0179925000000005
2.587274	5.462671	0.6223932	2.8219975000000006
2.600711	5.349251	0.622689	2.7085775
2.614149	5.269354	0.622263	2.6286805
2.627586	5.198066	0.6233041	2.5573925
2.641023	5.140579	0.6259313	2.4999055
2.654461	5.062276	0.6301228	2.4216025
2.667898	4.947804	0.6334312	2.3071305
2.681336	4.837644	0.634872	2.1969705000000004
2.694773	4.722007	0.6344968	2.0813335
2.708211	4.633586	0.6360562	1.9929125000000005
2.721648	4.56374	0.6358721	1.9230665000000005
2.735086	4.513682	0.6323133	1.8730085000000005
2.748523	4.419635	0.6234409	1.7789615000000008
2.761961	4.284828	0.6231459	1.6441545000000004
2.775398	4.150071	0.6235434	1.5093975
2.788836	4.05396	0.6238888	1.4132865000000003
2.802273	3.985989	0.624141	1.3453155000000003
2.815711	3.909041	0.6237193	1.2683675000000005
2.829148	3.798892	0.6237936	1.1582185000000003
2.842585	3.710331	0.623255	1.0696575000000004
2.856023	3.662569	0.6225496	1.0218955000000003
2.86946	3.589008	0.6220931	0.9483345000000005
2.882898	3.500484	0.6232774	0.8598105000000005
2.896335	3.412217	0.6234068	0.7715435000000004
2.909773	3.350229	0.6233319	0.7095555000000004
2.92321	3.318923	0.6240358	0.6782495000000002
2.936648	3.322244	0.6223243	0.6815705000000003
2.950085	3.321744	0.6257499	0.6810705000000001
2.963523	3.329134	0.629065	0.6884605000000001
2.97696	3.297455	0.6276216	0.6567815000000001
2.990398	3.297753	0.628196	0.6570795000000005
3.003835	3.308349	0.6277712	0.6676755000000005
3.017273	3.336281	0.6283132	0.6956075000000004
3.03071	3.356205	0.628262	0.7155315000000004
3.044147	3.400342	0.6247505	0.7596685000000005
3.057585	3.397505	0.6225442	0.7568315000000005
3.071022	3.396456	0.6218564	0.7557825000000005
3.08446	3.383885	0.6217265	0.7432115000000001
3.097897	3.410349	0.6217826	0.7696755000000004
3.111335	3.431942	0.6219661	0.7912685000000002
3.124772	3.455065	0.6230663	0.8143915000000002
3.13821	3.488986	0.623738	0.8483125000000005
3.151647	3.453994	0.6249917	0.8133205000000001
3.165085	3.366126	0.6279637	0.7254525000000003
3.178522	3.293992	0.6287806	0.6533185000000001
3.19196	3.217628	0.6297875	0.5769545000000003
3.205397	3.160423	0.6304956	0.5197495000000005
3.218835	3.175168	0.6335102	0.5344945000000005
3.232272	3.208333	0.6310429	0.5676595000000004
3.245709	3.248062	0.6263667	0.6073885000000003
3.259147	3.236025	0.6267945	0.5953515000000005
3.272584	3.217421	0.6268819	0.5767475000000002
3.286022	3.174851	0.6269767	0.5341775000000002
3.299459	3.134267	0.6271298	0.49359350000000024
3.312897	3.110949	0.6272714	0.4702755000000005
3.326334	3.096182	0.6275173	0.45550850000000054
3.339772	3.06904	0.6263525	0.42836650000000054
3.353209	3.023823	0.6248631	0.3831495000000005
3.366647	3.01435	0.6245623	0.3736765000000002
3.380084	3.006361	0.6247302	0.3656875000000004
3.393522	3.024976	0.6242391	0.38430250000000044
3.406959	3.049737	0.6241609	0.40906350000000025
3.420397	3.039651	0.6238347	0.39897750000000043
3.433834	3.004671	0.6286824	0.3639975000000004
3.447271	2.954992	0.635923	0.31431850000000017
3.460709	2.919222	0.6362588	0.2785485000000003
3.474146	2.867608	0.6354715	0.22693450000000048
3.487584	2.83987	0.6351337	0.19919650000000022
3.501021	2.817868	0.6348713	0.17719450000000014
3.514459	2.859235	0.6355848	0.2185615000000003
3.527896	2.889683	0.6341698	0.2490095000000001
3.541334	2.88314	0.6328615	0.24246650000000036
3.554771	2.847424	0.6345396	0.2067505000000005
3.568209	2.79905	0.6361064	0.15837650000000014
3.581646	2.715685	0.6362697	0.07501150000000045
3.595084	2.700529	0.63502	0.059855500000000283
3.608521	2.695561	0.6363841	0.05488750000000042
3.621959	2.689454	0.6347451	0.04878050000000034
3.635396	2.697945	0.6320603	0.05727150000000014
3.648833	2.676212	0.6339554	0.03553850000000036
3.662271	2.625725	0.6334421	-0.014948499999999587
3.675708	2.626941	0.6325413	-0.013732499999999703
3.689146	2.613054	0.6312732	-0.027619499999999686
3.702583	2.632652	0.6310657	-0.00802149999999946
3.716021	2.619973	0.6351027	-0.02070049999999979
3.729458	2.615031	0.638325	-0.02564249999999957
3.742896	2.60069	0.6380317	-0.039983499999999506
3.756333	2.5649	0.637097	-0.0757734999999995
3.769771	2.577244	0.637087	-0.0634294999999998
3.783208	2.564667	0.6369203	-0.07600649999999964
3.796646	2.58853	0.6367506	-0.052143499999999676
3.810083	2.625864	0.6361227	-0.014809499999999698
3.823521	2.662581	0.6377153	0.02190750000000019
3.836958	2.662592	0.6414672	0.021918500000000396
3.850395	2.664017	0.6420535	0.023343500000000184
3.863833	2.637935	0.6423774	-0.002738499999999533
3.87727	2.648808	0.642263	0.008134500000000155
3.890708	2.660251	0.6429459	0.01957750000000047
3.904145	2.649302	0.6412694	0.008628500000000372
3.917583	2.659927	0.6417173	0.01925350000000048
3.93102	2.635924	0.6410534	-0.004749499999999518
3.944458	2.620233	0.6407776	-0.02044049999999986
3.957895	2.587959	0.6415143	-0.05271449999999955
3.971333	2.55507	0.6415797	-0.0856034999999995
3.98477	2.53964	0.6412771	-0.10103349999999978
3.998208	2.542331	0.6412304	-0.09834249999999978
4.011645	2.539142	0.6408827	-0.10153149999999966
4.025083	2.573225	0.6405384	-0.0674484999999998
4.03852	2.594261	0.6422778	-0.046412499999999746
4.051957	2.598839	0.6493749	-0.041834499999999775
4.065395	2.588718	0.6571413	-0.0519554999999996
4.078832	2.571279	0.6568711	-0.06939449999999958
4.09227	2.585263	0.6555755	-0.05541049999999981
4.105707	2.608213	0.6562381	-0.03246049999999956
4.119145	2.634427	0.6568926	-0.0062464999999996
4.132582	2.645792	0.6507672	0.00511850000000047
4.14602	2.606485	0.6458572	-0.03418849999999951
4.159457	2.568398	0.6441013	-0.07227549999999949
4.172895	2.532008	0.6419842	-0.10866549999999986
4.186332	2.520092	0.6424121	-0.12058149999999968
4.19977	2.547422	0.6427006	-0.0932514999999996
4.213207	2.586982	0.644674	-0.05369149999999978
4.226645	2.614803	0.6449933	-0.025870499999999463
4.240082	2.644374	0.6449186	0.0037005000000003285
4.253519	2.624182	0.6466815	-0.01649149999999988
4.266957	2.585697	0.6465931	-0.05497649999999954
4.280394	2.529503	0.6458658	-0.11117049999999962
4.293832	2.518397	0.645704	-0.12227649999999946
4.307269	2.511283	0.6458523	-0.12939049999999952
4.320707	2.501402	0.6454548	-0.13927149999999955
4.334144	2.529009	0.6472217	-0.11166449999999983
4.347582	2.524757	0.6498259	-0.11591649999999953
4.361019	2.523493	0.6506175	-0.11718049999999947
4.374457	2.528134	0.6510406	-0.11253949999999957
4.387894	2.522241	0.6505768	-0.1184324999999995
4.401332	2.553259	0.6500682	-0.0874144999999995
4.414769	2.555938	0.6494419	-0.08473549999999985
4.428207	2.561606	0.651158	-0.07906749999999985
4.441644	2.57558	0.6509511	-0.0650934999999997
4.455081	2.548037	0.6458501	-0.09263649999999979
4.468519	2.524012	0.6427483	-0.11666149999999975
4.481956	2.485232	0.6435052	-0.1554414999999998
4.495394	2.4842	0.6440275	-0.1564734999999997
4.508831	2.48567	0.6442046	-0.15500349999999985
4.522269	2.504545	0.6442402	-0.13612849999999987
4.535706	2.552053	0.6442464	-0.08862049999999977
4.549144	2.622531	0.6442475	-0.01814249999999973
4.562581	2.642349	0.6442477	0.001675500000000163
4.576019	2.635437	0.6442477	-0.005236499999999644
4.589456	2.854771	0.6442477	0.21409750000000027
4.602894	3.139947	0.6442477	0.49927350000000015
